# Supplementary material for: Tetra­kis(2,4,6-tri­methyl­anilido)tin(IV)
Source: IUCrdata. 2024 May 31;9(Pt 5):x240479. doi: 10.1107/S2414314624004796 (PMC11151286; doi:10.1107/S2414314624004796)
Supplement: Supplementary file 1 [file x-09-x240479-sup1.cif]

##############################################################################
#                                                                            #
# This CIF contains the data for a data article accepted for                 #
# publication in IUCrData. It conforms to the requirements of                #
# Notes for Authors for IUCrData, and has been                               #
# peer reviewed under the auspices of IUCrData.                              #
#                                                                            #
# Full details of the Crystallographic Information File format               #
# are given in the paper "The Crystallographic Information File (CIF):       #
# a New Standard Archive File for Crystallography" by S. R. Hall, F. H.      #
# Allen and I. D. Brown [Acta Cryst. (1991), A47, 655-685].                  #
#                                                                            #
# The current version of the core CIF dictionary is obtainable from          #
# ftp://ftp.iucr.org/pub/cif_core.dic.                                       #
#                                                                            #
# Software is freely available for graphical display of the structure(s)     #
# in this CIF. For information consult the CIF software page                 #
# http://www.iucr.org/resources/cif/software.                                #
#                                                                            #
# This file may be used for bona fide research purposes within the           #
# scientific community so long as proper attribution is given to the data    # 
# article from which it was obtained.                                        #
#                                                                            #
##############################################################################
data_I
_audit_creation_method     'SHELXL-2018/3'
_journal_date_recd_electronic     2024-05-07
_journal_date_accepted     2024-05-22
_journal_name_full     'IUCrData'
_journal_year     2024
_journal_volume     9
_journal_issue      1
_journal_page_first     0
_journal_page_last     0
_journal_paper_category     HM
_journal_paper_doi     10.1107/S2414314624004796
_journal_coeditor_code     WM4214
_publ_contact_author_name     'Kurt Merzweiler'
_publ_contact_author_address
;
Martin-Luther-Universit\"at Halle
Naturwissenschaftliche Fakult\"at II
Institut f\"ur Chemie
;
_publ_contact_author_email
;
kurt.merzweiler@chemie.uni-halle.de
;
_publ_contact_author_fax     ?
_publ_contact_author_phone     ?
_publ_section_title
;
Tetrakis(2,4,6-trimethylanilido)tin(IV)
;
loop_
    _publ_author_name
    _publ_author_footnote
    _publ_author_address
    'L\"ammer, Christian' .
;
Martin-Luther-Universit\"at Halle
Naturwissenschaftliche Fakult\"at II
Institut f\"ur Chemie
Germany
;
    'Merzweiler, Kurt' .
;
Martin-Luther-Universit\"at Halle
Naturwissenschaftliche Fakult\"at II
Institut f\"ur Chemie
Germany
;
_publ_section_synopsis
;
The molecular structure of Sn(NHMes)~4~ is defined by a central tin(IV) atom
that is coordinated by four NHMes groups in a distorted tetrahedral
arrangement.
;
_chemical_name_systematic
;
Tetrakis(2,4,6-trimethylanilido)tin(IV)
;
_chemical_name_common     ?
_chemical_formula_moiety     'C36 H48 N4 Sn'
_chemical_formula_sum     'C36 H48 N4 Sn'
_chemical_formula_iupac     '[Sn (C9 H12 N)4]'
_chemical_formula_weight     655.47
_chemical_melting_point     ?
_chemical_absolute_configuration     ?
_space_group_crystal_system     tetragonal
_space_group_name_H-M_alt     'P -4 21 c'
_space_group_name_Hall     'P -4 2n'
loop_
    _space_group_symop_operation_xyz
    'x, y, z'
    '-x, -y, z'
    'y, -x, -z'
    '-y, x, -z'
    '-x+1/2, y+1/2, -z+1/2'
    'x+1/2, -y+1/2, -z+1/2'
    '-y+1/2, -x+1/2, z+1/2'
    'y+1/2, x+1/2, z+1/2'
_cell_length_a     13.7000(6)
_cell_length_b     13.7000(6)
_cell_length_c     8.7123(5)
_cell_angle_alpha     90
_cell_angle_beta     90
_cell_angle_gamma     90
_cell_volume     1635.21(17)
_cell_formula_units_Z     2
_cell_measurement_reflns_used     28663
_cell_measurement_theta_min     29.66
_cell_measurement_theta_max     1.49
_cell_measurement_temperature     170(2)
_exptl_crystal_description     'block'
_exptl_crystal_colour     'colourless'
_exptl_crystal_size_max     0.500
_exptl_crystal_size_mid     0.350
_exptl_crystal_size_min     0.300
_exptl_crystal_density_diffrn     1.331
_exptl_crystal_density_meas     ?
_exptl_crystal_density_method     ?
_exptl_crystal_F_000     684
_exptl_absorpt_coefficient_mu     0.811
_exptl_absorpt_correction_type     integration
_exptl_absorpt_process_details
;
[X-Red32 (Stoe & Cie, 2016), by Gaussian integration analogous
to Coppens (1970)]
;
_exptl_absorpt_correction_T_min     0.7350
_exptl_absorpt_correction_T_max     0.8981
_diffrn_ambient_temperature     170(2)
_diffrn_source     ?
_diffrn_radiation_type     MoK\a
_diffrn_radiation_wavelength     0.71073
_diffrn_measurement_device_type     'Stoe IPDS 2'
_diffrn_measurement_method     'rotation'
_diffrn_detector_area_resol_mean     ?
_diffrn_reflns_number     30518
_diffrn_reflns_av_R_equivalents     0.0527
_diffrn_reflns_av_unetI/netI     0.0157
_diffrn_reflns_theta_min     2.102
_diffrn_reflns_theta_max     29.167
_diffrn_reflns_theta_full     25.242
_diffrn_measured_fraction_theta_max     0.999
_diffrn_measured_fraction_theta_full     1.000
_diffrn_reflns_limit_h_min     -18
_diffrn_reflns_limit_h_max     18
_diffrn_reflns_limit_k_min     -18
_diffrn_reflns_limit_k_max     17
_diffrn_reflns_limit_l_min     -11
_diffrn_reflns_limit_l_max     11
_refine_special_details
;
The amino hydrogen atom was located from a difference-Fourier map
and was refined freely.
;
_reflns_number_total     2205
_reflns_number_gt     2049
_reflns_threshold_expression     'I > 2\s(I)'
_refine_ls_structure_factor_coef     Fsqd
_refine_ls_matrix_type     full
_refine_ls_R_factor_all     0.0242
_refine_ls_R_factor_gt     0.0224
_refine_ls_wR_factor_gt     0.0558
_refine_ls_wR_factor_ref     0.0570
_refine_ls_goodness_of_fit_ref     1.069
_refine_ls_restrained_S_all     1.069
_refine_ls_number_reflns     2205
_refine_ls_number_parameters     100
_refine_ls_number_restraints     0
_refine_ls_hydrogen_treatment     mixed
_refine_ls_weighting_scheme     calc
_refine_ls_weighting_details
              'w=1/[\s^2^(Fo^2^)+(0.0329P)^2^+0.2402P] where P=(Fo^2^+2Fc^2^)/3'
_atom_sites_solution_hydrogens     mixed
_atom_sites_solution_primary     ?
_atom_sites_solution_secondary     ?
_refine_ls_shift/su_max     0.000
_refine_ls_shift/su_mean     0.000
_refine_diff_density_max     0.424
_refine_diff_density_min     -0.214
_refine_ls_extinction_method     none
_refine_ls_extinction_coef     .
_refine_ls_abs_structure_details
;
Flack <i>x</i> determined using 832 quotients
[(<i>I</i>^+^)-(<i>I</i>^-^)]/[(<i>I</i>^+^)+(<i>I</i>^-^)]
(Parsons <i>et al.</i>,  2013)
;
_refine_ls_abs_structure_Flack     -0.036(19)
loop_
    _atom_type_symbol
    _atom_type_description
    _atom_type_scat_dispersion_real
    _atom_type_scat_dispersion_imag
    _atom_type_scat_source
    'C' 'C' 0.0033 0.0016
                         'International Tables Vol C Tables 4.2.6.8 and 6.1.1.4'
    'H' 'H' 0.0000 0.0000
                         'International Tables Vol C Tables 4.2.6.8 and 6.1.1.4'
    'N' 'N' 0.0061 0.0033
                         'International Tables Vol C Tables 4.2.6.8 and 6.1.1.4'
    'Sn' 'Sn' -0.6537 1.4246
                         'International Tables Vol C Tables 4.2.6.8 and 6.1.1.4'
_computing_data_collection
;
X-AREA (Stoe & Cie, 2016)
;
_computing_cell_refinement
;
X-AREA (Stoe & Cie, 2016)
;
_computing_data_reduction
;
X-AREA (Stoe & Cie, 2016)
;
_computing_structure_solution
;
<i>SHELXT</i> (Sheldrick, 2015a)
;
_computing_structure_refinement
;
SHELXL (Sheldrick, 2015b)
;
_computing_molecular_graphics
;
DIAMOND (Brandenburg, 2019)
;
_computing_publication_material
;
OLEX2 (Dolomanov <i>et al.</i>,  2009)
;
loop_
    _atom_site_type_symbol
    _atom_site_label
    _atom_site_fract_x
    _atom_site_fract_y
    _atom_site_fract_z
    _atom_site_U_iso_or_equiv
    _atom_site_adp_type
    _atom_site_calc_flag
    _atom_site_occupancy
    _atom_site_disorder_assembly
    _atom_site_disorder_group
    Sn Sn 0.500000 0.500000 0.500000 0.03205(9) Uani d 1 . .
    N N 0.38602(14) 0.43981(15) 0.3843(2) 0.0398(4) Uani d 1 . .
    H H 0.337(2) 0.464(2) 0.414(3) 0.058(9) Uiso d 1 . .
    C C9 0.51845(19) 0.3557(2) 0.1674(3) 0.0523(6) Uani d 1 . .
    H H9A 0.485199 0.412240 0.122563 0.078 Uiso calc 1 . .
    H H9B 0.547813 0.316490 0.085463 0.078 Uiso calc 1 . .
    H H9C 0.569620 0.378157 0.237652 0.078 Uiso calc 1 . .
    C C6 0.44600(16) 0.29472(16) 0.2542(3) 0.0419(4) Uani d 1 . .
    C C5 0.44012(18) 0.19474(18) 0.2270(3) 0.0479(5) Uani d 1 . .
    H H5 0.487138 0.165100 0.161838 0.057 Uiso calc 1 . .
    C C4 0.36777(19) 0.13675(17) 0.2921(3) 0.0508(6) Uani d 1 . .
    C C1 0.37965(16) 0.33771(16) 0.3564(3) 0.0368(4) Uani d 1 . .
    C C8 0.3612(3) 0.0293(2) 0.2557(5) 0.0782(10) Uani d 1 . .
    H H8A 0.406218 -0.007008 0.321874 0.117 Uiso calc 1 . .
    H H8B 0.378659 0.018516 0.147944 0.117 Uiso calc 1 . .
    H H8C 0.294318 0.006481 0.273615 0.117 Uiso calc 1 . .
    C C3 0.30148(17) 0.18170(18) 0.3885(3) 0.0478(5) Uani d 1 . .
    H H3 0.250913 0.143525 0.432859 0.057 Uiso calc 1 . .
    C C2 0.30595(18) 0.28038(19) 0.4231(3) 0.0407(5) Uani d 1 . .
    C C7 0.23079(19) 0.3233(2) 0.5301(3) 0.0512(6) Uani d 1 . .
    H H7A 0.185274 0.363947 0.471476 0.077 Uiso calc 1 . .
    H H7B 0.263505 0.363313 0.607882 0.077 Uiso calc 1 . .
    H H7C 0.194779 0.270463 0.580599 0.077 Uiso calc 1 . .
loop_
    _atom_site_aniso_label
    _atom_site_aniso_U_11
    _atom_site_aniso_U_22
    _atom_site_aniso_U_33
    _atom_site_aniso_U_12
    _atom_site_aniso_U_13
    _atom_site_aniso_U_23
    Sn 0.02775(10) 0.02775(10) 0.04063(14) 0.000 0.000 0.000
    N 0.0305(9) 0.0343(9) 0.0544(11) -0.0004(7) -0.0056(8) -0.0023(8)
    C9 0.0519(14) 0.0485(13) 0.0566(13) -0.0059(10) 0.0118(11) -0.0064(11)
    C6 0.0410(11) 0.0387(10) 0.0461(11) -0.0019(8) -0.0044(9) -0.0037(9)
    C5 0.0462(12) 0.0426(11) 0.0548(13) -0.0015(10) -0.0049(11) -0.0089(10)
    C4 0.0508(14) 0.0347(11) 0.0668(15) -0.0026(9) -0.0158(12) -0.0035(10)
    C1 0.0334(10) 0.0331(10) 0.0440(11) -0.0022(8) -0.0081(9) 0.0005(8)
    C8 0.074(2) 0.0391(13) 0.121(3) -0.0126(13) -0.007(2) -0.0154(17)
    C3 0.0429(12) 0.0410(11) 0.0596(14) -0.0117(10) -0.0119(11) 0.0084(11)
    C2 0.0362(11) 0.0399(12) 0.0459(13) -0.0038(9) -0.0091(10) 0.0047(10)
    C7 0.0431(11) 0.0516(13) 0.0591(16) -0.0067(10) 0.0046(10) 0.0035(11)
_geom_special_details
;
 All esds (except the esd in the dihedral angle between two l.s. planes)
 are estimated using the full covariance matrix.  The cell esds are taken
 into account individually in the estimation of esds in distances, angles
 and torsion angles; correlations between esds in cell parameters are only
 used when they are defined by crystal symmetry.  An approximate (isotropic)
 treatment of cell esds is used for estimating esds involving l.s. planes.
;
loop_
    _geom_bond_atom_site_label_1
    _geom_bond_atom_site_label_2
    _geom_bond_site_symmetry_2
    _geom_bond_distance
    _geom_bond_publ_flag
    Sn N . 2.0332(19) y
    Sn N 3_566 2.0332(19) ?
    Sn N 2_665 2.0332(19) ?
    Sn N 4_656 2.0332(19) ?
    N C1 . 1.422(3) y
    N H . 0.79(3) y
    C9 C6 . 1.502(3) ?
    C9 H9A . 0.9800 ?
    C9 H9B . 0.9800 ?
    C9 H9C . 0.9800 ?
    C6 C5 . 1.392(3) ?
    C6 C1 . 1.402(3) ?
    C5 C4 . 1.391(4) ?
    C5 H5 . 0.9500 ?
    C4 C3 . 1.382(4) ?
    C4 C8 . 1.509(3) ?
    C1 C2 . 1.405(3) ?
    C8 H8A . 0.9800 ?
    C8 H8B . 0.9800 ?
    C8 H8C . 0.9800 ?
    C3 C2 . 1.386(3) ?
    C3 H3 . 0.9500 ?
    C2 C7 . 1.509(4) ?
    C7 H7A . 0.9800 ?
    C7 H7B . 0.9800 ?
    C7 H7C . 0.9800 ?
loop_
    _geom_angle_atom_site_label_1
    _geom_angle_atom_site_label_2
    _geom_angle_atom_site_label_3
    _geom_angle_site_symmetry_1
    _geom_angle_site_symmetry_3
    _geom_angle
    _geom_angle_publ_flag
    N Sn N . 3_566 104.22(5) y
    N Sn N . 2_665 120.57(12) y
    N Sn N 3_566 2_665 104.22(5) ?
    N Sn N . 4_656 104.22(5) ?
    N Sn N 3_566 4_656 120.57(12) ?
    N Sn N 2_665 4_656 104.22(5) ?
    C1 N Sn . . 122.05(15) y
    C1 N H . . 114(2) y
    Sn N H . . 109(2) ?
    C6 C9 H9A . . 109.5 ?
    C6 C9 H9B . . 109.5 ?
    H9A C9 H9B . . 109.5 ?
    C6 C9 H9C . . 109.5 ?
    H9A C9 H9C . . 109.5 ?
    H9B C9 H9C . . 109.5 ?
    C5 C6 C1 . . 118.9(2) ?
    C5 C6 C9 . . 120.0(2) ?
    C1 C6 C9 . . 121.0(2) ?
    C4 C5 C6 . . 122.3(2) ?
    C4 C5 H5 . . 118.9 ?
    C6 C5 H5 . . 118.9 ?
    C3 C4 C5 . . 117.5(2) ?
    C3 C4 C8 . . 121.5(3) ?
    C5 C4 C8 . . 121.0(3) ?
    C6 C1 C2 . . 119.6(2) ?
    C6 C1 N . . 118.8(2) ?
    C2 C1 N . . 121.6(2) ?
    C4 C8 H8A . . 109.5 ?
    C4 C8 H8B . . 109.5 ?
    H8A C8 H8B . . 109.5 ?
    C4 C8 H8C . . 109.5 ?
    H8A C8 H8C . . 109.5 ?
    H8B C8 H8C . . 109.5 ?
    C4 C3 C2 . . 122.5(2) ?
    C4 C3 H3 . . 118.7 ?
    C2 C3 H3 . . 118.7 ?
    C3 C2 C1 . . 119.2(2) ?
    C3 C2 C7 . . 118.9(2) ?
    C1 C2 C7 . . 121.9(2) ?
    C2 C7 H7A . . 109.5 ?
    C2 C7 H7B . . 109.5 ?
    H7A C7 H7B . . 109.5 ?
    C2 C7 H7C . . 109.5 ?
    H7A C7 H7C . . 109.5 ?
    H7B C7 H7C . . 109.5 ?
loop_
    _geom_torsion_atom_site_label_1
    _geom_torsion_atom_site_label_2
    _geom_torsion_atom_site_label_3
    _geom_torsion_atom_site_label_4
    _geom_torsion_site_symmetry_1
    _geom_torsion_site_symmetry_2
    _geom_torsion_site_symmetry_3
    _geom_torsion_site_symmetry_4
    _geom_torsion
    _geom_torsion_publ_flag
    C1 C6 C5 C4 . . . . 3.2(4) ?
    C9 C6 C5 C4 . . . . -173.1(2) ?
    C6 C5 C4 C3 . . . . -1.1(4) ?
    C6 C5 C4 C8 . . . . 177.7(3) ?
    C5 C6 C1 C2 . . . . -3.2(3) ?
    C9 C6 C1 C2 . . . . 173.1(2) ?
    C5 C6 C1 N . . . . 179.8(2) ?
    C9 C6 C1 N . . . . -3.9(3) ?
    Sn N C1 C6 . . . . -68.8(3) ?
    Sn N C1 C2 . . . . 114.2(2) ?
    C5 C4 C3 C2 . . . . -1.0(4) ?
    C8 C4 C3 C2 . . . . -179.7(3) ?
    C4 C3 C2 C1 . . . . 0.9(4) ?
    C4 C3 C2 C7 . . . . -179.7(2) ?
    C6 C1 C2 C3 . . . . 1.2(3) ?
    N C1 C2 C3 . . . . 178.2(2) ?
    C6 C1 C2 C7 . . . . -178.2(2) ?
    N C1 C2 C7 . . . . -1.2(4) ?
_shelx_space_group_comment
;
The symmetry employed for this shelxl refinement is uniquely defined
by the following loop, which should always be used as a source of
symmetry information in preference to the above space-group names.
They are only intended as comments.
;
_shelx_estimated_absorpt_T_min     0.687
_shelx_estimated_absorpt_T_max     0.793
_shelx_hkl_file
;
   1  -1   0 5022.92    2.27   0
  -1   1   0 5006.70    2.41   0
   1  -1   0 5131.77    2.46   0
  -1  -1   0 6169.01    1.82   0
   1   1   0 5914.46    1.87   0
  -1   1   0 5116.64    2.32   0
  -1  -1   0 5450.57    1.72   0
   1   1   0 5799.49    1.72   0
   0   2   0  357.62    0.62   0
   2   0   0  321.42    0.68   0
   2   0   0  355.44    0.73   0
   0  -2   0  339.73    0.61   0
  -2   0   0  360.41    0.73   0
  -2   0   0  362.41    0.77   0
   0  -2   0  322.10    0.70   0
  -1   2   0 1778.27    1.65   0
  -2   1   0 1715.93    1.74   0
   2   1   0 1741.41    1.36   0
   1   2   0 1864.21    1.20   0
   2   1   0 1943.43    1.38   0
  -2   1   0 1699.37    1.70   0
   2  -1   0 1786.73    1.76   0
  -1   2   0 1709.48    1.78   0
  -1  -2   0 1715.25    1.39   0
  -2  -1   0 1812.88    1.42   0
   1  -2   0 1733.26    1.79   0
  -2  -1   0 1787.88    1.29   0
  -1  -2   0 1905.10    1.24   0
   1   2   0 1858.37    1.47   0
   1  -2   0 1854.11    1.70   0
   2  -1   0 1150.63    1.45   0
   2   2   0 3169.37    1.92   0
  -2  -2   0 3040.63    1.86   0
  -2   2   0 3032.75    2.68   0
   2  -2   0 3333.53    2.84   0
   2   2   0 3682.72    1.99   0
   2  -2   0 3022.71    2.53   0
  -2   2   0 3268.03    2.64   0
  -2  -2   0 3553.34    1.94   0
  -3  -1   0 3113.16    2.33   0
  -1   3   0 3131.56    2.49   0
  -3   1   0 2802.41    2.57   0
   3  -1   0 2770.19    2.55   0
   3  -1   0 2828.50    2.64   0
  -3  -1   0 2932.00    2.10   0
   1   3   0 2953.79    2.31   0
  -3   1   0 3075.36    2.72   0
   1  -3   0 2829.95    2.41   0
   1  -3   0 3112.39    2.81   0
  -1  -3   0 3160.80    1.99   0
   3   1   0 2822.17    2.22   0
  -1  -3   0 2898.97    2.30   0
   3   1   0 3022.19    2.17   0
   3   2   0  199.20    0.59   0
  -2   3   0  215.49    0.92   0
  -2  -3   0  225.54    0.57   0
   3  -2   0  195.94    0.84   0
   3   2   0  222.73    0.65   0
   2  -3   0  219.94    1.01   0
  -3   2   0  203.74    0.88   0
   2   3   0  213.74    0.65   0
  -3  -2   0  209.17    0.62   0
   3  -2   0  196.42    0.87   0
  -3   2   0  203.38    0.95   0
   2   3   0  216.11    0.54   0
  -2   3   0  200.88    0.89   0
  -3  -2   0  210.88    0.61   0
  -2  -3   0  202.58    0.61   0
   2  -3   0  198.38    0.84   0
  -3  -3   0  599.09    1.07   0
  -3   3   0  572.05    1.50   0
  -3  -3   0  658.36    1.07   0
   3  -3   0  555.77    1.42   0
   3   3   0  639.83    1.06   0
   3  -3   0  629.49    1.63   0
   3   3   0  602.40    1.05   0
  -3   3   0  620.49    1.46   0
   0   4   0  661.09    1.24   0
  -4   0   0  755.26    1.51   0
  -4   0   0  743.54    1.45   0
   0  -4   0  685.98    1.47   0
   4   0   0  725.14    1.44   0
   0  -4   0  700.50    1.24   0
   4   0   0  682.87    1.41   0
  -4  -1   0   38.73    0.56   0
  -4   1   0   35.24    0.53   0
   1   4   0   36.92    0.44   0
   1  -4   0   41.05    0.69   0
  -1  -4   0   37.85    0.41   0
   1  -4   0   36.35    0.53   0
  -4   1   0   36.41    0.51   0
  -1  -4   0   42.38    0.58   0
  -1   4   0   40.95    0.58   0
   4  -1   0   35.73    0.56   0
   4  -1   0   38.33    0.52   0
   4   1   0   36.17    0.43   0
   4   1   0   37.67    0.39   0
  -1  -4   0   35.95    0.34   0
   1  -4   0   38.73    0.49   0
  -4  -1   0   40.23    0.48   0
  -2   4   0  188.31    0.87   0
   2   4   0  195.33    0.77   0
   2  -4   0  196.12    1.08   0
   4  -2   0  175.93    0.91   0
   4   2   0  183.02    0.65   0
  -4  -2   0  193.85    0.68   0
  -4  -2   0  201.37    0.77   0
   2  -4   0  174.40    0.85   0
   2   4   0  187.79    0.57   0
  -2  -4   0  194.83    0.77   0
   4   2   0  182.83    0.69   0
   4  -2   0  196.12    1.05   0
  -4   2   0  177.63    0.92   0
  -2  -4   0  194.19    0.61   0
  -4   2   0  175.76    0.91   0
   4  -3   0  209.95    1.07   0
   4   3   0  230.40    0.78   0
  -3  -4   0  219.02    0.78   0
   3   4   0  221.17    0.65   0
  -3   4   0  206.08    1.03   0
   4   3   0  226.95    0.76   0
  -4  -3   0  216.15    0.73   0
  -4   3   0  224.15    1.20   0
   3  -4   0  202.89    1.02   0
  -4  -3   0  220.30    0.73   0
  -3  -4   0  237.92    0.74   0
  -4   3   0  215.87    1.07   0
   3  -4   0  209.62    1.11   0
   4  -3   0  198.69    1.03   0
   3   4   0  223.24    0.79   0
  -3   4   0  208.05    1.08   0
   4   4   0 1194.75    1.63   0
   4   4   0 1039.46    1.57   0
  -4  -4   0 1103.44    1.58   0
  -4  -4   0 1038.34    1.54   0
  -4   4   0 1009.76    2.30   0
   4  -4   0 1033.68    2.47   0
   4  -4   0  988.33    2.18   0
  -4   4   0 1014.81    2.35   0
  -1  -5   0  839.32    1.42   0
   5   1   0  820.78    1.64   0
  -5   1   0  820.31    1.76   0
   5  -1   0  793.00    1.79   0
  -5  -1   0  849.77    1.55   0
  -5  -1   0  864.78    1.68   0
   5   1   0  897.42    1.64   0
   1  -5   0  857.27    1.94   0
   1  -5   0  860.95    1.93   0
  -1   5   0  940.56    1.80   0
  -1  -5   0  855.97    1.71   0
  -5   1   0  842.75    1.86   0
   1   5   0  912.21    1.76   0
   5  -1   0  861.13    1.88   0
  -1  -5   0  927.02    1.47   0
   1  -5   0  865.36    1.69   0
  -5   2   0   36.12    0.68   0
  -5   2   0   41.69    0.89   0
  -2  -5   0   42.14    0.51   0
   2  -5   0   36.95    0.62   0
   2  -5   0   42.79    0.72   0
   5   2   0   43.48    0.53   0
  -2   5   0   41.76    0.58   0
   5  -2   0   43.19    0.87   0
   5  -2   0   38.33    0.70   0
   2   5   0   42.08    0.47   0
  -5  -2   0   43.82    0.52   0
  -5  -2   0   38.30    0.49   0
   5   2   0   38.06    0.46   0
  -2  -5   0   43.27    0.40   0
  -2  -5   0   43.87    0.39   0
  -5   3   0 2158.62    3.34   0
   5  -3   0 1998.14    3.26   0
  -3   5   0 1828.35    3.07   0
  -5  -3   0 2040.42    2.38   0
  -3   5   0 1995.85    3.03   0
  -5   3   0 1966.26    3.18   0
   5  -3   0 1895.73    3.06   0
   5   3   0 2114.34    2.34   0
  -5  -3   0 2042.08    2.21   0
   5   3   0 2072.72    2.36   0
   3   5   0 2117.76    2.48   0
   3  -5   0 2227.45    3.49   0
  -3  -5   0 2169.31    2.22   0
   3  -5   0 2074.88    3.12   0
   3   5   0 2079.40    2.00   0
  -3  -5   0 1991.99    2.41   0
  -4   5   0    1.78    0.91   0
  -4  -5   0    0.90    0.28   0
   4   5   0    1.18    0.44   0
   5  -4   0    1.64    0.73   0
  -5   4   0    1.37    0.72   0
  -4  -5   0    0.67    0.46   0
   5   4   0    0.31    0.38   0
   5  -4   0    1.30    0.68   0
  -5   4   0    0.42    0.69   0
  -5  -4   0    1.19    0.32   0
   4  -5   0    0.11    0.72   0
   4  -5   0   -0.39    0.90   0
   4   5   0    2.03    0.35   0
  -4   5   0    0.43    0.73   0
  -5  -4   0    0.41    0.39   0
   5   4   0    1.14    0.44   0
   5  -5   0  769.99    2.41   0
   5  -5   0  847.04    2.36   0
  -5   5   0  981.43    2.63   0
   5   5   0  891.25    1.71   0
  -5   5   0  892.45    2.55   0
  -5  -5   0  879.96    1.68   0
  -5  -5   0  888.06    1.59   0
   5   5   0  982.01    1.73   0
   0  -6   0 4556.53    3.87   0
  -6   0   0 4297.14    4.15   0
   6   0   0 4163.03    4.28   0
   0  -6   0 4186.39    4.43   0
   6   0   0 4350.66    4.29   0
   0  -6   0 4315.35    4.36   0
  -6   0   0 4233.77    4.26   0
  -1  -6   0   97.04    0.77   0
  -1   6   0  105.90    0.74   0
   1  -6   0   84.72    0.87   0
   1  -6   0  100.89    1.08   0
  -1  -6   0  104.81    0.65   0
  -6   1   0  108.70    1.08   0
   6  -1   0  105.72    1.02   0
   6   1   0  106.97    0.76   0
  -1  -6   0   95.15    0.64   0
  -6   1   0  104.26    0.98   0
   6   1   0   95.62    0.78   0
   1  -6   0  101.74    0.87   0
   6  -1   0  100.17    1.05   0
  -6  -1   0   96.54    0.79   0
  -6  -1   0   95.93    0.72   0
   2  -6   0 1386.53    2.50   0
   6  -2   0 1479.38    2.90   0
   6   2   0 1400.64    2.30   0
   2   6   0 1374.44    2.27   0
   6   2   0 1468.70    2.21   0
  -6  -2   0 1419.79    2.30   0
   6  -2   0 1514.06    2.96   0
  -2  -6   0 1436.63    2.41   0
  -2  -6   0 1413.46    2.04   0
   2  -6   0 1429.13    2.83   0
   2  -6   0 1378.21    2.82   0
  -6   2   0 1464.44    2.88   0
  -2  -6   0 1520.20    1.94   0
  -2   6   0 1461.15    2.55   0
  -6  -2   0 1436.71    2.18   0
  -6   2   0 1342.88    2.61   0
  -3  -6   0  828.80    1.52   0
  -6  -3   0  793.96    1.56   0
   6  -3   0  820.37    2.30   0
   3  -6   0  776.78    2.06   0
   6   3   0  809.70    1.72   0
   3  -6   0  778.44    2.32   0
  -6   3   0  851.04    2.41   0
  -3   6   0  808.53    2.09   0
   6  -3   0  771.33    2.22   0
   6   3   0  801.49    1.63   0
  -6  -3   0  844.19    1.77   0
  -3  -6   0  821.15    1.82   0
   3   6   0  811.94    1.77   0
  -6   3   0  869.50    2.42   0
   6   4   0 1233.00    2.05   0
  -4   6   0 1334.80    2.76   0
   4   6   0 1327.02    1.86   0
   6  -4   0 1326.58    3.04   0
  -6   4   0 1293.14    2.93   0
   4  -6   0 1273.58    3.03   0
   4   6   0 1316.36    2.21   0
  -6  -4   0 1378.82    2.20   0
  -6  -4   0 1294.66    2.03   0
  -4  -6   0 1260.25    2.20   0
  -6   4   0 1345.53    3.16   0
  -4  -6   0 1399.11    2.05   0
   6  -4   0  715.18    2.36   0
   6   4   0 1363.90    2.24   0
   4  -6   0 1225.94    2.72   0
  -6   5   0   19.14    1.09   0
  -6   5   0   16.31    0.82   0
  -5  -6   0   13.80    0.39   0
  -6  -5   0   14.03    0.58   0
   6  -5   0   12.99    1.21   0
   5  -6   0   16.42    0.79   0
   6   5   0   14.21    0.53   0
   5   6   0   14.40    0.48   0
   6   5   0   14.56    0.42   0
  -5  -6   0   14.01    0.43   0
  -5   6   0   18.01    0.85   0
  -5   6   0   16.68    0.77   0
   6  -5   0   16.47    0.83   0
  -6  -5   0   13.99    0.53   0
   5   6   0   14.15    0.56   0
   5  -6   0   16.76    0.87   0
   6  -6   0  844.70    2.76   0
   6  -6   0  781.00    2.50   0
  -6  -6   0  804.12    1.73   0
  -6   6   0  897.62    2.77   0
   6   6   0  915.63    1.86   0
  -6   6   0  835.42    2.75   0
  -6  -6   0  912.42    1.85   0
   6   6   0  820.04    1.75   0
   7   1   0  946.38    2.15   0
   1  -7   0  877.76    2.34   0
  -7  -1   0  887.18    2.10   0
  -1  -7   0  893.76    1.87   0
   1  -7   0  884.45    2.03   0
  -1   7   0  919.47    2.06   0
  -7  -1   0  895.58    2.04   0
   7  -1   0  894.52    2.28   0
   7   1   0  886.04    2.18   0
  -1  -7   0  891.61    1.82   0
   1  -7   0  871.09    2.35   0
  -7   1   0  857.87    2.25   0
  -1  -7   0  896.24    2.28   0
   7  -1   0  845.62    2.25   0
  -7   1   0  820.74    2.10   0
  -7   2   0  790.16    2.28   0
   7  -2   0  803.02    2.30   0
  -7   2   0  840.55    2.40   0
  -2  -7   0  840.80    1.80   0
  -2   7   0  864.64    2.16   0
  -2  -7   0  795.40    1.97   0
  -2  -7   0  879.80    1.67   0
   7   2   0  855.99    2.07   0
  -7  -2   0  889.37    1.93   0
   2  -7   0  810.53    2.10   0
   2  -7   0  835.10    2.40   0
  -7  -2   0  849.05    1.98   0
   7   2   0  862.27    1.99   0
   2   7   0  826.80    1.97   0
   2  -7   0  858.76    2.58   0
   7  -2   0  872.28    2.40   0
  -3  -7   0 1322.69    2.49   0
   7   3   0 1428.33    2.58   0
   7   3   0 1334.06    2.33   0
   3  -7   0 1295.05    2.80   0
   3   7   0 1315.96    2.35   0
   3  -7   0 1329.72    3.13   0
  -7  -3   0 1379.17    2.32   0
  -7   3   0 1463.93    3.25   0
  -3   7   0 1332.75    2.82   0
  -3  -7   0 1442.88    2.03   0
  -7  -3   0 1328.36    2.38   0
  -3  -7   0 1402.87    2.22   0
  -7   3   0 1371.10    3.17   0
   7  -3   0 1230.09    2.89   0
   7  -3   0 1356.40    3.11   0
   3  -7   0 1404.55    3.37   0
   4   7   0    0.59    0.56   0
   7  -4   0    3.08    1.12   0
  -4  -7   0    0.30    0.45   0
  -7   4   0    3.93    0.76   0
  -4   7   0    3.91    0.70   0
  -7   4   0    4.65    0.78   0
   7   4   0    0.25    0.51   0
  -7  -4   0    0.82    0.46   0
  -4  -7   0   -0.67    0.50   0
   4  -7   0   -0.30    0.73   0
   7   4   0    0.81    0.57   0
   7  -4   0    7.48    0.78   0
  -7  -4   0    1.37    0.55   0
   4  -7   0    2.39    0.81   0
   5   7   0 1324.23    2.08   0
  -7  -5   0 1310.40    2.24   0
   5  -7   0 1260.86    3.25   0
  -7   5   0 1171.43    3.11   0
   5  -7   0  950.79    2.95   0
   7  -5   0 1273.87    3.38   0
  -5  -7   0 1223.13    2.38   0
   7   5   0 1205.74    2.17   0
  -7   5   0 1231.78    3.27   0
   5   7   0 1285.14    2.39   0
  -7  -5   0 1344.17    2.39   0
  -5  -7   0 1274.02    2.13   0
   7   5   0 1343.76    2.47   0
   7  -5   0 1144.37    3.08   0
  -5   7   0 1263.17    3.10   0
  -7  -6   0    4.96    0.54   0
  -7   6   0   10.87    0.88   0
   6  -7   0    9.47    0.94   0
  -6  -7   0    5.90    0.52   0
   6   7   0    5.26    0.49   0
   7   6   0    4.15    0.40   0
  -7  -6   0    4.98    0.61   0
   7   6   0    5.48    0.58   0
  -6  -7   0    4.52    0.58   0
  -6   7   0    5.88    0.84   0
   7  -6   0   10.29    1.33   0
   7  -6   0    5.11    0.89   0
   6  -7   0    5.46    0.85   0
  -7   6   0    9.75    1.23   0
   6   7   0    8.99    0.61   0
   7   7   0  750.68    1.94   0
  -7  -7   0  792.46    1.87   0
   7  -7   0  763.31    2.95   0
  -7  -7   0  738.16    1.89   0
  -7   7   0  765.13    2.95   0
  -7   7   0  742.82    2.75   0
   7   7   0  839.96    1.95   0
   7  -7   0  785.77    2.97   0
   8   0   0  438.02    1.69   0
   0  -8   0  475.36    1.83   0
   0  -8   0  489.66    1.57   0
   8   0   0  442.27    1.67   0
  -8   0   0  464.94    1.75   0
  -8   0   0  451.34    1.76   0
   0  -8   0  472.43    1.88   0
   0  -8   0  444.32    1.52   0
   8   1   0   33.01    0.68   0
   8  -1   0   30.43    0.83   0
  -1   8   0   33.81    0.87   0
  -1  -8   0   30.80    0.58   0
  -1  -8   0   29.26    0.76   0
   8  -1   0   31.14    1.01   0
   1  -8   0   31.41    0.71   0
  -8  -1   0   31.79    0.97   0
   1  -8   0   34.28    0.87   0
   1  -8   0   33.05    0.87   0
  -8   1   0   31.58    0.76   0
   8   1   0   29.88    0.72   0
  -8   1   0   37.33    1.08   0
  -1  -8   0   34.46    0.77   0
  -1  -8   0   33.09    0.74   0
  -8  -1   0   29.76    0.65   0
   8   2   0 2132.03    3.25   0
  -8  -2   0 2012.56    3.28   0
  -2  -8   0 2073.37    2.91   0
  -8   2   0 2120.68    3.89   0
   8  -2   0 1841.04    3.65   0
   8   2   0 2123.01    3.42   0
  -2  -8   0 2173.31    2.91   0
   2  -8   0 2153.74    4.12   0
  -2   8   0 2239.35    3.73   0
  -8   2   0 2022.04    3.69   0
   8  -2   0 1968.76    3.74   0
   2  -8   0 2195.80    3.59   0
  -8  -2   0 2155.79    3.26   0
   2  -8   0 2069.04    4.00   0
  -2  -8   0 2074.49    3.42   0
  -8   3   0    4.11    1.06   0
  -8   3   0    5.15    1.05   0
   3  -8   0   -0.66    0.82   0
   3  -8   0    3.13    1.00   0
   8  -3   0   -1.23    1.06   0
  -8  -3   0   -0.41    0.63   0
  -3  -8   0   -0.70    0.53   0
   3   8   0   -0.05    0.69   0
   8   3   0    0.18    0.44   0
   8   3   0    1.33    0.53   0
  -3  -8   0    0.52    0.38   0
   8  -3   0   -1.06    1.05   0
  -3  -8   0    0.64    0.57   0
   3  -8   0    0.59    0.86   0
  -8  -3   0    0.65    0.57   0
  -3   8   0    4.61    0.91   0
   8  -4   0  301.84    1.79   0
   4  -8   0  287.35    1.64   0
   4   8   0  297.70    1.39   0
  -8   4   0  300.21    1.73   0
  -8  -4   0  316.09    1.44   0
  -8  -4   0  306.83    1.26   0
  -4  -8   0  298.27    1.14   0
   8   4   0  283.32    1.25   0
  -8   4   0  247.72    1.58   0
  -4   8   0  295.62    1.64   0
  -4  -8   0  302.26    1.09   0
   4  -8   0  293.04    1.78   0
  -4  -8   0  288.65    1.46   0
   4  -8   0  288.62    1.76   0
   8  -4   0  279.01    1.89   0
   8   4   0  298.49    1.31   0
  -8   5   0    1.63    0.88   0
   8  -5   0    0.02    0.93   0
   5  -8   0    2.02    1.14   0
   8  -5   0    2.26    0.91   0
   5  -8   0   -2.18    1.36   0
  -5   8   0    1.10    1.11   0
   8   5   0    1.47    0.70   0
   5   8   0    1.08    0.50   0
  -8  -5   0    0.99    0.44   0
   8   5   0    1.19    0.59   0
  -5  -8   0    0.03    0.70   0
  -5  -8   0    1.02    0.38   0
  -8  -5   0    0.97    0.52   0
  -8   5   0    4.66    1.23   0
  -8  -6   0 1206.95    2.36   0
   6  -8   0 1232.37    3.69   0
  -8   6   0 1237.13    3.51   0
   6   8   0 1240.35    2.54   0
   8  -6   0 1248.07    3.71   0
  -6   8   0 1194.53    3.40   0
   8  -6   0 1160.22    3.43   0
  -6  -8   0 1160.38    2.50   0
   8   6   0 1169.47    2.39   0
   6   8   0 1273.74    2.17   0
  -6  -8   0 1297.26    2.31   0
  -8  -6   0 1225.21    2.46   0
   8   6   0 1259.16    2.57   0
   6  -8   0 1171.37    3.39   0
  -8   6   0 1236.76    3.90   0
  -8   7   0   88.43    1.69   0
   8  -7   0   83.28    1.40   0
   7  -8   0   78.03    1.38   0
   7   8   0   81.70    0.88   0
   7   8   0   87.79    0.78   0
   7  -8   0   84.26    1.91   0
  -7  -8   0   78.87    0.90   0
  -8   7   0   82.96    1.49   0
  -8  -7   0   84.00    0.87   0
   8  -7   0   90.32    1.84   0
   8   7   0   84.85    0.90   0
  -8  -7   0   85.54    0.89   0
  -7  -8   0   86.22    0.81   0
   8   7   0   78.06    0.86   0
  -7   8   0   85.65    1.40   0
   8  -8   0  850.48    3.54   0
   8   8   0  823.24    2.13   0
  -8  -8   0  904.21    2.10   0
   8   8   0  921.33    2.16   0
   8  -8   0  863.38    3.50   0
  -8   8   0  865.76    3.28   0
  -8  -8   0  825.01    2.09   0
  -9   1   0  843.37    2.60   0
   1  -9   0  814.02    2.63   0
   1  -9   0  844.78    2.31   0
  -1  -9   0  798.52    2.20   0
  -1  -9   0  850.59    2.09   0
   9  -1   0  620.43    2.24   0
  -9   1   0  850.82    2.60   0
   9   1   0  833.50    2.51   0
  -1  -9   0  822.12    2.43   0
   9   1   0  819.30    2.41   0
  -9  -1   0  819.59    2.34   0
   1  -9   0  914.85    2.87   0
  -9  -1   0  871.87    2.58   0
  -1  -9   0  823.07    2.53   0
   9  -1   0  800.27    2.55   0
  -2  -9   0    4.99    0.52   0
   2  -9   0    9.00    0.92   0
  -2  -9   0    6.15    1.02   0
   2  -9   0    8.69    0.98   0
   9  -2   0    7.48    0.88   0
  -2  -9   0    5.19    0.95   0
   9  -2   0    6.94    0.81   0
  -2   9   0    9.17    0.71   0
  -2  -9   0    3.90    0.53   0
  -9  -2   0    4.19    0.83   0
  -9  -2   0    5.58    0.68   0
   9   2   0    4.44    0.61   0
   9   2   0    5.37    0.64   0
  -9   2   0    6.50    0.76   0
  -9   2   0   11.24    1.11   0
   2  -9   0    4.39    0.89   0
  -3  -9   0  794.49    2.50   0
  -9   3   0  788.05    2.71   0
   3  -9   0  777.74    2.47   0
   9   3   0  806.50    2.41   0
  -3  -9   0  791.03    2.06   0
  -9  -3   0  754.40    1.98   0
   3  -9   0  816.15    2.94   0
  -3  -9   0  868.80    1.94   0
  -9  -3   0  782.83    2.23   0
  -9   3   0  768.61    2.66   0
  -3   9   0  819.40    2.49   0
   3  -9   0  796.22    3.00   0
   9  -3   0  844.62    2.86   0
   9   3   0  799.78    2.26   0
   9  -3   0  764.77    2.68   0
   4  -9   0   15.24    0.93   0
   4  -9   0   17.75    1.04   0
   9   4   0   15.93    0.76   0
  -4  -9   0   14.65    0.64   0
   9   4   0   14.99    0.65   0
  -4  -9   0   13.79    0.92   0
  -9  -4   0   15.94    0.91   0
  -9   4   0   18.77    1.33   0
  -9  -4   0   14.16    0.75   0
   4  -9   0   15.85    1.03   0
   9  -4   0   17.99    1.41   0
   4   9   0   13.84    0.62   0
  -4  -9   0   13.93    0.61   0
   9  -4   0   18.13    1.03   0
  -9   4   0   18.36    0.98   0
  -4   9   0   17.37    1.16   0
   9   5   0 1030.46    2.36   0
  -5   9   0 1095.73    3.23   0
  -9   5   0 1036.37    3.31   0
  -9  -5   0 1131.55    2.66   0
   5  -9   0 1146.81    3.87   0
  -9   5   0 1061.27    3.41   0
   5   9   0 1029.19    2.39   0
   5  -9   0 1083.70    3.28   0
   9  -5   0 1126.81    3.80   0
  -5  -9   0 1200.36    2.12   0
   9   5   0 1092.53    2.58   0
  -9  -5   0 1044.67    2.23   0
  -5  -9   0 1029.35    2.61   0
  -5  -9   0 1098.23    2.27   0
   5  -9   0 1027.60    3.48   0
   9  -5   0 1034.07    3.33   0
  -9  -6   0  178.65    1.09   0
   6  -9   0  177.47    1.74   0
   9   6   0  187.99    1.28   0
  -6   9   0  190.93    1.73   0
  -9   6   0  182.60    2.08   0
  -9  -6   0  182.64    1.26   0
  -6  -9   0  190.43    1.05   0
   9  -6   0  184.69    2.06   0
  -6  -9   0  170.54    1.26   0
   6   9   0  174.31    1.18   0
   6  -9   0  184.46    1.85   0
   9  -6   0  189.59    2.18   0
   9   6   0  172.13    1.02   0
   6  -9   0  166.36    1.76   0
  -9   6   0  182.31    1.77   0
   7  -9   0  197.98    1.93   0
   7   9   0  197.76    1.20   0
   9  -7   0  195.93    1.82   0
   7  -9   0  205.49    2.19   0
   9  -7   0  203.14    1.92   0
  -9   7   0  213.85    1.88   0
   9   7   0  190.79    1.04   0
  -7  -9   0  188.27    1.08   0
  -9   7   0  192.08    1.93   0
   7  -9   0  193.91    1.81   0
  -9  -7   0  203.91    1.22   0
   7   9   0  207.04    1.02   0
  -7  -9   0  210.21    1.08   0
   9   7   0  209.37    1.22   0
  -7   9   0  227.15    2.09   0
  -9  -7   0  201.07    1.14   0
   8  -9   0   -0.87    1.53   0
   9  -8   0    0.78    1.09   0
   9  -8   0   -0.20    1.51   0
  -9   8   0   -1.73    1.46   0
   8   9   0    0.93    0.63   0
   9   8   0    1.19    0.63   0
  -9  -8   0    0.71    0.67   0
  -8   9   0    2.51    1.05   0
   9   8   0    0.29    0.64   0
   8   9   0    1.45    0.53   0
   8  -9   0    0.90    1.19   0
  -9  -8   0    0.65    0.59   0
  -8  -9   0   -0.55    0.57   0
  -8  -9   0    0.19    0.47   0
   9  -9   0   97.43    1.76   0
   9   9   0   90.07    0.90   0
  -9  -9   0   95.76    0.87   0
  -9  -9   0   83.17    0.94   0
   9  -9   0   88.40    1.86   0
  -9   9   0   90.34    1.53   0
   9   9   0   83.78    0.94   0
 -10   0   0  552.86    2.11   0
  10   0   0  576.68    2.20   0
   0 -10   0  582.14    2.30   0
 -10   0   0  570.83    2.28   0
   0 -10   0  578.93    2.53   0
   0 -10   0  565.83    2.14   0
  10   0   0  555.80    2.26   0
   0 -10   0  584.71    1.98   0
   1 -10   0    4.40    0.97   0
  -1 -10   0    4.89    0.83   0
  -1 -10   0    7.77    1.18   0
   1 -10   0    6.90    0.97   0
 -10  -1   0    4.23    0.78   0
  -1 -10   0    6.83    1.12   0
 -10  -1   0    4.50    0.69   0
  10   1   0    5.30    0.98   0
  10  -1   0    6.45    0.92   0
  10   1   0    7.35    1.09   0
  10  -1   0    5.02    0.84   0
   1 -10   0    6.67    0.93   0
 -10   1   0    7.92    1.08   0
  -1 -10   0    4.86    0.85   0
 -10   1   0    9.25    0.91   0
  -2 -10   0  628.52    2.06   0
   2 -10   0  659.73    2.83   0
  10  -2   0  622.61    2.77   0
 -10   2   0  623.19    2.44   0
   2 -10   0  631.49    2.30   0
 -10  -2   0  653.87    2.18   0
 -10  -2   0  666.83    2.48   0
  -2 -10   0  650.67    2.28   0
  -2 -10   0  642.38    1.97   0
   2 -10   0  661.37    2.93   0
  10   2   0  654.57    2.32   0
  -2 -10   0  628.47    2.36   0
  10   2   0  667.60    2.49   0
  10  -2   0  687.57    2.89   0
 -10   2   0  663.45    2.60   0
  -2  10   0  622.03    2.46   0
  -3 -10   0  131.29    0.93   0
  -3 -10   0  145.67    1.50   0
   3 -10   0  148.10    1.64   0
 -10   3   0  172.11    1.89   0
  10  -3   0   90.33    1.41   0
   3 -10   0  152.97    1.61   0
  -3  10   0  155.78    1.66   0
 -10  -3   0  151.99    1.25   0
 -10   3   0  149.64    1.83   0
   3 -10   0  153.20    1.68   0
  -3 -10   0  153.95    1.45   0
 -10  -3   0  155.67    1.46   0
  10   3   0  144.63    1.26   0
  -3 -10   0  138.17    1.00   0
  10   3   0  148.23    1.23   0
  10  -3   0  144.72    1.55   0
 -10   4   0  842.72    3.06   0
  10  -4   0  825.35    3.11   0
   4 -10   0  898.03    3.53   0
   4 -10   0  867.21    3.58   0
  -4 -10   0  891.60    2.06   0
  10  -4   0  891.10    3.24   0
  -4 -10   0  868.79    2.21   0
   4 -10   0  875.55    2.99   0
 -10  -4   0  924.27    2.70   0
 -10  -4   0  885.55    2.34   0
  -4  10   0  886.96    2.98   0
  10   4   0  823.98    2.37   0
  -4 -10   0  829.70    2.57   0
 -10   4   0  933.76    3.48   0
  10   4   0  883.62    2.71   0
 -10  -5   0    6.35    0.94   0
  10  -5   0    5.57    1.13   0
  10   5   0    6.31    0.68   0
  -5  10   0    6.87    1.07   0
  10  -5   0    9.31    1.22   0
   5 -10   0    5.59    1.57   0
  -5 -10   0    6.39    0.64   0
   5 -10   0    6.34    1.16   0
 -10  -5   0    5.06    0.67   0
   5 -10   0    8.04    1.09   0
  -5 -10   0    4.45    0.90   0
  -5 -10   0    3.94    0.59   0
 -10   5   0    9.55    1.11   0
  10   5   0    4.59    0.73   0
 -10   5   0    6.75    1.14   0
 -10  -6   0  235.89    1.17   0
   6 -10   0  237.31    1.93   0
 -10   6   0  259.40    2.05   0
  10  -6   0  256.12    2.17   0
  -6 -10   0  229.03    1.35   0
  -6 -10   0  248.78    1.10   0
 -10  -6   0  234.77    1.29   0
  -6 -10   0  258.71    1.22   0
 -10   6   0  251.54    2.39   0
  10   6   0  251.61    1.41   0
   6 -10   0  266.97    2.16   0
   6  10   0  238.38    1.40   0
  -6  10   0  250.46    1.95   0
  10   6   0  238.92    1.34   0
   6 -10   0  249.12    2.39   0
  10  -6   0  251.48    2.29   0
  10  -7   0   94.17    1.69   0
   7 -10   0   85.57    1.49   0
   7  10   0   84.67    0.87   0
 -10   7   0   91.14    1.57   0
  -7  10   0   93.49    1.52   0
  10  -7   0   86.83    1.56   0
  -7 -10   0   84.57    1.03   0
  10   7   0   91.52    1.05   0
  -7 -10   0   98.22    0.88   0
 -10   7   0   85.23    1.63   0
   7 -10   0   90.26    1.61   0
 -10  -7   0   89.09    1.02   0
   7 -10   0   97.84    1.98   0
  -7 -10   0  100.15    0.83   0
  10   7   0   83.66    0.98   0
 -10  -7   0   86.78    0.92   0
   8 -10   0   63.03    1.98   0
 -10  -8   0   65.07    0.89   0
 -10   8   0   64.14    1.97   0
 -10  -8   0   60.94    0.87   0
   8 -10   0   34.02    1.53   0
  10  -8   0   63.27    1.57   0
  10   8   0   63.78    0.80   0
  -8 -10   0   56.20    0.88   0
  -8  10   0   61.35    1.87   0
  -8 -10   0   66.17    0.78   0
   8  10   0   58.98    0.95   0
  10   8   0   55.87    0.72   0
  10  -8   0   59.23    1.51   0
   8 -10   0   66.60    1.90   0
 -10  -9   0  110.24    1.03   0
  10  -9   0  122.93    2.42   0
  10  -9   0  110.75    1.88   0
 -10  -9   0  120.38    1.04   0
   9 -10   0  114.30    2.20   0
   9 -10   0  119.08    2.01   0
   9  10   0  116.02    0.90   0
  10   9   0  110.23    1.01   0
  10   9   0  120.33    1.05   0
  -9 -10   0  108.96    1.06   0
  -9  10   0  122.70    1.85   0
 -10   9   0  116.28    1.78   0
   9  10   0  117.36    1.09   0
   9 -10   0   78.18    1.77   0
  -9 -10   0  123.19    0.94   0
 -10  10   0  131.17    2.05   0
  10 -10   0  112.49    2.02   0
 -10 -10   0  115.52    1.05   0
  10  10   0  117.59    1.08   0
  10 -10   0  116.80    2.07   0
  10 -10   0  129.74    2.18   0
  10  10   0  128.31    0.99   0
 -10 -10   0  129.74    1.04   0
 -11   1   0  477.41    2.38   0
  -1 -11   0  500.32    1.88   0
  -1 -11   0  478.95    2.05   0
  11  -1   0  486.73    2.33   0
   1 -11   0  459.64    2.20   0
  11   1   0  496.12    2.17   0
   1 -11   0  500.46    2.44   0
  11   1   0  456.90    2.13   0
   1 -11   0  480.83    2.26   0
   1 -11   0  486.01    2.78   0
 -11  -1   0  466.25    2.21   0
  11  -1   0  475.95    2.37   0
 -11   1   0  444.25    2.07   0
  -1 -11   0  470.48    2.22   0
  -1 -11   0  509.58    2.44   0
 -11  -1   0  471.08    2.18   0
  11   2   0    0.93    0.71   0
  -2 -11   0    1.79    0.81   0
 -11  -2   0    1.25    0.69   0
  11  -2   0    0.07    1.02   0
 -11  -2   0    1.68    0.80   0
  -2 -11   0    0.63    0.59   0
  -2 -11   0   -0.02    1.05   0
  -2 -11   0    1.52    0.87   0
   2 -11   0   -0.46    1.02   0
   2 -11   0    2.17    0.84   0
   2 -11   0    0.24    1.49   0
  11  -2   0    1.99    1.36   0
 -11   2   0    4.19    1.03   0
 -11   2   0    0.63    1.24   0
  11   2   0    3.09    0.79   0
  -3  11   0  427.75    2.21   0
   3 -11   0  410.52    2.50   0
  11  -3   0  432.80    2.45   0
  -3 -11   0  386.91    1.63   0
  -3 -11   0  416.28    1.95   0
 -11  -3   0  421.98    1.96   0
 -11   3   0  401.87    2.29   0
   3 -11   0  413.39    2.20   0
  11   3   0  418.68    1.98   0
   3 -11   0  466.91    2.81   0
 -11   3   0  425.85    2.42   0
  -3 -11   0  424.52    1.56   0
  11  -3   0  428.35    2.64   0
  11   3   0  410.05    1.97   0
 -11  -3   0  422.22    1.89   0
  -3 -11   0  414.49    2.18   0
  11  -4   0    2.59    1.61   0
  11  -4   0    6.90    1.15   0
  -4  11   0    5.59    1.39   0
   4 -11   0    5.83    1.17   0
   4 -11   0    1.63    1.20   0
  -4 -11   0    3.71    0.68   0
  -4 -11   0    4.60    0.71   0
  -4 -11   0    3.14    1.01   0
 -11  -4   0    3.74    0.76   0
  -4 -11   0    4.05    0.71   0
 -11   4   0    5.65    1.09   0
 -11   4   0    4.22    1.14   0
  11   4   0    3.26    0.83   0
   4 -11   0    4.93    1.06   0
 -11  -4   0    4.87    0.75   0
  11   4   0    4.82    1.00   0
  -5 -11   0  197.44    1.41   0
  11  -5   0  193.47    2.21   0
   5 -11   0  221.09    2.12   0
  11  -5   0  216.88    2.30   0
  -5 -11   0  207.66    1.38   0
 -11   5   0  215.27    2.27   0
  11   5   0  197.02    1.34   0
   5 -11   0  210.14    2.07   0
 -11  -5   0  192.87    1.16   0
   5 -11   0  210.58    2.04   0
  11   5   0  216.10    1.60   0
  -5 -11   0  208.85    1.13   0
  -5 -11   0  217.73    1.26   0
 -11  -5   0  228.01    1.59   0
  -5  11   0  212.11    1.87   0
 -11   5   0  213.31    1.98   0
  11  -6   0   17.81    1.26   0
 -11  -6   0   17.76    0.82   0
  -6  11   0   20.07    1.23   0
 -11  -6   0   18.64    0.76   0
   6 -11   0   20.10    1.35   0
   6 -11   0   20.77    1.32   0
  -6 -11   0   16.77    0.92   0
  11   6   0   17.12    0.84   0
 -11   6   0   19.02    1.29   0
  -6 -11   0   17.18    0.71   0
  -6 -11   0   17.11    0.47   0
 -11   6   0   20.25    1.26   0
   6 -11   0   19.98    1.70   0
  11   6   0   19.71    0.79   0
  11  -6   0   18.25    1.71   0
 -11   7   0  640.06    3.69   0
   7 -11   0  663.36    3.94   0
   7 -11   0  595.32    3.55   0
  11   7   0  610.65    2.20   0
  11  -7   0  623.58    3.57   0
  -7 -11   0  675.29    1.89   0
   7 -11   0  461.24    3.00   0
 -11  -7   0  661.71    2.34   0
 -11  -7   0  580.04    1.93   0
  11  -7   0  363.73    2.79   0
  -7  11   0  618.93    3.57   0
 -11   7   0  623.29    3.39   0
  11   7   0  562.91    2.01   0
  -7 -11   0  559.10    2.12   0
  -7 -11   0  600.69    1.60   0
 -11   8   0    8.29    1.84   0
  -8 -11   0   12.14    0.58   0
  11   8   0   11.22    0.71   0
   8 -11   0   13.99    1.42   0
  -8  11   0   14.91    1.45   0
  -8 -11   0   12.19    0.80   0
  -8 -11   0   11.93    0.66   0
   8 -11   0   10.04    1.52   0
  11  -8   0   15.93    1.57   0
 -11  -8   0   12.60    0.86   0
  11  -8   0   11.19    1.44   0
 -11  -8   0   10.91    0.69   0
   8 -11   0    9.82    1.49   0
   8  11   0   12.84    0.63   0
  11   8   0   11.12    0.81   0
  11   9   0  221.46    1.42   0
  -9 -11   0  228.68    1.07   0
  -9 -11   0  195.98    1.37   0
   9 -11   0  216.53    2.90   0
   9 -11   0  222.94    2.52   0
 -11  -9   0  211.50    1.27   0
  11   9   0  201.40    1.27   0
  11  -9   0  213.15    2.42   0
  -9 -11   0  242.79    1.16   0
   9  11   0  208.17    1.34   0
  -9  11   0  231.11    2.75   0
 -11  -9   0  227.02    1.36   0
 -11   9   0  219.32    2.37   0
  11  -9   0  203.52    2.48   0
   9 -11   0  210.47    2.34   0
 -10 -11   0    0.58    0.53   0
  10  11   0    0.51    0.68   0
  10 -11   0    0.52    1.49   0
  11 -10   0   -0.75    1.40   0
  10 -11   0    0.19    2.10   0
  10 -11   0    2.63    1.57   0
 -11  10   0    0.12    1.38   0
 -10 -11   0    1.39    0.72   0
 -11 -10   0    1.00    0.66   0
  11 -10   0    2.32    1.49   0
  11  10   0   -0.35    0.68   0
 -10 -11   0    1.21    0.56   0
 -10  11   0    0.55    1.52   0
 -11 -10   0    0.14    0.62   0
  11  10   0    0.88    0.64   0
  11 -10   0    0.48    2.11   0
  11 -11   0   92.53    2.66   0
 -11 -11   0   88.07    0.93   0
 -11 -11   0   95.47    0.89   0
  11  11   0   87.96    0.97   0
 -11  11   0   95.36    2.15   0
  11 -11   0  100.22    2.70   0
  11 -11   0   99.67    2.22   0
   0 -12   0   44.86    1.28   0
   0 -12   0   45.76    1.66   0
 -12   0   0   41.86    1.02   0
   0 -12   0   49.09    1.19   0
  12   0   0   46.72    1.27   0
   0 -12   0   40.76    0.95   0
  12   0   0   45.45    1.09   0
 -12   0   0   45.18    1.27   0
 -12   1   0   35.53    1.54   0
  12   1   0   32.36    1.18   0
   1 -12   0   30.74    1.29   0
   1 -12   0   27.90    0.93   0
  -1 -12   0   26.18    1.12   0
  12   1   0   29.75    0.95   0
 -12  -1   0   28.83    1.23   0
  -1 -12   0   27.55    1.04   0
  -1 -12   0   32.88    1.07   0
   1 -12   0   31.52    1.77   0
  12  -1   0   31.59    1.24   0
  12  -1   0   30.28    1.55   0
  -1 -12   0   31.84    1.15   0
   1 -12   0   29.44    1.26   0
 -12   1   0   28.51    1.10   0
 -12  -1   0   28.46    0.91   0
  -2 -12   0  372.66    1.89   0
  12   2   0  378.97    2.07   0
 -12  -2   0  400.35    2.17   0
   2 -12   0  399.54    2.61   0
   2 -12   0  379.16    2.15   0
   2 -12   0  405.85    2.52   0
 -12  -2   0  381.23    2.06   0
  -2 -12   0  379.72    2.22   0
  12  -2   0  388.86    2.46   0
  12   2   0  393.58    2.40   0
  -2 -12   0  393.07    1.88   0
 -12   2   0  387.63    2.62   0
 -12   2   0  418.64    2.80   0
  -2 -12   0  393.25    2.30   0
  12  -2   0  400.73    2.47   0
  -3 -12   0    6.38    0.86   0
  12  -3   0    8.41    1.69   0
 -12  -3   0    7.98    1.24   0
  12   3   0    5.72    0.94   0
  12  -3   0    5.55    1.60   0
 -12   3   0    6.63    1.57   0
   3 -12   0    7.23    1.06   0
  -3 -12   0    7.25    0.62   0
 -12  -3   0    4.59    0.72   0
  -3 -12   0    9.27    0.91   0
 -12   3   0    8.97    1.57   0
  -3 -12   0    7.38    1.12   0
  12   3   0    7.82    1.18   0
   3 -12   0    8.40    1.28   0
   3 -12   0    6.75    1.28   0
  -4 -12   0  379.38    1.93   0
  -4 -12   0  386.26    1.76   0
  12  -4   0  385.11    2.90   0
   4 -12   0  414.64    2.70   0
   4 -12   0  410.17    2.73   0
  12  -4   0  420.19    2.72   0
 -12   4   0  392.18    2.56   0
  -4  12   0  418.70    2.45   0
 -12  -4   0  408.67    1.99   0
  12   4   0  423.26    2.25   0
  -4 -12   0  397.17    2.25   0
 -12  -4   0  380.69    1.73   0
   4 -12   0  396.67    2.46   0
  -4 -12   0  414.71    1.58   0
 -12   4   0  451.05    2.96   0
  12   4   0  383.96    1.98   0
 -12   5   0    4.43    1.16   0
  -5  12   0    0.87    1.43   0
   5 -12   0    1.19    1.13   0
  -5 -12   0    0.69    0.46   0
  12  -5   0    1.57    1.25   0
  -5 -12   0   -0.86    0.99   0
   5 -12   0    2.35    1.33   0
 -12  -5   0    1.88    0.81   0
  -5 -12   0    0.88    0.76   0
 -12   5   0    2.09    1.71   0
  12  -5   0    1.26    1.22   0
  -5 -12   0    1.47    0.74   0
   5 -12   0    0.61    1.69   0
  12   5   0    1.95    0.90   0
 -12  -5   0    0.90    0.97   0
  12   5   0    0.75    0.77   0
  -6 -12   0  205.75    1.22   0
  12  -6   0  204.45    2.29   0
   6 -12   0  205.72    2.29   0
  -6 -12   0  201.23    1.10   0
  -6  12   0  208.78    2.34   0
 -12   6   0  200.82    2.22   0
   6 -12   0  192.47    2.11   0
  12   6   0  223.74    1.70   0
  -6 -12   0  192.85    1.40   0
 -12  -6   0  209.05    1.45   0
 -12  -6   0  204.00    1.35   0
  12   6   0  190.66    1.40   0
  12  -6   0  188.12    2.18   0
   6 -12   0  221.94    2.75   0
  -6 -12   0  186.89    1.44   0
 -12   6   0  221.89    2.57   0
  -7 -12   0    0.39    0.54   0
 -12  -7   0   -0.27    0.67   0
  -7 -12   0   -0.26    0.90   0
   7 -12   0    0.61    1.35   0
  -7 -12   0    0.81    0.69   0
   7 -12   0    1.60    1.57   0
  12  -7   0    1.62    1.99   0
 -12   7   0    0.24    1.43   0
  12   7   0    2.39    0.69   0
  12  -7   0    0.60    1.61   0
 -12  -7   0    0.48    0.69   0
   7 -12   0    0.37    1.95   0
 -12   7   0    1.03    1.41   0
  -7  12   0   -1.03    1.30   0
  12   7   0    0.64    0.71   0
  -7 -12   0    0.26    0.58   0
  -8 -12   0  410.78    1.28   0
  -8 -12   0  365.01    1.83   0
   8 -12   0  399.01    3.17   0
  12   8   0  381.31    1.72   0
 -12  -8   0  382.19    1.66   0
  12  -8   0  450.40    3.80   0
 -12   8   0  422.08    3.09   0
   8 -12   0  424.78    3.23   0
  -8 -12   0  381.41    1.79   0
  12   8   0  400.80    1.95   0
  -8 -12   0  429.18    1.48   0
 -12  -8   0  400.84    1.82   0
  -8  12   0  425.73    3.09   0
   8 -12   0  398.73    3.10   0
  12  -8   0  396.93    3.06   0
  -9 -12   0   30.11    0.60   0
  12  -9   0   32.17    1.91   0
 -12  -9   0   27.02    0.75   0
  -9 -12   0   26.68    0.93   0
 -12  -9   0   31.40    0.94   0
  12   9   0   31.01    0.82   0
 -12   9   0   31.09    1.70   0
  -9  12   0   31.05    1.72   0
   9 -12   0   29.09    1.73   0
   9 -12   0   29.90    1.89   0
  -9 -12   0   27.55    0.51   0
  12  -9   0   29.02    1.82   0
  12   9   0   32.26    0.94   0
   9 -12   0   32.84    1.89   0
 -12 -10   0  228.03    1.28   0
  12 -10   0  238.47    2.84   0
  10 -12   0  250.16    2.93   0
  10 -12   0  256.66    3.05   0
  10 -12   0  252.42    3.42   0
 -10 -12   0  223.60    0.87   0
 -10 -12   0  217.16    1.51   0
 -10 -12   0  243.28    0.97   0
 -12 -10   0  253.35    1.45   0
  12  10   0  185.51    1.34   0
  12  10   0  229.51    1.32   0
  12 -10   0  209.52    2.78   0
 -10  12   0  258.54    3.44   0
  12 -10   0  240.57    2.90   0
 -12  10   0  246.62    2.88   0
  12  11   0    0.23    0.52   0
 -11 -12   0    1.47    0.71   0
  12  11   0    0.31    0.60   0
 -12 -11   0   -0.09    0.62   0
  12 -11   0    0.24    2.59   0
 -11 -12   0    0.76    0.66   0
  11 -12   0   -0.11    1.79   0
 -12  11   0    1.08    1.80   0
  12 -11   0    1.16    1.78   0
  11 -12   0    2.65    2.44   0
 -12 -11   0    0.17    0.60   0
 -11  12   0   -0.40    2.31   0
  12 -11   0    0.22    2.40   0
  11 -12   0    3.47    2.65   0
 -12 -12   0  123.54    1.00   0
 -12 -12   0  113.01    0.99   0
  12 -12   0  146.99    3.63   0
  12 -12   0  136.42    2.77   0
 -12  12   0  138.95    3.09   0
  12 -12   0  147.33    3.46   0
  13   1   0  326.15    2.04   0
  -1 -13   0  328.90    2.36   0
   1 -13   0  309.39    2.32   0
 -13  -1   0  310.23    1.90   0
   1 -13   0  297.27    2.13   0
 -13   1   0  365.61    2.81   0
   1 -13   0  333.30    2.79   0
   1 -13   0  320.95    2.19   0
 -13   1   0  307.51    2.12   0
  13  -1   0  321.29    2.31   0
  -1 -13   0  321.69    2.02   0
  13   1   0  341.43    2.29   0
  -1 -13   0  330.40    1.82   0
 -13  -1   0  337.71    2.24   0
  -1 -13   0  331.73    2.21   0
  13  -1   0  253.07    2.05   0
  -2 -13   0   10.34    1.50   0
   2 -13   0    9.35    1.39   0
  13  -2   0   10.11    1.25   0
   2 -13   0   13.85    1.06   0
   2 -13   0   13.48    1.35   0
  13  -2   0   12.72    1.56   0
   2 -13   0    9.92    1.29   0
  13   2   0   11.84    1.22   0
 -13   2   0   12.31    1.27   0
  -2 -13   0   13.39    0.76   0
 -13  -2   0   11.18    1.13   0
 -13   2   0    8.10    1.16   0
  13   2   0   12.29    1.11   0
  -2 -13   0   11.35    1.04   0
  -2 -13   0   11.50    1.10   0
 -13  -2   0    9.79    0.88   0
  13  -3   0  297.66    2.35   0
   3 -13   0  295.71    2.40   0
  13   3   0  271.21    1.76   0
  -3 -13   0  273.96    1.59   0
  -3 -13   0  281.49    2.30   0
 -13  -3   0  272.96    1.95   0
   3 -13   0  286.27    2.51   0
 -13   3   0  301.76    2.45   0
 -13   3   0  261.64    2.18   0
   3 -13   0  317.29    2.97   0
  13  -3   0  291.37    2.42   0
  -3 -13   0  286.81    1.50   0
  -3 -13   0  282.90    1.97   0
 -13  -3   0  265.88    1.65   0
  13   3   0  284.77    2.03   0
  13  -4   0    9.13    1.73   0
  13   4   0    7.43    1.02   0
 -13   4   0    5.14    1.65   0
  -4 -13   0    6.09    0.94   0
   4 -13   0    6.36    1.52   0
  -4 -13   0    4.49    0.87   0
  13  -4   0    7.67    1.31   0
   4 -13   0    6.39    1.39   0
   4 -13   0    5.44    1.61   0
  -4 -13   0    5.66    0.79   0
  -4 -13   0    8.65    1.27   0
 -13   4   0    5.86    1.35   0
  13   4   0    6.40    0.95   0
 -13  -4   0    5.49    0.74   0
 -13  -4   0    6.02    1.24   0
 -13   5   0  209.40    2.27   0
   5 -13   0  187.32    2.33   0
  13  -5   0  221.42    2.43   0
 -13   5   0  212.72    2.80   0
  13   5   0  210.20    1.68   0
  13   5   0  198.55    1.55   0
 -13  -5   0  198.53    1.33   0
   5 -13   0  215.17    2.56   0
  -5 -13   0  205.46    1.93   0
  -5  13   0  218.23    2.17   0
 -13  -5   0  213.95    1.66   0
  -5 -13   0  213.48    1.84   0
  -5 -13   0  210.24    1.26   0
   5 -13   0  219.05    2.44   0
  13  -5   0  208.01    2.28   0
  -5 -13   0  211.84    1.42   0
   6 -13   0    1.35    2.14   0
  -6 -13   0    3.01    1.02   0
  13   6   0    2.82    0.86   0
   6 -13   0    1.13    1.52   0
  -6 -13   0    1.95    0.56   0
  -6  13   0    3.40    1.36   0
  13  -6   0    4.12    1.58   0
  -6 -13   0    2.41    0.66   0
  -6 -13   0    1.58    1.03   0
   6 -13   0    2.69    1.96   0
 -13   6   0    3.26    1.44   0
 -13  -6   0    3.44    0.80   0
 -13   6   0    3.15    1.92   0
  13  -6   0    3.10    1.47   0
  13   6   0    1.08    0.84   0
 -13  -6   0    2.17    0.83   0
  13  -7   0  285.01    2.76   0
  -7 -13   0  271.19    1.68   0
  13   7   0  302.56    2.01   0
  -7 -13   0  320.78    1.44   0
   7 -13   0  309.39    3.05   0
  -7 -13   0  297.77    1.27   0
  13  -7   0  316.51    3.38   0
 -13   7   0  305.64    2.83   0
  -7  13   0  309.96    2.75   0
  13   7   0  280.56    1.64   0
  -7 -13   0  288.78    1.92   0
 -13  -7   0  292.29    1.57   0
   7 -13   0  310.49    3.10   0
   7 -13   0  322.80    3.04   0
 -13  -7   0  300.43    1.76   0
  13  -8   0    2.07    2.08   0
  -8  13   0    3.82    2.00   0
  -8 -13   0    0.39    0.94   0
  -8 -13   0    1.75    0.88   0
  13   8   0    1.38    0.77   0
  13   8   0    1.21    0.74   0
 -13  -8   0    0.65    0.92   0
  13  -8   0   -2.25    1.75   0
  -8 -13   0    1.48    0.46   0
   8 -13   0    2.53    1.84   0
   8 -13   0    1.56    2.06   0
   8 -13   0    0.01    2.28   0
  -8 -13   0    0.97    0.53   0
 -13  -8   0    0.98    0.67   0
 -13   8   0    1.32    1.57   0
 -13   9   0  256.27    2.93   0
  13  -9   0  272.55    3.19   0
  -9  13   0  264.75    2.98   0
  -9 -13   0  242.97    0.83   0
   9 -13   0  247.06    3.13   0
   9 -13   0  265.87    3.17   0
  13   9   0  211.78    1.60   0
 -13  -9   0  239.10    1.34   0
  13  -9   0  245.46    2.86   0
  -9 -13   0  235.04    1.64   0
   9 -13   0  245.27    2.77   0
  -9 -13   0  237.04    1.62   0
  -9 -13   0  214.13    0.70   0
 -13  -9   0  263.44    1.66   0
  13   9   0  225.04    1.49   0
  13 -10   0    0.38    1.90   0
 -10 -13   0    1.49    0.71   0
 -13  10   0    1.15    1.86   0
 -13 -10   0    1.35    0.76   0
 -13 -10   0    0.49    0.60   0
  13 -10   0   -5.78    2.18   0
  10 -13   0    3.91    2.00   0
  13  10   0    0.62    0.63   0
  13 -10   0    1.87    2.75   0
  13  10   0    0.68    0.70   0
 -10 -13   0    0.71    0.84   0
  10 -13   0    1.72    1.94   0
 -10  13   0    0.35    1.80   0
  10 -13   0   -2.10    2.01   0
  13 -11   0  151.02    2.95   0
  11 -13   0  145.55    3.55   0
  13 -11   0  124.21    2.69   0
  11 -13   0  129.74    2.76   0
  13 -11   0  136.93    3.38   0
 -13 -11   0  134.49    1.06   0
 -11  13   0  141.09    3.18   0
 -11 -13   0  119.31    1.15   0
 -13 -11   0  120.49    0.89   0
 -13  11   0  138.60    2.72   0
 -11 -13   0  117.74    1.07   0
  13  11   0   11.02    0.60   0
  11 -13   0  126.01    3.43   0
 -12 -13   0   -0.52    0.45   0
  13 -12   0    0.76    2.23   0
  12 -13   0   -1.24    2.76   0
  12 -13   0   -1.63    3.03   0
 -12 -13   0   -0.12    0.52   0
 -12  13   0    0.21    2.81   0
  13 -12   0    0.40    2.08   0
 -13  12   0    1.28    2.54   0
  13 -12   0    3.40    2.70   0
  12 -13   0    0.81    2.12   0
 -13  13   0   31.65    3.21   0
  13 -13   0   35.64    2.60   0
  13 -13   0   23.29    2.59   0
  13 -13   0   -7.03    2.74   0
   0 -14   0  299.58    2.30   0
   0 -14   0  283.40    2.20   0
  14   0   0  303.85    2.43   0
   0 -14   0  306.45    2.75   0
  14   0   0  295.82    2.52   0
   0 -14   0  295.50    1.96   0
 -14   0   0  273.86    2.11   0
 -14   0   0  330.13    2.72   0
 -14   1   0  136.81    1.68   0
 -14   1   0  151.23    2.32   0
   1 -14   0  140.99    1.90   0
   1 -14   0  151.12    2.29   0
  -1 -14   0  153.50    1.68   0
  -1 -14   0  144.37    1.89   0
  -1 -14   0  136.65    1.77   0
   1 -14   0  142.35    2.07   0
  14  -1   0  146.61    2.34   0
  -1 -14   0  146.59    1.78   0
  14   1   0  145.09    1.83   0
  14  -1   0  144.57    1.81   0
  14   1   0  137.59    1.75   0
   1 -14   0  150.12    1.72   0
 -14  -1   0  154.12    1.84   0
 -14  -1   0  139.49    1.91   0
  -2 -14   0  310.19    2.09   0
   2 -14   0  330.46    2.58   0
 -14   2   0  333.79    2.70   0
  -2 -14   0  326.85    2.33   0
  -2 -14   0  302.53    2.32   0
  -2 -14   0  318.89    1.99   0
  14  -2   0  334.81    2.46   0
   2 -14   0  333.60    2.84   0
  14  -2   0  321.52    2.76   0
  14   2   0  307.85    2.11   0
  14   2   0  321.78    2.31   0
 -14   2   0  309.07    2.33   0
   2 -14   0  304.38    2.50   0
 -14  -2   0  353.31    2.69   0
   2 -14   0  353.55    3.11   0
 -14  -2   0  312.23    2.24   0
   3 -14   0    2.26    2.10   0
 -14   3   0    5.54    1.41   0
  14  -3   0    3.31    1.32   0
   3 -14   0    2.14    1.63   0
  -3 -14   0    2.36    0.72   0
  -3 -14   0    3.37    0.94   0
  -3 -14   0    3.52    1.53   0
  14   3   0    3.16    1.51   0
  14   3   0    2.53    0.91   0
   3 -14   0    4.46    1.51   0
  -3 -14   0    2.98    1.17   0
 -14   3   0    4.12    1.23   0
   3 -14   0    3.77    1.60   0
  14  -3   0    2.61    1.47   0
 -14  -3   0    3.00    1.11   0
 -14  -3   0    3.40    1.12   0
   4 -14   0  208.57    2.84   0
 -14   4   0  201.03    2.33   0
  -4 -14   0  192.90    2.09   0
   4 -14   0  211.24    3.01   0
  14   4   0  205.26    2.08   0
  14  -4   0  193.11    2.38   0
 -14  -4   0  180.61    1.47   0
 -14  -4   0  217.85    2.13   0
  -4 -14   0  192.87    1.53   0
  14  -4   0  178.33    2.21   0
 -14   4   0  192.40    2.22   0
  -4 -14   0  197.99    1.45   0
  14   4   0  181.61    1.52   0
   4 -14   0  196.45    2.03   0
  -4 -14   0  200.82    1.82   0
 -14  -5   0    9.22    1.39   0
   5 -14   0    9.69    1.38   0
   5 -14   0    9.93    2.02   0
  14   5   0    7.87    1.04   0
  14   5   0   10.22    1.43   0
  14  -5   0    7.88    1.56   0
  -5 -14   0    8.72    0.77   0
 -14   5   0    9.09    1.49   0
  -5 -14   0    8.90    0.85   0
 -14   5   0    6.25    1.98   0
 -14  -5   0    5.80    0.94   0
  -5 -14   0   10.32    1.31   0
  -5 -14   0    6.49    1.02   0
   5 -14   0   11.81    2.23   0
  14  -5   0    7.26    2.16   0
  -6 -14   0  257.60    1.36   0
  -6 -14   0  243.02    1.42   0
  14   6   0  256.93    2.03   0
   6 -14   0  253.70    2.58   0
  14  -6   0  278.04    3.46   0
 -14   6   0  248.18    2.78   0
  14  -6   0  266.04    3.19   0
 -14   6   0  264.57    3.27   0
  -6 -14   0  249.11    1.88   0
  -6  14   0  231.05    2.89   0
 -14  -6   0  236.11    1.62   0
  -6 -14   0  245.68    2.15   0
   6 -14   0  268.91    3.29   0
  14   6   0  223.77    1.68   0
 -14  -6   0  283.73    2.29   0
   6 -14   0  261.97    3.04   0
  14   7   0   22.17    1.08   0
 -14   7   0   26.10    2.34   0
  -7 -14   0   21.82    0.63   0
  -7  14   0   23.49    2.07   0
 -14  -7   0   22.00    0.93   0
  14  -7   0   18.77    1.82   0
  14   7   0   21.48    0.96   0
  14  -7   0   21.45    1.99   0
 -14  -7   0   22.78    1.28   0
   7 -14   0   25.21    1.68   0
   7 -14   0   25.30    2.48   0
   7 -14   0   23.65    2.07   0
  -7 -14   0   22.07    0.97   0
  -7 -14   0   22.89    0.67   0
  -7 -14   0   21.66    1.01   0
   8 -14   0  171.91    2.55   0
  -8 -14   0  164.41    1.65   0
  -8  14   0  187.88    2.56   0
  14  -8   0  167.70    3.13   0
  -8 -14   0  160.43    1.45   0
  14  -8   0  198.27    3.00   0
  14   8   0  155.04    1.32   0
 -14  -8   0  171.97    1.32   0
  -8 -14   0  173.45    0.86   0
  14   8   0  171.82    1.75   0
  -8 -14   0  141.67    0.72   0
 -14   8   0  178.66    3.11   0
 -14  -8   0  188.34    1.73   0
   8 -14   0  184.48    3.24   0
   8 -14   0  180.98    3.32   0
   9 -14   0    5.15    1.91   0
   9 -14   0    0.04    2.75   0
   9 -14   0   -0.42    2.03   0
  14  -9   0    4.92    2.06   0
  14  -9   0    5.38    1.89   0
 -14   9   0    3.49    2.34   0
  14  -9   0    2.66    2.64   0
  14   9   0    0.76    0.73   0
 -14  -9   0    3.52    0.65   0
  14   9   0    0.27    0.90   0
  -9  14   0    4.04    2.46   0
  -9 -14   0    4.24    0.87   0
 -14  -9   0    3.98    0.90   0
  -9 -14   0    5.15    0.94   0
 -10 -14   0  131.24    1.26   0
  10 -14   0  122.67    3.25   0
  14  10   0   15.08    0.83   0
 -10 -14   0  134.10    1.35   0
  14  10   0   14.36    0.64   0
 -10  14   0  156.98    2.98   0
  10 -14   0  154.09    2.92   0
  14 -10   0  146.09    2.90   0
 -14 -10   0  121.51    0.99   0
 -14  10   0  156.05    3.42   0
  14 -10   0  149.32    3.04   0
  14 -10   0  163.64    3.26   0
 -14 -10   0  157.88    1.34   0
  10 -14   0  155.28    3.73   0
 -14 -11   0    0.43    0.62   0
  14 -11   0   -1.90    2.32   0
 -11 -14   0    0.07    0.70   0
  14  11   0    0.03    0.54   0
  11 -14   0    1.32    2.84   0
 -11 -14   0    0.33    0.65   0
  11 -14   0    2.37    2.34   0
  14 -11   0    2.48    2.42   0
 -14  11   0   -0.10    2.75   0
  11 -14   0   -0.32    2.70   0
 -11  14   0    0.29    2.15   0
  14 -11   0    1.28    2.09   0
  12 -14   0   28.47    2.71   0
  12 -14   0   -3.65    2.93   0
  14 -12   0   39.34    2.59   0
  12 -14   0   28.36    3.34   0
 -14  12   0   41.04    3.00   0
 -12  14   0   46.84    2.57   0
  14 -12   0   45.05    3.00   0
  14 -12   0   41.42    2.80   0
  15  -1   0  177.23    2.15   0
   1 -15   0  170.22    1.88   0
  -1 -15   0  177.26    1.69   0
  -1 -15   0  155.69    1.65   0
   1 -15   0  185.91    2.62   0
  -1 -15   0  178.17    2.13   0
 -15   1   0  178.30    2.28   0
  15   1   0  166.91    2.22   0
 -15  -1   0  184.48    2.19   0
   1 -15   0  159.69    1.81   0
  -1 -15   0  166.77    2.25   0
  15   1   0  159.26    1.89   0
 -15  -1   0  168.26    2.03   0
 -15   1   0  171.29    1.99   0
  15  -1   0  164.00    2.53   0
   1 -15   0  176.09    2.35   0
   2 -15   0   18.73    1.63   0
  -2 -15   0   17.46    1.36   0
   2 -15   0   19.32    1.21   0
  15   2   0   17.40    1.15   0
   2 -15   0   15.67    1.98   0
   2 -15   0   17.69    1.58   0
  -2 -15   0   16.74    1.27   0
 -15   2   0   17.79    1.49   0
  15   2   0   16.75    1.40   0
 -15   2   0   16.30    1.59   0
 -15  -2   0   18.68    1.72   0
 -15  -2   0   14.38    1.10   0
  15  -2   0   16.30    1.57   0
  15  -2   0   18.64    1.56   0
  -2 -15   0   16.26    1.33   0
  -2 -15   0   17.69    1.71   0
  -3 -15   0  171.95    1.68   0
 -15   3   0  198.56    2.92   0
  15  -3   0  182.59    2.76   0
 -15  -3   0  177.74    1.93   0
   3 -15   0  187.69    2.41   0
 -15   3   0  171.59    2.28   0
 -15  -3   0  188.05    2.25   0
   3 -15   0  168.07    2.03   0
  15  -3   0  178.86    2.47   0
  15   3   0  176.79    2.01   0
  15   3   0  184.62    2.00   0
   3 -15   0  192.73    2.56   0
  -3 -15   0  185.91    1.47   0
  -3 -15   0  186.77    1.96   0
  -3 -15   0  171.68    2.01   0
   3 -15   0  188.46    2.44   0
   4 -15   0    1.14    1.82   0
 -15   4   0    0.29    1.42   0
  15  -4   0    1.48    1.50   0
  -4 -15   0   -0.39    1.53   0
  15   4   0    2.41    1.28   0
  15   4   0    1.46    1.13   0
 -15  -4   0    2.21    1.11   0
   4 -15   0    2.14    1.71   0
  -4 -15   0    0.27    1.56   0
 -15   4   0    0.35    2.01   0
  -4 -15   0    1.98    0.67   0
  -4 -15   0    2.88    0.99   0
   4 -15   0    0.69    1.42   0
  15  -4   0    1.72    1.68   0
 -15  -4   0    1.17    0.92   0
   4 -15   0    2.56    1.76   0
  15   5   0  201.67    1.99   0
 -15   5   0  210.94    2.78   0
   5 -15   0  226.93    2.93   0
  -5 -15   0  200.61    1.93   0
  15  -5   0  205.05    2.71   0
  15   5   0  193.52    1.80   0
  -5 -15   0  196.19    2.02   0
 -15  -5   0  210.16    1.83   0
   5 -15   0  223.29    2.87   0
  -5 -15   0  197.16    1.39   0
  15  -5   0  220.80    2.69   0
   5 -15   0  203.50    2.45   0
 -15   5   0  191.46    2.66   0
  -5 -15   0  195.15    1.54   0
 -15  -5   0  208.85    2.00   0
 -15  -6   0    2.77    1.06   0
  15   6   0    2.20    1.04   0
   6 -15   0    0.31    1.92   0
   6 -15   0    3.02    1.65   0
  -6 -15   0    0.97    0.68   0
   6 -15   0    3.55    1.96   0
  -6 -15   0    0.90    1.30   0
  15  -6   0    0.54    2.53   0
  15  -6   0    2.11    1.81   0
  15   6   0    3.21    1.08   0
  -6 -15   0    1.54    0.99   0
 -15   6   0    0.78    1.91   0
  -6 -15   0    2.79    0.77   0
 -15  -6   0    1.50    0.87   0
   7 -15   0  107.81    2.65   0
  15   7   0   90.43    1.28   0
  15  -7   0  107.87    2.48   0
   7 -15   0   96.49    2.75   0
   7 -15   0   89.03    2.53   0
  15  -7   0   95.95    2.51   0
  -7 -15   0   97.73    1.42   0
  -7 -15   0   95.03    0.82   0
  15   7   0   92.43    1.48   0
 -15   7   0  100.95    2.49   0
  -7 -15   0   90.78    0.93   0
  -7  15   0  100.82    2.26   0
 -15  -7   0  111.68    1.78   0
  -7 -15   0   90.71    1.51   0
 -15  -7   0   93.69    1.18   0
   8 -15   0   -0.31    2.23   0
 -15   8   0   -1.08    1.88   0
  -8  15   0   -0.34    2.14   0
  15  -8   0    1.45    2.82   0
  15  -8   0    0.17    2.37   0
  15   8   0   -0.29    1.07   0
 -15  -8   0    1.04    1.11   0
  15   8   0    0.33    0.71   0
   8 -15   0   -2.64    2.15   0
  -8 -15   0   -0.21    1.03   0
 -15  -8   0    0.23    0.73   0
   8 -15   0   -0.89    2.14   0
  -8 -15   0   -0.06    1.16   0
  15  -9   0  122.06    3.17   0
   9 -15   0   45.45    3.63   0
  15  -9   0  132.26    3.05   0
  -9 -15   0  107.59    1.45   0
  15  -9   0  114.71    2.86   0
  15   9   0   11.38    0.67   0
   9 -15   0  109.48    2.61   0
 -15  -9   0  107.56    1.00   0
  -9 -15   0  116.09    1.42   0
 -15   9   0  113.44    2.73   0
  15   9   0   10.25    1.02   0
 -15  -9   0  119.44    1.54   0
  -9  15   0  124.77    2.60   0
   9 -15   0  130.52    3.03   0
  15  10   0   -0.67    0.82   0
  10 -15   0    0.51    2.08   0
 -15 -10   0    0.32    0.77   0
  15 -10   0    2.33    3.52   0
 -10  15   0   -1.07    2.49   0
 -10 -15   0    0.25    0.76   0
  10 -15   0    2.47    2.51   0
  10 -15   0    1.83    2.32   0
 -10 -15   0    0.11    0.89   0
  15 -10   0    0.50    2.44   0
 -15  10   0    4.02    2.09   0
  15 -10   0   -1.14    2.23   0
  15  10   0    0.15    0.41   0
 -15  11   0   61.76    2.74   0
  11 -15   0   55.06    2.81   0
  15  11   0   -0.13    0.61   0
 -15 -11   0   29.81    0.89   0
  15 -11   0   66.13    2.87   0
  11 -15   0   62.32    3.05   0
 -11  15   0   74.35    2.73   0
 -11 -15   0   44.43    0.88   0
 -11 -15   0   44.73    0.86   0
  11 -15   0   62.23    3.05   0
  15 -11   0   60.25    3.05   0
  15 -11   0   74.85    3.20   0
   0 -16   0  319.46    2.58   0
 -16   0   0  336.38    3.39   0
  16   0   0  315.34    2.99   0
  16   0   0  295.87    2.85   0
   0 -16   0  320.42    2.81   0
 -16   0   0  296.03    2.80   0
   0 -16   0  297.42    2.95   0
   0 -16   0  293.75    2.30   0
  16  -1   0    6.12    2.21   0
 -16  -1   0    4.31    1.22   0
  -1 -16   0    7.14    1.42   0
   1 -16   0    5.31    1.19   0
 -16   1   0    4.63    1.71   0
  16  -1   0   10.11    1.93   0
  -1 -16   0    4.93    1.09   0
  -1 -16   0    5.40    1.34   0
   1 -16   0    7.28    2.31   0
  -1 -16   0    2.91    1.92   0
 -16   1   0    7.67    1.64   0
   1 -16   0    2.59    1.80   0
  16   1   0    4.14    1.27   0
   1 -16   0    3.63    1.68   0
  16   1   0    4.40    1.81   0
 -16  -1   0    5.72    1.47   0
  -2 -16   0   94.74    1.71   0
  -2 -16   0   98.35    1.41   0
   2 -16   0  104.88    2.90   0
 -16   2   0   96.79    1.94   0
  -2 -16   0   94.93    1.95   0
   2 -16   0   87.73    2.00   0
  16  -2   0   97.98    2.47   0
  -2 -16   0   87.82    1.75   0
 -16  -2   0  102.46    1.87   0
  16   2   0   98.94    1.64   0
   2 -16   0  100.65    1.82   0
  16  -2   0   95.99    2.15   0
   2 -16   0  106.44    2.30   0
  16   2   0   99.05    2.20   0
 -16   2   0  101.43    2.17   0
 -16  -2   0  102.77    1.87   0
 -16   3   0    1.16    2.08   0
 -16  -3   0   -0.00    0.98   0
  -3 -16   0   -0.03    1.12   0
  16  -3   0   -0.57    1.54   0
  -3 -16   0    1.40    1.83   0
   3 -16   0   -2.02    1.84   0
  16  -3   0   -1.91    1.67   0
 -16  -3   0   -1.82    1.85   0
  -3 -16   0    1.15    1.61   0
   3 -16   0    0.83    1.81   0
  16   3   0    2.00    1.38   0
 -16   3   0    1.52    1.44   0
  16   3   0   -1.07    1.44   0
  -3 -16   0   -0.18    0.87   0
   3 -16   0    0.01    1.79   0
   3 -16   0    0.38    1.69   0
  -4 -16   0  139.68    1.46   0
  -4 -16   0  141.54    1.86   0
   4 -16   0  137.58    2.51   0
   4 -16   0  152.12    2.72   0
  16  -4   0  151.28    3.02   0
   4 -16   0  137.35    2.18   0
 -16  -4   0  139.87    1.81   0
  16  -4   0  140.21    2.65   0
  16   4   0  145.86    2.37   0
  16   4   0  131.95    1.68   0
  -4 -16   0  139.38    1.62   0
  -4 -16   0  129.47    2.16   0
 -16   4   0  153.10    2.74   0
 -16  -4   0  163.58    2.45   0
 -16   4   0  145.10    2.78   0
   4 -16   0  131.85    2.07   0
  16   5   0    2.53    1.22   0
   5 -16   0    4.11    2.07   0
   5 -16   0    6.24    1.62   0
 -16  -5   0    4.93    1.70   0
  -5 -16   0    3.10    0.84   0
   5 -16   0    3.15    2.09   0
  -5 -16   0    5.10    0.87   0
  -5 -16   0    3.41    1.15   0
  16   5   0    5.28    1.58   0
  16  -5   0    2.29    1.88   0
   5 -16   0    3.84    2.44   0
 -16  -5   0    3.48    1.24   0
  16  -5   0    3.61    1.95   0
  -5 -16   0    3.93    1.62   0
 -16   5   0    5.20    1.88   0
 -16   6   0   85.09    2.94   0
  16   6   0   89.97    2.02   0
   6 -16   0   85.17    3.25   0
   6 -16   0   88.36    2.65   0
 -16  -6   0   79.30    1.42   0
  -6 -16   0   78.52    0.98   0
  -6 -16   0   78.22    1.58   0
  16  -6   0   85.64    2.94   0
  16   6   0   74.28    1.42   0
   6 -16   0   92.75    2.75   0
  -6 -16   0   83.15    1.70   0
  16  -6   0   85.02    2.48   0
 -16  -6   0   94.49    1.85   0
  -6 -16   0   79.82    1.07   0
  16   7   0    1.26    1.04   0
 -16   7   0    4.45    2.84   0
 -16  -7   0    2.39    0.82   0
  16   7   0    1.99    0.85   0
  -7 -16   0    2.41    0.39   0
   7 -16   0    3.26    2.76   0
  16  -7   0    6.08    2.91   0
  -7 -16   0    3.35    0.98   0
   7 -16   0    5.41    3.10   0
 -16  -7   0    4.42    1.32   0
  -7 -16   0    1.37    0.52   0
   7 -16   0    0.89    1.86   0
  16  -7   0    4.17    2.18   0
  -7 -16   0    1.76    1.06   0
 -16   8   0   72.05    2.71   0
  16  -8   0   66.31    2.74   0
  -8 -16   0   53.33    1.61   0
  -8 -16   0   62.44    1.63   0
   8 -16   0   67.16    2.94   0
 -16  -8   0   64.37    1.39   0
 -16  -8   0   59.65    1.01   0
   8 -16   0   59.85    2.39   0
  16   8   0    7.36    1.23   0
   8 -16   0   73.74    2.88   0
  16   8   0    5.06    0.79   0
  16  -8   0   62.58    2.60   0
  -9  16   0    3.12    2.24   0
  -9 -16   0    4.93    1.14   0
   9 -16   0    1.14    3.24   0
  16  -9   0    3.86    3.11   0
  -9 -16   0    2.73    1.14   0
 -16   9   0    6.04    2.22   0
  16   9   0    0.08    0.55   0
  16  -9   0    0.99    3.22   0
 -16  -9   0    2.94    1.15   0
  16  -9   0    4.72    2.59   0
   9 -16   0    5.19    2.25   0
  16   9   0    0.26    1.06   0
 -16  -9   0    4.05    0.57   0
   9 -16   0    3.76    2.60   0
  17   1   0  156.40    2.75   0
 -17  -1   0  159.67    2.46   0
  -1 -17   0  160.06    2.85   0
  17  -1   0  151.18    3.25   0
  -1 -17   0  158.22    1.87   0
   1 -17   0  156.89    3.14   0
  -1 -17   0  146.44    2.16   0
   1 -17   0  161.08    2.78   0
   1 -17   0  162.15    2.52   0
  17   1   0  143.63    2.49   0
   1 -17   0  141.80    2.01   0
  -1 -17   0  151.37    2.86   0
 -17   1   0  171.52    2.71   0
 -17   1   0  157.96    2.71   0
  17  -1   0  127.08    2.16   0
 -17  -1   0  166.03    2.53   0
  -2 -17   0    6.82    1.08   0
  17   2   0    8.09    1.29   0
  -2 -17   0    5.26    1.62   0
   2 -17   0   -1.00    2.74   0
  -2 -17   0    6.86    1.52   0
  -2 -17   0    7.05    1.11   0
   2 -17   0    7.04    1.85   0
  17   2   0    5.72    2.14   0
 -17   2   0    7.31    2.36   0
 -17   2   0    8.51    1.59   0
   2 -17   0    7.13    1.49   0
 -17  -2   0    6.29    1.24   0
 -17  -2   0    5.82    1.56   0
   2 -17   0    7.06    1.46   0
  17  -2   0    8.79    1.75   0
  17  -2   0    5.54    1.92   0
 -17  -3   0   68.33    1.73   0
  -3 -17   0   65.70    1.35   0
   3 -17   0   73.24    2.52   0
   3 -17   0   69.64    1.86   0
  17   3   0   66.55    1.92   0
 -17  -3   0   80.12    1.87   0
  17   3   0   74.45    2.24   0
   3 -17   0   75.13    2.34   0
  -3 -17   0   70.29    2.07   0
 -17   3   0   70.85    2.10   0
  17  -3   0   77.28    2.31   0
   3 -17   0   71.35    2.38   0
  17  -3   0   74.66    2.25   0
 -17   3   0   73.06    2.32   0
  -3 -17   0   71.66    1.30   0
  -3 -17   0   73.68    2.23   0
  17  -4   0    1.25    1.93   0
  -4 -17   0    1.31    1.41   0
  -4 -17   0    0.91    1.18   0
   4 -17   0    2.99    1.68   0
   4 -17   0    0.36    1.94   0
  17   4   0    1.36    1.41   0
   4 -17   0    2.13    2.11   0
  -4 -17   0    0.76    1.03   0
   4 -17   0    2.47    2.73   0
 -17   4   0    2.98    1.93   0
  -4 -17   0    1.54    1.81   0
 -17  -4   0    0.32    1.43   0
  17   4   0    2.63    1.07   0
 -17  -4   0    0.96    1.38   0
  17  -4   0    0.30    1.83   0
  -5 -17   0   34.69    1.61   0
  17  -5   0   39.70    2.64   0
   5 -17   0   36.35    1.92   0
 -17   5   0   40.03    2.92   0
  17   5   0   37.04    1.62   0
  -5 -17   0   31.76    1.07   0
   5 -17   0   41.19    2.44   0
  17   5   0   30.54    1.20   0
  -5 -17   0   34.23    1.91   0
 -17  -5   0   34.35    1.46   0
   5 -17   0   35.88    2.39   0
  17  -5   0   34.68    2.96   0
  -5 -17   0   33.97    1.00   0
 -17  -5   0   35.80    1.61   0
   5 -17   0   35.24    2.36   0
   6 -17   0   -0.38    1.85   0
 -17   6   0   -0.60    2.13   0
  -6 -17   0   -0.14    0.65   0
  -6 -17   0    0.87    0.67   0
 -17  -6   0    0.07    1.05   0
   6 -17   0   -0.41    2.19   0
   6 -17   0    0.82    1.91   0
  17   6   0    1.07    1.20   0
  17  -6   0   -1.07    2.28   0
   6 -17   0    0.85    2.88   0
  17   6   0    0.01    1.26   0
  17  -6   0   -2.03    2.58   0
 -17  -6   0   -0.18    1.58   0
  -6 -17   0    0.29    1.59   0
  -6 -17   0   -1.92    1.67   0
   7 -17   0  102.62    2.75   0
 -17   7   0  112.15    3.05   0
 -17  -7   0  114.66    2.06   0
   7 -17   0  104.82    2.57   0
  17   7   0   10.76    1.63   0
  -7 -17   0   98.15    2.06   0
  -7 -17   0   91.99    1.59   0
   7 -17   0  113.35    3.16   0
  17  -7   0  108.08    3.02   0
   7 -17   0  116.67    3.35   0
  17   7   0   10.44    1.05   0
 -17  -7   0  101.34    1.39   0
  17  -7   0  104.25    2.97   0
  -8 -17   0    1.91    1.43   0
 -18   0   0   82.14    2.03   0
 -18   0   0   92.78    2.47   0
  18   0   0   79.66    2.10   0
  18   0   0   92.12    2.44   0
   0 -18   0   90.76    2.38   0
   0 -18   0   96.70    2.21   0
   0 -18   0   90.30    2.51   0
   0 -18   0   79.05    1.81   0
  -1 -18   0    0.09    1.92   0
  -1 -18   0    0.02    1.32   0
  18   1   0    1.46    1.77   0
   1 -18   0    0.95    1.98   0
  18  -1   0    2.61    1.66   0
   1 -18   0    0.81    2.04   0
 -18  -1   0   -0.49    2.45   0
  -1 -18   0   -1.66    2.15   0
 -18   1   0    1.91    1.97   0
   1 -18   0    1.74    1.42   0
  -1 -18   0   -0.38    1.70   0
 -18  -1   0    2.63    1.40   0
  18   1   0    1.61    2.20   0
  18  -1   0    1.52    2.35   0
 -18   1   0    1.41    1.93   0
   1 -18   0   -0.24    2.64   0
  -2 -18   0   64.21    1.65   0
   2 -18   0   51.37    2.20   0
  -2 -18   0   57.15    2.11   0
 -18   2   0   65.82    3.09   0
  18   2   0   56.54    2.68   0
  18  -2   0   58.46    2.19   0
 -18  -2   0   57.53    2.05   0
   2 -18   0   56.47    1.95   0
  18  -2   0   60.22    2.80   0
  18   2   0   54.22    2.01   0
 -18   2   0   56.87    2.05   0
  -2 -18   0   51.59    1.67   0
   2 -18   0   61.54    2.62   0
 -18  -2   0   60.62    2.15   0
   2 -18   0   59.89    2.50   0
  -2 -18   0   60.94    2.37   0
  -3 -18   0    1.13    1.40   0
  18   3   0    0.43    1.79   0
 -18  -3   0    0.24    1.69   0
  18  -3   0    2.26    2.28   0
  -3 -18   0    0.38    1.61   0
   3 -18   0    0.47    2.28   0
  -3 -18   0    1.70    1.00   0
   3 -18   0   -5.99    3.03   0
 -18  -3   0    0.61    1.67   0
  -3 -18   0   -0.04    1.72   0
   3 -18   0    3.31    2.18   0
  18  -3   0    2.35    2.11   0
  18   3   0   -0.31    2.27   0
   3 -18   0    0.57    2.14   0
 -18   3   0    1.85    2.10   0
   4 -18   0   58.73    2.12   0
   4 -18   0   68.22    3.15   0
  18  -4   0   63.16    3.13   0
   4 -18   0   56.50    3.24   0
   4 -18   0   59.44    2.22   0
  -4 -18   0   60.79    1.95   0
 -18   4   0   67.05    3.14   0
  18   4   0   56.00    1.51   0
  18  -4   0   58.75    2.51   0
  18   4   0   62.21    2.08   0
 -18  -4   0   65.65    2.08   0
  -4 -18   0   45.12    1.49   0
 -18  -4   0   57.69    1.77   0
  -4 -18   0   59.80    1.83   0
  -4 -18   0   57.94    1.34   0
 -18   5   0    0.31    2.21   0
  -5 -18   0    0.15    0.96   0
  18   5   0    0.86    1.06   0
 -18  -5   0    0.58    1.98   0
  -5 -18   0    0.87    1.36   0
  18  -5   0    1.12    2.14   0
   5 -18   0   -1.18    3.38   0
  -5 -18   0   -0.26    0.80   0
   5 -18   0   -2.57    2.51   0
  18   5   0    0.30    1.99   0
 -18  -5   0    0.39    1.24   0
   5 -18   0    0.75    2.48   0
  18  -5   0   -1.60    2.74   0
   5 -18   0   -0.18    2.57   0
  -5 -18   0    1.76    1.50   0
   0  -1  -1 6167.57    2.61   0
  -1   0  -1 5711.62    3.03   0
   0  -1   1 5843.02    3.02   0
   1   0  -1 6583.68    3.22   0
   0   1   1 6110.58    2.98   0
   0   1  -1 6354.63    2.57   0
   1   0   1 6231.45    3.09   0
  -1   0   1 5771.41    2.97   0
   0   1  -1 5831.08    3.09   0
   0  -1  -1 6601.75    3.14   0
   0  -1   1 6757.12    2.63   0
  -1   0  -1 6210.01    2.62   0
  -1   0   1 6173.33    2.56   0
   0   1   1 6118.96    2.59   0
   1   0  -1 6081.24    2.59   0
   1   0   1 6144.72    2.50   0
   0   2   1 1196.75    1.55   0
   0  -2   1 1153.79    1.63   0
  -2   0  -1 1126.60    1.23   0
   0   2  -1 1150.12    1.64   0
   2   0   1 1143.85    1.22   0
   0   2  -1 1119.75    1.13   0
   0   2   1 1183.04    1.32   0
   2   0  -1 1202.19    1.65   0
   2   0   1 1196.38    1.59   0
  -2   0  -1 1189.02    1.61   0
   0  -2  -1 1189.78    1.56   0
   2   0  -1 1190.74    1.30   0
   0  -2   1 1175.04    1.16   0
   0  -2  -1 1179.29    1.32   0
  -2   0   1 1263.59    1.68   0
  -2   0   1 1245.81    1.34   0
   1  -2  -1 2949.16    2.49   0
  -1  -2   1 3054.76    2.59   0
   1  -2  -1 3306.89    2.60   0
  -2  -1   1 2910.35    2.44   0
  -2  -1   1 4336.05    1.97   0
  -2   1  -1 3125.82    2.50   0
   2  -1  -1 3129.03    2.70   0
   1   2   1 3329.12    2.58   0
  -1   2  -1 2954.06    2.29   0
   1   2   1 3200.15    1.60   0
  -1   2  -1 3066.22    2.73   0
  -1  -2   1 3247.04    1.26   0
  -2   1  -1 2897.99    2.56   0
   1  -2  -1 3325.12    2.65   0
   2  -1  -1 3287.23    2.50   0
   2   1   1 3189.88    2.60   0
   2   1   1 3150.56    1.30   0
  -1  -2  -1 3006.08    1.56   0
  -1   2   1 2870.55    2.44   0
   1  -2   1 2831.58    2.25   0
   2  -1   1 2797.43    2.35   0
  -2  -1  -1 2885.61    2.49   0
  -2   1   1 3288.21    2.53   0
   1   2  -1 3023.04    1.21   0
   1   2  -1 2716.75    2.47   0
   2   1  -1 2949.53    2.54   0
   2   1  -1 3058.49    1.62   0
   2  -1   1 3040.99    2.58   0
   1  -2   1 2716.93    2.55   0
  -1  -2  -1 2961.82    2.44   0
  -2   1   1 2837.13    2.56   0
   0   3  -1  200.01    0.94   0
  -3   0   1  192.65    0.81   0
  -3   0   1  186.70    0.67   0
   3   0  -1  184.22    0.66   0
   3   0   1  144.17    0.55   0
   0  -3  -1  188.29    0.75   0
   0  -3   1  189.93    0.85   0
   0   3   1  187.42    0.67   0
   3   0  -1  193.55    0.82   0
  -3   0  -1  190.50    0.82   0
   0   3  -1  184.27    0.59   0
   0  -3   1  174.60    0.55   0
   3   0   1  174.11    0.78   0
   0   3   1  197.83    0.83   0
   0  -3  -1  180.97    0.67   0
   1   3   1  708.40    1.32   0
  -1  -3   1  707.16    1.45   0
   3  -1  -1  737.47    1.54   0
   1   3   1  721.24    1.02   0
   3  -1  -1  685.48    1.34   0
   1  -3  -1  743.62    1.48   0
  -1  -3   1  700.99    0.72   0
  -3  -1   1  725.28    1.04   0
   3   1   1  735.28    1.48   0
  -3  -1   1  743.59    1.46   0
  -1   3  -1  708.22    1.54   0
  -1   3  -1  734.61    1.31   0
   3   1   1  730.48    0.87   0
  -3   1  -1  710.30    1.49   0
   1  -3  -1  742.06    1.43   0
  -3   1   1  698.06    1.35   0
  -3   1   1  689.27    1.48   0
  -1  -3  -1  708.12    1.01   0
   3   1  -1  685.51    1.00   0
   1  -3   1  713.66    1.29   0
   1   3  -1  694.71    1.45   0
  -3  -1  -1  754.02    1.51   0
   1   3  -1  735.25    0.72   0
   1  -3   1  678.53    1.52   0
   3  -1   1  141.29    0.66   0
  -1   3   1  710.50    1.41   0
   3  -1   1  696.81    1.46   0
   3  -1   1  712.28    1.34   0
   3   1  -1  691.34    1.39   0
  -1  -3  -1  692.64    1.33   0
  -3  -2   1 4532.52    2.02   0
  -2  -3   1 3751.17    3.23   0
  -3   2  -1 3899.74    3.49   0
   3  -2  -1 3900.30    3.40   0
   2  -3  -1 2757.31    3.06   0
   2   3   1 4039.28    3.19   0
   3  -2  -1 4089.29    3.79   0
  -2   3  -1 3900.98    3.30   0
   2  -3  -1 4501.91    3.67   0
   3   2   1 4228.63    3.45   0
  -3  -2   1 3775.11    3.21   0
   3  -2   1 3813.13    3.49   0
  -3   2   1 4100.74    3.77   0
   2  -3   1 3989.01    3.75   0
  -3  -2  -1 3977.49    3.31   0
  -2   3   1 4118.20    3.71   0
  -2  -3  -1 3933.53    3.19   0
   3  -2   1 3539.52    3.27   0
   3   2  -1 4035.98    3.39   0
   3  -2   1 3941.63    3.51   0
   3   2  -1 4044.71    1.93   0
  -3   2   1 3960.06    3.42   0
  -2   3   1 4316.10    3.59   0
   2  -3   1 3411.67    3.11   0
   2   3  -1 3911.37    3.38   0
   4   0   1  297.96    0.87   0
   4   0   1  318.86    1.20   0
   4   0  -1  297.09    0.93   0
   0   4  -1  196.87    0.96   0
  -4   0  -1  322.34    1.15   0
   0  -4   1  297.99    0.81   0
   0  -4  -1  352.76    1.07   0
   0   4  -1  308.31    0.77   0
   0  -4   1  293.81    1.11   0
  -4   0  -1  295.11    0.85   0
  -4   0   1  333.21    1.04   0
  -4   0   1  316.52    1.10   0
   4   0  -1  345.06    1.22   0
   0   4   1  313.18    1.02   0
   0  -4  -1  292.82    1.00   0
   0  -4  -1  277.60    0.92   0
  -4  -1   1 1536.46    1.80   0
   4  -1  -1 1608.38    2.28   0
  -1   4  -1 1479.19    2.43   0
   1   4   1 1602.95    2.16   0
   4   1   1 1539.98    2.32   0
   4   1   1 1541.00    1.59   0
  -4  -1   1 1482.51    2.17   0
  -4   1  -1 1578.23    2.47   0
   1  -4  -1 1542.99    2.31   0
   1  -4  -1 1587.20    2.28   0
  -1  -4   1 1472.25    2.29   0
  -1  -4   1 1508.39    1.34   0
  -1   4  -1 1477.77    1.93   0
   4  -1  -1 1536.56    2.44   0
   4  -1   1 1453.66    2.10   0
   1  -4   1 1368.68    1.86   0
  -4   1   1 1475.15    2.35   0
   1  -4   1 1503.01    2.53   0
  -4  -1  -1 1468.71    2.26   0
   4   1  -1 1401.64    1.71   0
  -1  -4  -1 1471.50    1.74   0
  -4  -1  -1 1408.03    1.50   0
  -1  -4  -1 1473.32    2.06   0
   4   1  -1 1472.45    2.22   0
  -1   4   1 1496.55    2.28   0
   1   4  -1 1410.52    2.26   0
  -4   1   1 1492.10    2.16   0
   4  -1   1 1364.99    2.22   0
   1   4  -1 1560.44    1.34   0
   2  -4  -1   69.48    0.85   0
  -4  -2   1   68.69    0.43   0
  -4  -2   1   62.83    0.56   0
  -2  -4   1   60.52    0.59   0
   2   4   1   65.13    0.53   0
   4   2   1   65.13    0.30   0
  -2  -4   1   58.67    0.20   0
  -4   2  -1   64.36    0.72   0
   4   2   1   62.34    0.69   0
   4  -2  -1   65.10    0.75   0
  -2  -4   1   67.75    0.22   0
   2  -4  -1   65.46    0.71   0
  -2   4  -1   68.98    0.72   0
   4  -2  -1   61.46    0.68   0
  -4   2   1   67.16    0.66   0
   2   4  -1   66.95    0.62   0
  -2   4   1   64.46    0.67   0
   2  -4   1   61.89    0.61   0
  -2  -4  -1   62.93    0.39   0
   4  -2   1   62.28    0.65   0
  -4  -2  -1   63.64    0.31   0
   4  -2   1   62.36    0.72   0
   4   2  -1   57.70    0.36   0
  -2  -4  -1   64.58    0.54   0
   2  -4   1   63.56    0.75   0
   4   2  -1   68.86    0.60   0
  -2  -4  -1   64.61    0.42   0
  -2   4   1   60.88    0.67   0
  -4  -2  -1   66.21    0.72   0
  -4   2   1   65.24    0.73   0
   4  -3  -1 1630.57    2.82   0
  -4  -3   1 1607.89    2.35   0
   4   3   1 1635.42    1.00   0
   3   4   1 1658.00    2.28   0
  -4   3  -1 1698.46    2.78   0
   4  -3  -1 1684.28    2.76   0
  -4  -3   1 1747.90    1.41   0
   3  -4  -1 1634.81    2.80   0
  -3   4  -1 1527.02    2.48   0
   4   3   1 1680.63    2.41   0
  -3  -4   1 1604.65    2.40   0
   3  -4  -1 1635.77    2.64   0
   3   4  -1 1634.80    2.43   0
  -3  -4  -1 1845.59    2.51   0
   4   3  -1 1684.34    2.49   0
  -3  -4  -1 1663.62    1.31   0
  -3   4   1 1677.07    2.69   0
  -4  -3  -1 1732.85    2.50   0
  -3  -4  -1 1583.10    1.30   0
   4  -3   1 1479.62    2.64   0
  -4   3   1 1783.06    2.80   0
  -4   3   1 1631.82    2.80   0
   3  -4   1 1548.31    2.53   0
   4   3  -1 1679.41    1.40   0
   4  -3   1 1586.29    2.70   0
   4  -3   1 1633.04    2.74   0
  -3   4   1 1657.28    2.80   0
   3  -4   1 1573.95    2.77   0
  -4  -3  -1 1633.05    0.93   0
   3  -4   1 1379.23    2.61   0
   0   5  -1 1782.67    2.05   0
  -5   0  -1 1634.06    2.67   0
  -5   0   1 1693.39    2.37   0
   0  -5  -1 1815.30    2.51   0
   5   0  -1 1723.39    2.42   0
   0  -5  -1 1699.92    2.52   0
  -5   0  -1 1649.47    2.15   0
   0  -5  -1 1660.48    2.38   0
   0  -5   1 1638.49    1.94   0
   5   0   1 1722.34    2.26   0
   0  -5   1 1800.60    2.96   0
   5   0   1 1670.28    2.67   0
   0   5  -1 1697.79    2.80   0
   0   5   1 1733.15    2.45   0
  -5   0   1 1644.31    2.59   0
   5   0  -1 1711.33    2.69   0
  -5   1  -1   52.27    0.76   0
  -5  -1   1   55.87    0.75   0
  -1   5  -1   52.77    0.52   0
   1  -5  -1   53.58    0.67   0
  -5  -1   1   60.65    0.63   0
  -1  -5   1   51.60    0.36   0
   5  -1  -1   58.71    0.87   0
   1   5   1   55.09    0.55   0
   5  -1  -1   51.67    0.65   0
   5   1   1   56.22    0.45   0
  -5   1  -1   56.83    0.71   0
   5   1   1   53.38    0.66   0
  -1  -5   1   51.51    0.68   0
   1  -5  -1   63.18    0.84   0
  -1   5  -1   50.49    0.71   0
  -5  -1  -1   54.54    0.49   0
   1   5  -1   53.32    0.65   0
   1  -5   1   54.43    0.96   0
  -5   1   1   59.07    0.67   0
   1  -5   1   53.21    0.63   0
  -1  -5  -1   56.81    0.61   0
   5   1  -1   50.29    0.51   0
   1   5  -1   56.97    0.41   0
   5   1  -1   56.96    0.75   0
  -1  -5  -1   52.64    0.48   0
  -5   1   1   50.91    0.70   0
  -1   5   1   57.33    0.67   0
  -1  -5  -1   57.31    0.68   0
   5  -1   1   55.42    0.59   0
   5  -1   1   49.80    0.69   0
  -5  -1  -1   58.96    0.83   0
  -5  -2   1  777.22    1.72   0
  -2  -5   1  754.39    0.89   0
  -5   2  -1  733.90    1.83   0
   2  -5  -1  777.84    1.88   0
  -2   5  -1  752.07    1.70   0
   5   2   1  791.79    1.17   0
  -5   2  -1  756.14    1.99   0
   5   2   1  767.41    1.77   0
   5  -2  -1  768.29    2.04   0
  -5  -2   1  751.29    1.34   0
   2   5   1  774.30    1.62   0
   5  -2  -1  793.63    1.98   0
  -2  -5   1  779.01    0.96   0
   2  -5  -1  757.17    1.94   0
  -2  -5   1  771.44    1.91   0
  -2  -5  -1  772.98    1.67   0
   5  -2   1  757.36    1.87   0
   2  -5   1  764.59    2.17   0
  -2  -5  -1  789.90    1.35   0
   2  -5   1  768.24    1.79   0
   2   5  -1  759.56    1.82   0
   5  -2   1  722.07    1.90   0
  -5  -2  -1  785.50    1.82   0
  -2   5   1  768.49    1.96   0
  -2   5   1  782.22    1.88   0
  -5   2   1  855.70    2.05   0
  -2  -5  -1  757.40    1.36   0
  -5  -2  -1  764.35    1.11   0
   5   2  -1  771.49    1.39   0
  -5   2   1  754.01    1.98   0
   5   2  -1  614.33    1.59   0
   5   3   1   56.99    0.65   0
  -5   3  -1   57.83    0.88   0
   5  -3  -1   61.54    0.90   0
   5  -3  -1   60.68    1.00   0
   3  -5  -1   60.63    1.04   0
  -3  -5   1   55.80    0.80   0
  -3  -5   1   50.48    0.18   0
   3   5   1   63.41    0.70   0
   3  -5  -1   52.46    0.84   0
  -5  -3   1   57.12    0.64   0
  -5  -3   1   56.74    0.45   0
  -3   5  -1   56.95    0.73   0
   5   3   1   55.20    0.33   0
  -3  -5   1   61.99    0.23   0
   5  -3   1   58.84    1.01   0
   3  -5   1   53.73    0.72   0
   3  -5   1   59.33    0.94   0
  -3  -5  -1   56.54    0.44   0
   5   3  -1   59.40    0.46   0
  -5  -3  -1   62.75    0.82   0
  -3   5   1   58.35    0.85   0
  -5  -3  -1   53.70    0.31   0
  -5   3   1   57.16    0.82   0
   5  -3   1   53.72    0.88   0
  -3   5   1   59.04    0.80   0
  -5   3   1   55.55    0.85   0
  -3  -5  -1   59.37    0.42   0
   3   5  -1   62.15    0.69   0
   3  -5   1   60.30    0.92   0
  -3  -5  -1   58.58    0.74   0
   5   3  -1   59.43    0.66   0
  -4  -5   1 2799.54    1.21   0
   5   4   1 2580.36    1.67   0
  -4  -5   1 2432.33    3.13   0
  -4  -5   1 2069.43    0.92   0
   5  -4  -1 2509.40    3.77   0
   4  -5  -1 2485.53    3.75   0
  -5  -4   1 2571.96    3.25   0
  -4   5  -1 2509.66    3.67   0
  -5  -4   1 2559.98    1.95   0
   4   5   1 2692.94    3.17   0
   5   4   1 2624.88    3.25   0
   5  -4  -1 2501.34    4.01   0
  -5   4  -1 2418.90    3.87   0
   4  -5  -1 2516.15    4.01   0
  -4   5   1 2494.19    3.78   0
   5   4  -1 2614.58    2.05   0
  -5   4   1 2567.41    3.80   0
   4  -5   1 2358.34    3.86   0
  -5   4   1 2428.71    3.90   0
  -4  -5  -1 2371.03    1.88   0
   4   5  -1 2564.98    3.35   0
   5   4  -1 2563.43    3.29   0
   4  -5   1 2340.19    3.87   0
   4  -5   1 2295.59    3.48   0
   5  -4   1 2408.61    3.85   0
  -4   5   1 2462.62    3.96   0
  -4  -5  -1 2636.88    3.26   0
  -5  -4  -1 2485.29    1.53   0
   5  -4   1 1840.13    3.40   0
  -5  -4  -1 2623.67    3.29   0
   6   0  -1  257.37    1.11   0
   0  -6  -1  248.20    1.12   0
  -6   0  -1  244.50    1.00   0
   0   6  -1  264.00    1.32   0
  -6   0   1  248.31    1.18   0
   0  -6   1  246.21    1.28   0
   0   6  -1  270.01    0.92   0
   0  -6   1  251.88    0.91   0
   6   0   1  241.87    1.21   0
   6   0   1  258.36    1.05   0
  -6   0   1  262.68    1.13   0
  -6   0  -1  251.55    1.25   0
   6   0  -1  252.79    1.23   0
   0  -6  -1  292.18    1.27   0
   0  -6  -1  254.09    1.12   0
  -1   6  -1  888.03    2.29   0
  -1  -6   1  726.08    1.95   0
   6   1   1  958.58    1.75   0
   6  -1  -1  907.18    2.27   0
   1  -6  -1  950.07    2.09   0
   6   1   1  893.76    2.10   0
   1  -6  -1  870.38    2.02   0
   6  -1  -1  934.69    2.16   0
  -1  -6   1  873.42    1.43   0
   1  -6  -1  835.71    2.04   0
  -1   6  -1  939.11    1.88   0
  -6   1  -1  946.67    2.42   0
  -6   1  -1  910.73    2.04   0
  -6  -1   1  884.45    1.80   0
  -6  -1   1  900.27    2.11   0
  -1   6   1  876.28    2.11   0
  -6   1   1  871.94    2.18   0
   1  -6   1  850.00    2.30   0
   6  -1   1  804.31    2.12   0
  -6  -1  -1  815.84    1.53   0
  -1  -6  -1  965.72    2.01   0
   6   1  -1  829.62    1.71   0
  -1  -6  -1  878.89    1.99   0
  -6   1   1  923.69    2.07   0
   1  -6   1  830.55    1.75   0
   6   1  -1  902.31    2.15   0
   1   6  -1  940.08    1.46   0
  -1  -6  -1  854.97    1.82   0
  -6  -1  -1  874.68    2.11   0
  -1  -6  -1  900.12    1.92   0
   6  -1   1  865.98    1.99   0
   1   6  -1  860.80    2.14   0
  -6   2  -1  258.83    1.39   0
  -6  -2   1  286.04    1.06   0
  -2  -6   1  249.16    1.21   0
   6   2   1  274.41    0.87   0
  -6   2  -1  246.27    1.21   0
  -6  -2   1  258.41    1.24   0
  -2  -6   1  258.27    0.72   0
  -2  -6   1  251.11    0.68   0
   6  -2  -1  252.02    1.27   0
   6   2   1  258.26    1.20   0
  -2   6  -1  260.47    1.15   0
   2  -6  -1  256.82    1.31   0
   6  -2  -1  260.90    1.52   0
   2   6   1  263.16    1.07   0
   2  -6  -1  265.89    1.28   0
  -6  -2  -1  269.47    1.35   0
   2  -6   1  269.73    1.44   0
  -2  -6  -1  256.01    1.17   0
   6  -2   1  253.10    1.38   0
  -2  -6  -1  267.36    1.05   0
  -6   2   1  291.08    1.48   0
   6  -2   1  258.25    1.24   0
   6   2  -1  253.65    0.96   0
  -2  -6  -1  263.19    0.99   0
  -6  -2  -1  258.02    0.81   0
   6   2  -1  265.27    1.18   0
  -2   6   1  281.23    1.42   0
  -2   6   1  258.88    1.34   0
   2  -6   1  261.06    1.25   0
   2  -6   1  258.06    1.45   0
   2   6  -1  264.39    1.34   0
  -6   2   1  254.13    1.34   0
   3  -6  -1 1579.15    3.00   0
   6  -3  -1 1522.09    3.03   0
   3   6   1 1704.72    2.59   0
  -3  -6   1 1523.14    2.75   0
  -3  -6   1 1713.20    1.46   0
  -6  -3   1 1595.62    2.68   0
   6  -3  -1 1598.41    3.36   0
  -6   3  -1 1349.44    2.76   0
  -6  -3   1 1542.92    2.04   0
   6   3   1 1576.34    1.75   0
   6   3   1 1601.95    2.74   0
  -3  -6   1 1540.40    1.22   0
  -3   6  -1 1676.89    3.00   0
  -6   3  -1 1515.46    3.21   0
   3  -6  -1 1509.78    3.20   0
   6  -3   1 1615.15    3.11   0
  -6  -3  -1 1600.91    1.68   0
   3   6  -1 1641.96    2.84   0
  -3  -6  -1 1603.02    2.01   0
   6   3  -1 1701.83    2.21   0
   6  -3   1 1594.73    3.17   0
  -3   6   1 1630.64    3.17   0
  -6  -3  -1 1810.71    2.99   0
   3  -6   1 1640.85    2.96   0
  -3  -6  -1 1662.91    2.63   0
  -3   6   1 1688.67    3.08   0
  -6   3   1 1616.15    3.15   0
  -3  -6  -1 1645.84    2.19   0
   6   3  -1 1621.54    2.73   0
   3  -6   1 1708.76    3.55   0
   3  -6   1 1589.28    3.33   0
  -6   3   1 1717.59    3.49   0
   4   6   1    0.52    0.41   0
   4  -6  -1    0.58    0.69   0
  -6  -4   1   -0.47    0.67   0
  -4   6  -1   -1.04    0.69   0
  -6  -4   1    0.48    0.39   0
  -6   4  -1   -1.11    0.78   0
   6  -4  -1    2.96    0.77   0
   4  -6  -1   -0.56    0.74   0
   6  -4  -1    0.82    0.71   0
   6   4   1    0.42    0.49   0
   6   4   1    0.54    0.23   0
  -4  -6   1    0.77    0.72   0
  -4  -6   1    0.73    0.18   0
  -4  -6   1    0.54    0.13   0
  -4   6   1    0.58    0.69   0
  -4  -6  -1    0.74    0.65   0
  -6  -4  -1    1.18    0.27   0
   6   4  -1   -0.42    0.47   0
  -4   6   1    1.81    1.01   0
   6  -4   1    1.96    0.70   0
  -4  -6  -1    0.26    0.36   0
  -6   4   1    1.42    0.71   0
  -6  -4  -1    1.22    0.52   0
   6   4  -1    1.12    0.39   0
  -4  -6  -1    1.09    0.26   0
   4   6  -1    0.42    0.50   0
  -6   4   1    1.94    0.74   0
   6  -4   1    1.21    0.78   0
   4  -6   1    1.49    0.85   0
   4  -6   1    5.69    0.91   0
   4  -6   1    6.29    0.80   0
  -6  -5   1  892.26    1.30   0
  -5   6  -1  902.70    2.53   0
  -6  -5   1  872.41    2.08   0
   6  -5  -1  885.78    2.61   0
   5   6   1  941.72    2.11   0
   6   5   1  867.08    1.15   0
  -5  -6   1  895.08    2.26   0
  -6   5  -1  874.61    2.58   0
   5  -6  -1  907.13    2.80   0
  -5  -6   1  975.91    0.95   0
   6   5   1  920.16    2.09   0
   6  -5  -1  891.06    2.89   0
   5  -6  -1  865.68    2.68   0
   5   6   1  831.17    1.23   0
  -6   5   1  871.50    2.87   0
  -6  -5  -1  875.58    1.13   0
   6   5  -1  922.39    1.38   0
  -5   6   1  981.19    2.78   0
   5  -6   1  883.79    2.61   0
   6  -5   1  808.97    2.48   0
   5  -6   1  884.86    2.75   0
   6  -5   1  941.34    2.87   0
  -5  -6  -1  927.81    2.21   0
   6   5  -1  847.43    2.20   0
   5   6  -1  845.85    2.11   0
  -6   5   1  896.43    2.62   0
   5  -6   1  841.94    2.68   0
  -5  -6  -1  816.68    1.27   0
  -5   6   1  849.58    2.71   0
  -6  -5  -1  901.51    2.15   0
   0  -7  -1  660.84    1.90   0
   0   7  -1  575.44    1.95   0
   0  -7  -1  605.04    1.89   0
   7   0   1  551.07    1.85   0
   7   0  -1  567.26    1.71   0
  -7   0  -1  552.62    1.87   0
   0  -7  -1  615.92    1.89   0
   0   7  -1  598.37    1.46   0
   0  -7  -1  580.70    1.74   0
   0  -7   1  578.48    1.51   0
  -7   0   1  561.59    1.72   0
   7   0   1  601.32    1.69   0
   0  -7   1  508.42    1.85   0
  -7   0   1  583.86    1.87   0
  -7   0  -1  593.24    1.67   0
   7   0  -1  591.30    1.94   0
  -7  -1   1  128.68    0.96   0
   1  -7  -1  139.86    1.13   0
  -1   7  -1  130.73    0.85   0
  -7   1  -1  117.94    0.92   0
  -7   1  -1  125.24    1.10   0
  -1  -7   1  127.46    1.07   0
  -1  -7   1  130.63    0.76   0
   7  -1  -1  124.66    0.99   0
   7   1   1  129.05    0.80   0
   7  -1  -1  135.41    1.29   0
   1  -7  -1  127.88    1.12   0
  -7  -1   1  140.31    1.01   0
   7   1   1  132.53    1.21   0
   1  -7  -1  121.74    1.02   0
  -1  -7  -1  126.39    0.86   0
   1   7  -1  126.72    1.05   0
   1  -7   1  127.80    0.86   0
   7  -1   1  133.83    1.28   0
   7  -1   1  118.66    0.95   0
   7   1  -1  126.73    1.00   0
  -7   1   1  123.16    1.05   0
  -7   1   1  127.94    1.02   0
  -7  -1  -1  122.06    0.85   0
   7   1  -1  121.50    0.86   0
   1  -7   1  116.13    1.11   0
  -7  -1  -1  136.43    1.24   0
  -1  -7  -1  130.88    1.02   0
  -1  -7  -1  139.17    0.92   0
  -1  -7  -1  124.65    0.89   0
  -2   7  -1 1349.19    2.57   0
   2  -7  -1 1314.10    3.01   0
  -2  -7   1 1354.94    1.85   0
  -2  -7   1 1325.63    1.70   0
   7   2   1 1359.79    2.76   0
  -7  -2   1 1455.23    2.79   0
  -7  -2   1 1526.34    2.49   0
   7  -2  -1 1540.88    3.37   0
  -7   2  -1 1380.38    2.91   0
   7   2   1 1374.20    2.10   0
   2  -7  -1 1408.07    2.86   0
  -2  -7   1 1361.49    2.85   0
   7  -2  -1 1295.26    2.80   0
  -7   2  -1 1348.87    3.03   0
  -2  -7  -1 1334.74    2.56   0
   2  -7   1 1298.02    2.55   0
  -2   7   1 1348.73    3.00   0
  -2  -7  -1 1372.45    2.49   0
   2  -7   1 1334.52    3.17   0
   7   2  -1 1290.93    2.28   0
  -7  -2  -1 1353.77    2.76   0
   2   7  -1 1414.69    2.95   0
   7  -2   1 1385.26    3.20   0
   7  -2   1 1410.76    3.07   0
  -7   2   1 1359.67    3.12   0
  -7   2   1 1346.37    2.86   0
   7   2  -1 1321.70    2.64   0
  -7  -2  -1 1289.03    1.98   0
   2  -7   1 1122.13    2.91   0
  -2  -7  -1 1330.94    2.31   0
   7   3   1  198.17    1.15   0
   3  -7  -1  189.50    1.35   0
  -3  -7   1  194.70    1.36   0
  -7  -3   1  210.04    1.03   0
   7   3   1  196.09    0.82   0
   7  -3  -1  207.14    1.47   0
  -7   3  -1  191.33    1.39   0
   3   7   1  206.17    1.15   0
   7  -3  -1  185.40    1.30   0
  -7  -3   1  195.52    1.09   0
   3  -7  -1  209.12    1.51   0
  -3   7  -1  201.88    1.25   0
  -7   3  -1  187.69    1.30   0
  -3  -7   1  193.55    0.60   0
  -3  -7   1  203.42    0.67   0
   7   3  -1  198.09    1.13   0
   3  -7   1  199.45    1.47   0
   7  -3   1  210.40    1.62   0
  -3  -7  -1  204.06    0.97   0
  -7   3   1  204.21    1.34   0
   7  -3   1  158.70    1.26   0
   3  -7   1  208.24    1.50   0
   3  -7   1  190.85    1.23   0
  -3  -7  -1  202.70    1.20   0
  -7  -3  -1  180.23    0.69   0
   7   3  -1  202.92    1.02   0
  -3  -7  -1  186.67    0.92   0
  -7   3   1  193.72    1.39   0
  -7  -3  -1  201.01    1.18   0
  -3   7   1  203.91    1.31   0
  -3   7   1  207.49    1.60   0
   3   7  -1  209.37    1.31   0
   4   7   1  916.10    2.13   0
  -7  -4   1  897.63    1.72   0
   7  -4  -1  810.84    2.48   0
   4  -7  -1  915.11    2.59   0
  -4  -7   1  877.35    1.07   0
   4  -7  -1  837.49    2.66   0
   7  -4  -1  886.41    2.78   0
  -4   7  -1  855.19    2.42   0
  -4  -7   1  813.68    0.91   0
   7   4   1  838.65    1.39   0
  -7  -4   1  854.86    2.21   0
  -7   4  -1  849.91    2.64   0
  -4  -7   1  783.72    2.09   0
   7   4   1  875.79    2.24   0
   7  -4   1  917.98    2.84   0
   4  -7   1  820.62    2.40   0
   7   4  -1  880.22    1.75   0
   7  -4   1  785.64    2.54   0
   4   7  -1  822.50    2.20   0
  -7  -4  -1  931.68    2.40   0
  -7   4   1  926.93    2.60   0
  -7  -4  -1  804.21    1.28   0
  -7   4   1  712.50    2.39   0
  -4  -7  -1  863.00    1.64   0
  -4  -7  -1  806.28    1.61   0
  -4   7   1  870.61    2.54   0
  -4  -7  -1  908.92    2.25   0
   4  -7   1  862.16    2.76   0
   7   4  -1  698.14    1.98   0
  -4   7   1  910.94    2.92   0
   4  -7   1  817.29    2.69   0
  -7  -5   1   13.08    0.77   0
   7  -5  -1   14.40    0.87   0
  -7   5  -1   15.97    0.90   0
   7  -5  -1   15.05    0.83   0
   5  -7  -1   12.22    1.20   0
  -5  -7   1   19.04    0.63   0
   7   5   1   13.58    0.79   0
  -5  -7   1   12.10    0.16   0
   7   5   1   12.65    0.30   0
  -5  -7   1   15.25    0.22   0
  -5   7  -1   16.17    0.82   0
   5  -7  -1   12.83    0.83   0
   5   7   1   11.72    0.53   0
  -7  -5   1   14.34    0.46   0
   7   5  -1   12.88    0.34   0
   5  -7   1   23.83    0.94   0
  -7   5   1   16.10    1.14   0
   5  -7   1   22.11    0.85   0
   5  -7   1   22.87    0.96   0
  -5  -7  -1   11.64    0.76   0
  -7  -5  -1   13.72    0.85   0
   7  -5   1   19.23    0.90   0
   5   7  -1   11.94    0.83   0
  -5   7   1   11.59    0.82   0
  -5   7   1   15.01    0.87   0
  -7   5   1   15.62    1.18   0
  -7  -5  -1   12.67    0.34   0
   7   5  -1   12.53    0.58   0
   7  -5   1   22.68    0.92   0
  -5  -7  -1   13.76    0.42   0
  -5  -7  -1   11.37    0.41   0
   6  -7  -1  739.83    2.76   0
  -7  -6   1  718.45    2.22   0
  -6  -7   1  810.93    0.94   0
  -7  -6   1  802.66    1.36   0
  -6   7  -1  746.39    2.57   0
   6   7   1  798.60    2.25   0
   7   6   1  795.34    2.32   0
   7   6   1  737.91    1.21   0
  -7   6  -1  747.59    2.66   0
   7  -6  -1  783.18    2.86   0
   7  -6  -1  754.62    2.80   0
   6  -7  -1  715.45    2.81   0
  -6  -7   1  710.59    2.08   0
   6  -7   1  723.12    2.75   0
  -6  -7  -1  704.61    1.29   0
   7  -6   1  768.08    2.81   0
  -7   6   1  726.87    2.63   0
   6   7  -1  721.53    2.13   0
   7   6  -1  820.23    1.44   0
  -7  -6  -1  736.28    1.19   0
  -6   7   1  738.60    3.03   0
   6  -7   1  767.13    2.82   0
   7  -6   1  725.65    2.71   0
   7  -6   1  685.13    2.55   0
  -7   6   1  753.81    3.00   0
  -7  -6  -1  800.81    2.36   0
   7   6  -1  713.58    2.14   0
   6  -7   1  718.11    2.54   0
  -6  -7  -1  747.46    2.09   0
  -6   7   1  816.94    2.90   0
   0  -8   1   72.91    0.85   0
  -8   0  -1   75.14    1.01   0
   0  -8  -1   72.43    0.84   0
   0  -8  -1   79.00    1.10   0
  -8   0   1   72.60    0.87   0
   8   0  -1   77.18    0.89   0
  -8   0  -1   74.11    0.96   0
   0  -8  -1   83.71    0.88   0
   0  -8  -1   73.90    0.86   0
   8   0   1   81.78    1.01   0
   0   8  -1   79.43    0.71   0
  -8   0   1   75.12    0.93   0
   8   0  -1   77.89    1.14   0
   0  -8   1   78.73    1.28   0
   8   0   1   75.10    1.18   0
  -8   1  -1  976.22    2.72   0
   8   1   1  870.55    2.04   0
  -8  -1   1  978.81    2.47   0
   8  -1  -1 1033.04    2.79   0
   1  -8  -1  949.89    2.59   0
  -1   8  -1 1054.07    2.38   0
  -8   1  -1  930.75    2.34   0
   8  -1  -1  962.75    2.50   0
  -1  -8   1  988.99    1.93   0
  -1  -8   1  975.69    2.71   0
   8   1   1  943.70    2.49   0
   1  -8  -1  969.44    2.56   0
   1  -8  -1 1048.00    2.53   0
   1  -8  -1  937.50    2.54   0
  -8  -1   1  944.65    2.26   0
   1   8  -1 1011.38    2.66   0
  -8  -1  -1  949.76    2.03   0
   8   1  -1 1045.51    2.61   0
   8  -1   1 1034.70    2.54   0
   1  -8   1 1027.41    2.90   0
  -8  -1  -1 1065.15    2.79   0
  -1  -8  -1 1003.21    2.43   0
  -1  -8  -1 1074.72    2.49   0
  -1  -8  -1 1154.16    2.56   0
  -8   1   1 1004.56    2.56   0
   8   1  -1 1054.61    2.49   0
   8  -1   1  974.63    2.72   0
  -1  -8  -1  979.03    2.34   0
   1  -8   1  985.00    2.35   0
  -8   1   1  995.70    2.65   0
   8   2   1  209.49    1.09   0
  -8   2  -1  196.41    1.29   0
  -8   2  -1  193.22    1.45   0
  -8  -2   1  199.55    1.21   0
  -2  -8   1  202.20    0.87   0
   8   2   1  210.22    1.49   0
   2  -8  -1  209.90    1.35   0
   2  -8  -1  207.73    1.54   0
  -2  -8   1  200.26    0.91   0
  -8  -2   1  201.12    1.11   0
  -2  -8   1  201.95    1.56   0
   8  -2  -1  217.59    1.73   0
   8  -2  -1  199.00    1.38   0
  -2   8  -1  207.80    1.24   0
   8   2  -1  204.95    1.44   0
   2  -8   1  202.64    1.39   0
  -8   2   1  202.91    1.39   0
  -8  -2  -1  225.14    1.54   0
   8   2  -1  198.61    1.13   0
  -2  -8  -1  203.50    1.16   0
  -2  -8  -1  234.77    1.30   0
  -8   2   1  211.48    1.65   0
   2   8  -1  202.86    1.31   0
  -2  -8  -1  202.50    1.09   0
   2  -8   1  226.10    1.80   0
   8  -2   1  141.53    1.23   0
   2  -8   1  226.05    1.81   0
   8  -2   1  203.98    1.46   0
  -8  -2  -1  206.60    1.01   0
  -2  -8  -1  204.56    1.15   0
  -3  -8   1  896.22    2.68   0
   8  -3  -1  959.46    2.93   0
   3  -8  -1  926.83    2.62   0
  -3  -8   1  923.26    1.44   0
   3  -8  -1  938.52    2.96   0
  -3  -8   1  907.56    1.57   0
  -8  -3   1  867.40    2.19   0
  -8   3  -1  908.05    2.76   0
   8   3   1  911.33    2.41   0
  -8  -3   1  926.82    2.04   0
   8  -3  -1  888.13    2.65   0
  -3   8  -1  941.40    2.43   0
  -8   3  -1  808.20    2.42   0
   8   3   1  926.75    1.84   0
  -3  -8  -1  939.92    2.09   0
   3   8  -1  981.07    2.71   0
   3  -8   1  950.46    3.13   0
  -3   8   1  988.07    2.71   0
   3  -8   1  908.72    2.59   0
  -8   3   1  946.85    2.73   0
  -8   3   1  904.05    2.79   0
  -3  -8  -1  926.93    2.41   0
  -3  -8  -1  938.00    2.21   0
   8  -3   1  957.65    2.76   0
   8  -3   1  989.43    3.04   0
  -8  -3  -1  995.97    2.67   0
   8   3  -1  966.00    2.20   0
   3  -8   1 1009.14    3.18   0
  -8  -3  -1  922.68    1.73   0
   8   3  -1  940.89    2.45   0
  -4   8  -1  189.38    1.38   0
   4  -8  -1  178.95    1.40   0
   8   4   1  189.11    1.40   0
   8  -4  -1  169.14    1.42   0
  -4  -8   1  182.33    1.29   0
   4   8   1  194.75    1.22   0
  -4  -8   1  198.99    0.70   0
  -8  -4   1  190.18    1.03   0
  -8   4  -1  195.85    1.71   0
   4  -8  -1  177.39    1.47   0
  -8  -4   1  198.47    1.35   0
   8  -4  -1  189.76    1.77   0
  -4  -8   1  178.40    0.59   0
   8   4   1  177.62    0.81   0
   4  -8   1  178.78    1.54   0
  -4   8   1  195.32    1.76   0
  -4  -8  -1  182.76    1.04   0
  -8   4   1  180.64    1.43   0
   8   4  -1  176.04    1.19   0
   4  -8   1  184.96    1.56   0
  -8  -4  -1  202.55    1.47   0
  -4  -8  -1  173.35    0.87   0
  -4   8   1  195.50    1.41   0
   8  -4   1  189.16    1.70   0
  -4  -8  -1  181.61    1.15   0
  -8  -4  -1  175.33    0.76   0
  -8   4   1  172.75    1.47   0
   4   8  -1  185.83    1.27   0
   8   4  -1  189.78    1.05   0
   4  -8   1  209.15    1.88   0
   8  -4   1  175.63    1.48   0
  -5  -8   1  874.59    1.02   0
  -8   5  -1  891.67    2.90   0
   8   5   1  863.27    2.43   0
  -8  -5   1  805.18    2.37   0
   5  -8  -1  836.81    2.96   0
   5   8   1  900.85    2.30   0
  -8  -5   1  908.89    1.81   0
  -5  -8   1  764.00    0.83   0
   8   5   1  784.57    1.39   0
  -5  -8   1  794.73    2.51   0
   5  -8  -1  821.60    2.76   0
  -5   8  -1  883.72    2.72   0
   8  -5  -1  838.10    3.05   0
   8  -5  -1  846.61    3.00   0
   5  -8   1  845.61    2.87   0
  -8   5   1  790.46    2.93   0
   8  -5   1  787.42    2.80   0
  -8   5   1  833.15    2.83   0
  -5  -8  -1  866.47    2.41   0
   8  -5   1  788.97    2.82   0
   5  -8   1  863.91    3.22   0
  -5   8   1  813.77    2.97   0
  -8  -5  -1  831.38    2.34   0
  -5  -8  -1  776.12    1.72   0
   8   5  -1  870.53    1.87   0
  -5   8   1  828.32    2.76   0
  -8  -5  -1  775.86    1.33   0
   5   8  -1  795.90    2.32   0
   8   5  -1  790.82    2.43   0
  -5  -8  -1  813.05    1.69   0
   5  -8   1  809.86    2.97   0
  -6  -8   1   26.34    0.75   0
   6  -8  -1   28.60    1.05   0
  -8   6  -1   29.34    1.08   0
   6  -8  -1   30.12    1.09   0
  -6   8  -1   28.20    1.06   0
  -8  -6   1   26.66    0.72   0
  -6  -8   1   30.80    0.22   0
   8  -6  -1   28.35    1.05   0
   8   6   1   27.04    0.37   0
   6   8   1   29.41    0.65   0
   8  -6  -1   27.36    1.10   0
   8   6   1   29.11    0.93   0
  -8  -6   1   31.97    0.51   0
  -6  -8   1   25.47    0.18   0
   8  -6   1   33.78    1.16   0
  -6  -8  -1   26.36    0.47   0
   6   8  -1   27.93    0.74   0
   8   6  -1   25.70    0.89   0
  -6   8   1   27.17    1.04   0
  -6  -8  -1   26.77    0.48   0
   8   6  -1   29.03    0.49   0
  -8   6   1   25.94    1.45   0
   6  -8   1   33.92    1.14   0
   6  -8   1   30.28    1.44   0
  -6  -8  -1   27.96    0.71   0
  -8  -6  -1   26.27    0.35   0
  -8   6   1   30.14    1.13   0
   8  -6   1   29.53    1.09   0
   6  -8   1   35.57    1.23   0
  -8  -6  -1   31.58    0.96   0
  -6   8   1   26.00    1.07   0
   8  -7  -1  498.73    2.53   0
  -8   7  -1  497.96    2.49   0
   8   7   1  496.71    1.05   0
  -7  -8   1  475.81    0.62   0
   7  -8  -1  543.87    2.94   0
  -7  -8   1  490.76    2.00   0
  -7  -8   1  512.29    0.71   0
  -7   8  -1  512.00    2.73   0
  -8  -7   1  510.39    2.00   0
   8  -7  -1  523.34    2.70   0
   8   7   1  535.71    1.94   0
   7  -8  -1  481.79    2.43   0
  -8  -7   1  563.61    1.20   0
   7   8   1  569.61    2.04   0
   8   7  -1  579.44    1.30   0
   7  -8   1  505.38    2.63   0
  -7   8   1  544.99    2.75   0
  -7  -8  -1  543.51    1.93   0
  -8  -7  -1  579.16    2.14   0
   7  -8   1  540.26    2.70   0
  -7  -8  -1  509.27    1.22   0
  -8   7   1  579.87    2.68   0
   8   7  -1  502.25    1.91   0
   7   8  -1  520.02    1.96   0
   8  -7   1  523.98    2.59   0
   8  -7   1  536.51    2.68   0
   8  -7   1  549.49    2.95   0
   7  -8   1  555.05    2.74   0
  -8  -7  -1  525.06    1.06   0
  -7   8   1  555.48    2.59   0
  -8   7   1  541.81    2.72   0
   9   0   1  745.41    2.50   0
  -9   0  -1  705.18    2.19   0
   9   0   1  741.94    2.25   0
   0  -9  -1  725.48    2.36   0
  -9   0   1  739.81    2.29   0
  -9   0   1  707.63    2.29   0
   0  -9  -1  725.81    2.28   0
   0  -9   1  734.19    1.95   0
   0  -9   1  746.36    2.60   0
   9   0  -1  729.02    2.42   0
   0  -9  -1  746.29    2.41   0
   0  -9  -1  779.90    2.28   0
  -9   0  -1  704.86    2.43   0
   9   0  -1  790.05    2.49   0
   0   9  -1  777.34    1.99   0
   1  -9  -1   39.56    0.89   0
   9  -1  -1   37.94    0.92   0
  -1  -9   1   37.47    0.61   0
   9  -1  -1   38.38    1.13   0
   1  -9  -1   36.20    0.82   0
  -9  -1   1   40.75    0.85   0
   1  -9  -1   40.50    0.85   0
  -9   1  -1   39.92    1.24   0
   1  -9  -1   37.22    0.86   0
  -1  -9   1   37.56    0.60   0
  -1  -9   1   37.75    0.94   0
   9   1   1   40.62    0.72   0
  -9   1  -1   36.75    0.81   0
   9   1   1   37.45    0.88   0
  -1   9  -1   40.65    0.77   0
  -9  -1   1   42.75    0.81   0
  -1  -9  -1   39.70    0.79   0
   9   1  -1   39.88    0.87   0
   1   9  -1   36.97    0.87   0
   1  -9   1   37.76    0.78   0
  -9   1   1   39.95    0.89   0
   9  -1   1   42.35    0.86   0
   1  -9   1   43.69    1.29   0
  -1  -9  -1   37.59    0.97   0
   9   1  -1   37.85    0.80   0
  -9  -1  -1   38.73    0.87   0
  -1  -9  -1   39.26    0.82   0
  -9  -1  -1   39.44    0.91   0
   1  -9   1   42.98    1.35   0
  -9   1   1   39.14    1.14   0
  -1  -9  -1   48.44    1.04   0
   9  -1   1   45.06    1.25   0
   2  -9  -1  782.69    2.45   0
   9  -2  -1  740.59    2.50   0
  -9  -2   1  790.94    2.35   0
  -2   9  -1  822.45    2.28   0
  -9   2  -1  760.83    2.62   0
  -2  -9   1  751.94    1.78   0
  -2  -9   1  787.83    1.71   0
   2  -9  -1  763.54    2.63   0
   2  -9  -1  757.55    2.58   0
   9   2   1  789.76    2.11   0
   9  -2  -1  807.10    2.96   0
  -2  -9   1  758.72    2.54   0
  -9   2  -1  727.21    2.37   0
   9   2   1  757.32    2.38   0
  -9  -2   1  804.51    2.51   0
  -9  -2  -1  836.13    2.70   0
  -9   2   1  789.68    2.82   0
  -9  -2  -1  716.40    1.80   0
  -2  -9  -1  811.73    2.29   0
   9  -2   1  772.30    2.66   0
   9  -2   1  710.72    2.42   0
   2  -9   1  745.75    2.40   0
   9   2  -1  761.00    2.19   0
   2   9  -1  773.21    2.45   0
  -2  -9  -1  742.42    2.15   0
  -9   2   1  775.79    2.57   0
  -2  -9  -1  760.61    2.23   0
   2  -9   1  590.19    2.43   0
   2  -9   1  863.68    3.05   0
  -2  -9  -1  842.88    2.24   0
   9   2  -1  789.67    2.43   0
  -9  -3   1   11.56    0.85   0
  -3  -9   1   11.68    0.44   0
   9   3   1   13.91    1.02   0
   9  -3  -1   10.18    0.90   0
  -9  -3   1   10.80    0.69   0
  -3   9  -1   11.38    1.06   0
  -9   3  -1   11.59    1.32   0
  -3  -9   1   10.83    0.44   0
   9  -3  -1   15.65    0.98   0
  -9   3  -1   10.26    0.82   0
   3  -9  -1   10.33    0.89   0
   3  -9  -1    9.70    1.23   0
  -3  -9   1   10.23    0.79   0
   9   3   1   10.36    0.44   0
   3  -9   1   16.69    1.35   0
   3  -9   1   14.19    0.97   0
  -9  -3  -1   10.25    0.79   0
  -3  -9  -1   10.57    0.82   0
  -3  -9  -1   12.00    0.63   0
   9  -3   1   14.58    0.87   0
  -9   3   1   11.30    1.18   0
  -3   9   1   11.67    0.85   0
  -9  -3  -1   12.36    0.60   0
  -3  -9  -1   15.97    0.82   0
   3   9  -1    9.34    0.76   0
  -9   3   1   10.35    0.91   0
  -3  -9  -1   12.47    0.66   0
   9   3  -1   11.81    0.95   0
   9  -3   1   15.36    0.95   0
   9   3  -1   11.40    0.61   0
   3  -9   1   18.13    1.09   0
  -4   9  -1  976.63    2.85   0
   9   4   1  999.06    2.87   0
  -9  -4   1  966.37    2.68   0
   4  -9  -1  961.31    2.99   0
  -4  -9   1  906.05    2.73   0
  -9   4  -1  961.42    3.18   0
   4  -9  -1  953.65    3.40   0
  -4  -9   1 1032.22    1.63   0
  -4  -9   1  888.37    1.36   0
  -9  -4   1  956.06    2.18   0
  -9   4  -1  838.27    2.79   0
   9   4   1  909.30    1.87   0
   9  -4  -1  902.92    3.01   0
   9  -4  -1  970.85    3.50   0
  -4  -9  -1  947.22    2.33   0
   9   4  -1  977.46    2.28   0
   9  -4   1  960.80    3.19   0
   4  -9   1 1014.92    3.15   0
  -9  -4  -1  877.40    1.65   0
  -9   4   1  947.76    3.13   0
   4  -9   1 1007.82    3.36   0
  -4  -9  -1  969.23    2.49   0
  -9   4   1  987.51    3.12   0
   9  -4   1 1018.14    3.44   0
  -4   9   1 1002.41    3.23   0
   4   9  -1  959.64    2.69   0
  -9  -4  -1 1045.71    2.98   0
   9   4  -1  963.65    2.65   0
  -4  -9  -1  989.86    2.24   0
   4  -9   1  953.74    3.29   0
   5  -9  -1   52.08    1.27   0
  -5   9  -1   60.97    1.19   0
  -5  -9   1   51.89    0.33   0
   5  -9  -1   62.76    1.59   0
  -9  -5   1   53.29    0.88   0
   9   5   1   64.19    1.23   0
  -9   5  -1   57.02    1.32   0
   5   9   1   61.50    0.98   0
  -5  -9   1   61.12    0.40   0
  -5  -9   1   52.85    0.96   0
   9  -5  -1   53.28    1.28   0
  -9  -5   1   59.43    0.78   0
   9   5   1   54.00    0.56   0
   9  -5  -1   57.83    1.39   0
   9  -5   1   62.98    1.66   0
  -5  -9  -1   50.89    0.76   0
  -9  -5  -1   57.43    0.97   0
   5  -9   1   63.05    1.40   0
  -9   5   1   59.92    1.31   0
  -9  -5  -1   55.32    0.55   0
  -9   5   1   54.06    1.25   0
   5  -9   1   52.43    1.37   0
  -5   9   1   64.43    1.25   0
  -5  -9  -1   57.26    0.77   0
   9  -5   1   60.83    1.35   0
   5  -9   1   53.21    1.18   0
   9   5  -1   54.44    0.90   0
   9   5  -1   55.05    0.70   0
   5   9  -1   59.47    0.96   0
  -5  -9  -1   58.15    1.05   0
   9  -6  -1  668.18    2.92   0
   9  -6  -1  720.69    3.12   0
   9   6   1  721.66    2.46   0
  -9   6  -1  722.57    3.01   0
   6  -9  -1  691.73    2.87   0
  -9  -6   1  752.80    1.75   0
  -6  -9   1  656.81    2.45   0
   9   6   1  652.08    1.33   0
  -9  -6   1  690.77    2.31   0
   6  -9  -1  704.09    3.06   0
  -6   9  -1  768.36    3.14   0
   6   9   1  728.29    2.25   0
  -6  -9  -1  699.22    1.71   0
  -6   9   1  741.73    3.18   0
   6  -9   1  715.96    3.14   0
  -9   6   1  714.58    3.13   0
  -6  -9  -1  782.09    2.40   0
  -9  -6  -1  794.50    2.59   0
  -9  -6  -1  697.33    1.31   0
   6  -9   1  768.30    3.25   0
   9   6  -1  690.48    2.24   0
   6  -9   1  699.64    2.84   0
   9  -6   1  703.14    2.98   0
   9   6  -1  759.52    1.79   0
  -6   9   1  785.96    3.02   0
   6   9  -1  753.46    2.57   0
  -9   6   1  756.25    3.03   0
   9  -6   1  772.48    3.21   0
  -6  -9  -1  725.80    1.69   0
   7  -9  -1   16.39    1.48   0
  -9  -7   1   16.28    0.89   0
  -9  -7   1   15.25    0.49   0
   7   9   1   15.21    0.61   0
   7  -9  -1   16.18    1.21   0
   9  -7  -1   14.14    1.51   0
   9   7   1   13.73    0.71   0
  -9   7  -1   14.35    1.12   0
  -7   9  -1   14.97    1.14   0
   9  -7  -1   14.30    1.19   0
  -7  -9   1   12.03    0.72   0
   9   7   1   13.28    0.33   0
   7   9  -1   14.86    0.90   0
   9  -7   1   13.94    1.16   0
   9  -7   1   12.86    1.60   0
   9   7  -1   14.90    0.52   0
  -9  -7  -1   13.61    0.99   0
  -7  -9  -1   14.59    0.47   0
  -7   9   1   14.67    1.10   0
   7  -9   1   14.22    1.18   0
  -9   7   1   15.25    1.12   0
  -9   7   1   13.24    1.17   0
  -9  -7  -1   13.33    0.33   0
   7  -9   1   19.80    1.23   0
  -7   9   1   17.06    1.59   0
  -7  -9  -1   16.72    0.82   0
   9   7  -1   14.56    0.88   0
   9  -7   1   15.36    1.14   0
  -7  -9  -1   13.95    0.47   0
   7  -9   1   14.30    1.15   0
   9   8   1  101.68    0.53   0
   8  -9  -1  120.05    1.78   0
  -9  -8   1  114.06    1.25   0
   9   8   1  118.99    1.23   0
  -9   8  -1  121.33    1.61   0
   9  -8  -1  119.38    1.95   0
  -8  -9   1  116.37    1.29   0
   8   9   1  116.19    1.22   0
   8  -9  -1  113.87    1.57   0
  -8   9  -1  120.54    1.65   0
  -9  -8   1  126.12    0.64   0
   9  -8  -1  100.16    1.66   0
  -8   9   1  125.94    2.09   0
  -9  -8  -1  125.51    1.30   0
   8  -9   1  122.89    1.63   0
   8  -9   1  133.39    2.14   0
  -8  -9  -1  126.26    1.24   0
  -9   8   1  126.37    1.69   0
  -9   8   1  124.47    1.78   0
   9  -8   1   89.23    1.57   0
  -8  -9  -1  116.88    0.69   0
   9  -8   1  113.84    1.60   0
  -8   9   1  129.43    1.92   0
  -9  -8  -1  109.99    0.52   0
  -8  -9  -1  117.17    0.68   0
   8   9  -1  119.71    1.28   0
   8  -9   1  126.56    1.77   0
   9   8  -1  108.92    1.10   0
   9  -8   1  123.08    1.76   0
   9   8  -1  124.78    0.65   0
   0 -10  -1   -0.23    1.07   0
  10   0   1    1.96    0.88   0
  10   0  -1    1.93    1.13   0
 -10   0   1    0.48    0.77   0
  10   0  -1    1.08    0.74   0
 -10   0   1    1.08    0.76   0
   0 -10  -1   -0.60    1.03   0
   0 -10  -1    1.32    1.07   0
   0 -10   1    3.38    0.78   0
 -10   0  -1    2.95    0.66   0
  10   0   1    2.87    0.70   0
 -10   0  -1    0.41    0.92   0
   0 -10  -1    2.09    0.70   0
   0 -10   1    2.17    0.94   0
   0 -10   1    3.65    1.36   0
   1 -10  -1  533.43    2.15   0
 -10   1  -1  595.13    2.67   0
  -1 -10   1  563.24    1.86   0
  10   1   1  600.11    2.59   0
  -1  10  -1  589.12    2.01   0
  10   1   1  591.65    2.19   0
  10  -1  -1  546.17    2.32   0
 -10   1  -1  530.28    2.04   0
  10  -1  -1  430.47    2.16   0
   1 -10  -1  585.50    2.52   0
  -1 -10   1  572.90    2.44   0
   1 -10  -1  528.81    2.23   0
 -10  -1   1  566.20    2.23   0
   1 -10  -1  628.80    2.42   0
  -1 -10   1  571.33    1.82   0
 -10  -1   1  622.43    2.39   0
 -10  -1  -1  557.26    2.29   0
  -1 -10  -1  531.43    1.98   0
  -1 -10  -1  575.67    2.41   0
 -10   1   1  595.85    2.62   0
  10  -1   1  585.20    2.24   0
  10  -1   1  559.10    2.41   0
  10   1  -1  579.90    2.46   0
   1 -10   1  619.84    2.58   0
  -1 -10  -1  644.25    2.31   0
   1 -10   1  566.29    2.56   0
   1 -10   1  555.66    1.99   0
 -10   1   1  607.74    2.41   0
 -10  -1  -1  522.71    1.82   0
  -1 -10  -1  590.36    2.32   0
  10   1  -1  552.57    2.08   0
  10  -2  -1    3.84    1.28   0
   2 -10  -1    4.81    1.14   0
  -2 -10   1    1.60    0.86   0
   2 -10  -1    4.46    1.36   0
 -10  -2   1    4.18    0.68   0
  10   2   1    3.26    0.70   0
 -10   2  -1    5.92    0.78   0
  -2 -10   1    3.33    0.44   0
  10   2   1    3.61    0.81   0
   2 -10  -1    3.10    1.31   0
 -10   2  -1    3.20    1.01   0
  -2 -10   1    3.84    0.63   0
  10  -2  -1    2.77    1.22   0
   2 -10  -1    3.48    0.86   0
  -2  10  -1    3.06    0.72   0
 -10  -2   1    3.88    0.95   0
 -10   2   1    4.69    1.26   0
  10   2  -1    7.03    0.73   0
  10  -2   1    4.84    1.35   0
  -2 -10  -1    3.46    0.66   0
  -2 -10  -1    4.14    0.70   0
   2 -10   1    6.00    0.75   0
  10   2  -1    2.80    0.69   0
   2  10  -1    2.53    0.80   0
 -10   2   1    3.53    0.92   0
  -2 -10  -1    4.00    0.94   0
  10  -2   1    5.43    1.15   0
  -2 -10  -1    4.49    0.66   0
   2 -10   1    8.39    1.32   0
 -10  -2  -1    3.60    1.10   0
 -10  -2  -1    5.76    0.51   0
   2 -10   1    5.07    1.07   0
  -3  10  -1  738.47    2.72   0
  10  -3  -1  691.95    2.70   0
 -10  -3   1  798.76    2.49   0
  10  -3  -1  799.37    3.26   0
  10   3   1  713.55    1.94   0
 -10   3  -1  682.18    2.58   0
  -3 -10   1  728.92    2.86   0
 -10  -3   1  774.79    2.61   0
  -3 -10   1  745.92    1.66   0
  -3 -10   1  751.23    1.77   0
   3 -10  -1  731.21    2.91   0
 -10   3  -1  817.67    3.26   0
  10   3   1  729.33    2.47   0
   3 -10  -1  793.44    3.17   0
   3 -10  -1  773.77    2.81   0
  10  -3   1  743.54    2.96   0
  10  -3   1  767.31    2.85   0
   3  10  -1  731.05    2.54   0
   3 -10   1  828.73    3.44   0
 -10  -3  -1  701.68    1.81   0
  10   3  -1  767.17    2.46   0
 -10   3   1  720.57    2.82   0
   3 -10   1  755.76    2.75   0
 -10  -3  -1  752.58    2.56   0
   3 -10   1  780.66    3.08   0
 -10   3   1  758.84    2.84   0
  -3 -10  -1  747.67    2.51   0
  -3 -10  -1  814.62    2.31   0
  -3 -10  -1  772.96    2.35   0
  10   3  -1  747.72    2.50   0
  -3 -10  -1  733.17    2.24   0
   4 -10  -1  117.83    1.72   0
 -10  -4   1  110.93    1.00   0
  -4 -10   1  117.65    0.73   0
  10  -4  -1  119.06    1.63   0
   4 -10  -1  112.06    1.89   0
  -4 -10   1  105.78    1.25   0
 -10   4  -1  107.65    1.55   0
   4 -10  -1  110.85    1.61   0
  10   4   1  107.62    0.88   0
  -4 -10   1  109.43    0.64   0
 -10  -4   1  113.60    1.32   0
  10  -4  -1  118.19    1.81   0
 -10   4  -1   94.27    1.39   0
  10   4   1  115.13    1.44   0
  -4  10  -1  115.52    1.42   0
  -4 -10  -1  106.91    1.12   0
 -10  -4  -1  108.26    1.23   0
  10   4  -1  106.67    1.02   0
   4 -10   1  126.48    2.01   0
 -10   4   1  107.07    1.55   0
  10  -4   1  114.83    1.55   0
   4 -10   1  119.85    1.63   0
  -4 -10  -1  109.47    1.24   0
   4 -10   1  113.51    1.78   0
  10  -4   1  122.27    1.95   0
 -10   4   1  115.92    1.55   0
 -10  -4  -1  101.28    0.82   0
  -4 -10  -1  116.51    1.24   0
  -4 -10  -1  112.83    1.07   0
  10   4  -1  106.43    1.35   0
   4  10  -1  112.35    1.45   0
  -4  10   1  110.28    1.38   0
  10   5   1  677.58    1.67   0
  10  -5  -1  794.65    3.62   0
   5 -10  -1  701.52    3.39   0
  -5 -10   1  693.38    2.48   0
  10   5   1  767.02    2.78   0
   5 -10  -1  734.15    3.00   0
  -5 -10   1  773.64    1.30   0
 -10  -5   1  747.52    2.46   0
  -5  10  -1  749.31    2.90   0
  10  -5  -1  690.18    3.01   0
 -10   5  -1  752.26    3.15   0
 -10  -5   1  704.13    1.93   0
  -5 -10   1  697.60    1.10   0
   5  10  -1  684.82    2.40   0
   5 -10   1  696.30    3.18   0
  -5 -10  -1  668.34    2.01   0
  -5 -10  -1  783.83    2.15   0
  10  -5   1  700.05    3.06   0
  10   5  -1  700.99    2.01   0
 -10   5   1  698.96    2.97   0
 -10   5   1  697.62    3.36   0
   5 -10   1  720.24    3.04   0
  -5 -10  -1  754.73    2.45   0
 -10  -5  -1  649.82    1.52   0
   5 -10   1  742.46    3.25   0
  10  -5   1  764.43    3.52   0
  -5 -10  -1  657.57    1.83   0
 -10  -5  -1  795.40    2.72   0
  10   5  -1  673.58    2.34   0
  -5  10   1  773.49    3.01   0
  10  -6  -1   76.60    1.88   0
 -10  -6   1   71.57    0.73   0
 -10   6  -1   71.60    1.45   0
   6 -10  -1   62.52    1.49   0
  10   6   1   68.75    0.62   0
 -10  -6   1   72.54    1.10   0
  10  -6  -1   67.29    1.42   0
  -6  10  -1   79.37    1.39   0
  -6 -10   1   65.80    1.02   0
   6 -10  -1   77.21    1.77   0
  10   6   1   79.20    1.26   0
 -10  -6  -1   80.70    1.29   0
   6 -10   1   69.90    1.51   0
  -6  10   1   82.47    1.45   0
 -10   6   1   72.69    1.43   0
  10   6  -1   70.96    1.12   0
   6 -10   1   43.38    1.44   0
  10  -6   1   72.92    1.49   0
  -6 -10  -1   74.75    1.06   0
  10   6  -1   77.24    0.93   0
   6  10  -1   71.99    1.26   0
 -10   6   1   73.13    1.51   0
 -10  -6  -1   67.47    0.59   0
  -6 -10  -1   72.70    0.80   0
  -6 -10  -1   66.93    0.70   0
  10  -6   1   50.12    1.44   0
   6 -10   1   66.53    1.41   0
 -10   7  -1  289.30    2.31   0
  10  -7  -1  285.67    2.27   0
 -10  -7   1  332.65    1.25   0
  10   7   1  313.42    1.87   0
  -7 -10   1  278.00    1.85   0
   7 -10  -1  300.00    2.33   0
   7  10   1  307.36    1.62   0
  -7  10  -1  302.17    2.19   0
   7 -10  -1  289.66    2.25   0
 -10  -7   1  298.46    1.74   0
  10   7   1  281.14    0.91   0
  10  -7  -1  313.28    2.77   0
   7  10  -1  270.30    1.64   0
   7 -10   1  274.26    2.37   0
 -10   7   1  275.22    2.65   0
   7 -10   1  262.89    2.11   0
 -10  -7  -1  247.52    0.78   0
  10  -7   1  281.03    2.35   0
  -7 -10  -1  255.70    1.07   0
  -7 -10  -1  286.35    1.64   0
  10  -7   1  283.57    2.54   0
  -7  10   1  259.96    2.10   0
  10   7  -1  252.69    1.68   0
 -10   7   1  280.45    2.18   0
  10   7  -1  281.20    1.24   0
  10  -7   1  252.62    2.17   0
  -7 -10  -1  243.71    1.09   0
 -10  -7  -1  289.21    1.83   0
   7 -10   1  185.80    2.03   0
  -8 -10   1   76.97    1.06   0
 -10  -8   1   84.45    1.23   0
 -10  -8   1   86.94    0.65   0
   8 -10  -1   88.09    1.75   0
  10   8   1   76.59    0.44   0
 -10   8  -1   87.67    2.07   0
  10  -8  -1   84.19    1.85   0
  10  -8  -1   79.47    1.65   0
  10   8   1   84.97    1.07   0
   8  10   1   83.22    0.95   0
  -8  10  -1   89.57    2.00   0
   8 -10  -1   79.08    1.59   0
   8 -10   1   86.00    1.60   0
  -8  10   1   85.66    1.59   0
  10  -8   1   86.76    1.73   0
  -8 -10  -1   81.86    0.64   0
  -8 -10  -1   81.86    0.64   0
  10  -8   1   91.38    1.74   0
 -10  -8  -1   78.61    0.45   0
   8 -10   1   86.49    1.84   0
 -10   8   1   90.11    1.72   0
   8 -10   1   93.62    2.24   0
 -10  -8  -1   91.29    1.27   0
  -8 -10  -1   91.12    1.23   0
  10   8  -1   89.27    0.70   0
  10   8  -1   82.03    1.18   0
 -10   8   1   81.15    1.73   0
  10  -8   1   84.89    1.71   0
   8  10  -1   81.35    1.06   0
  -9  10  -1  313.86    2.54   0
  10  -9  -1  276.84    2.48   0
   9 -10  -1  299.89    2.66   0
  -9 -10   1  271.53    1.64   0
   9 -10  -1  278.83    2.89   0
  10   9   1  310.34    1.87   0
  10  -9  -1  308.56    3.07   0
   9  10   1  289.54    1.60   0
 -10   9  -1  291.32    2.50   0
 -10  -9   1  311.73    0.71   0
 -10  -9   1  281.41    1.77   0
  10  -9   1  321.14    3.15   0
  -9 -10  -1  273.72    0.84   0
   9 -10   1  308.22    3.03   0
   9 -10   1  298.50    2.52   0
  10   9  -1  288.08    1.69   0
  -9 -10  -1  282.94    0.87   0
 -10   9   1  309.16    2.52   0
  -9 -10  -1  317.82    1.81   0
   9  10  -1  304.31    1.88   0
 -10  -9  -1  299.07    1.68   0
  10  -9   1  302.87    2.60   0
   9 -10   1  312.46    2.74   0
  10   9  -1  309.43    0.83   0
  10  -9   1  295.11    2.57   0
 -10   9   1  286.80    2.59   0
  -9  10   1  318.34    2.58   0
   0 -11   1  547.36    2.66   0
 -11   0  -1  594.83    2.92   0
   0 -11   1  524.13    1.93   0
 -11   0  -1  502.96    2.04   0
 -11   0   1  520.06    2.36   0
   0 -11   1  581.20    2.92   0
   0 -11  -1  530.01    2.28   0
  11   0  -1  507.13    2.30   0
   0 -11  -1  534.90    2.39   0
   0 -11   1  543.67    1.96   0
   0 -11  -1  505.53    2.15   0
 -11   0   1  536.71    2.37   0
  11   0  -1  555.63    2.51   0
  11   0   1  550.83    2.58   0
   0 -11  -1  565.31    2.27   0
  11   0   1  555.46    2.43   0
  11  -1  -1   81.41    1.72   0
   1 -11  -1   77.04    1.17   0
 -11  -1   1   81.92    1.14   0
  11  -1  -1   83.87    1.62   0
  -1 -11   1   86.37    1.05   0
  11   1   1   80.42    1.01   0
  -1 -11   1   75.52    0.88   0
  -1  11  -1   82.66    1.20   0
 -11   1  -1   87.00    1.70   0
  11   1   1   85.89    1.31   0
 -11  -1   1   85.18    1.44   0
  -1 -11   1   86.94    1.37   0
   1 -11  -1   80.39    1.31   0
  -1 -11   1   89.63    1.78   0
   1 -11  -1   81.62    1.41   0
 -11   1  -1   78.29    1.31   0
   1 -11  -1   79.52    1.33   0
  -1 -11  -1   82.08    1.06   0
  11   1  -1   82.24    1.18   0
   1 -11   1   82.23    1.49   0
 -11   1   1   91.68    1.63   0
   1 -11   1   81.16    1.26   0
 -11   1   1   78.24    1.31   0
  11  -1   1   83.25    1.42   0
 -11  -1  -1   79.79    0.97   0
  11  -1   1   85.98    1.40   0
  11   1  -1   78.44    1.39   0
  -1 -11  -1   76.17    1.05   0
 -11  -1  -1   84.35    1.34   0
  -1 -11  -1   81.24    1.10   0
   1 -11   1   84.52    1.41   0
  -1 -11  -1   84.09    1.38   0
   2 -11  -1  431.89    2.41   0
   2 -11  -1  415.19    2.41   0
 -11   2  -1  433.47    2.41   0
   2 -11  -1  418.67    2.30   0
 -11  -2   1  496.18    2.26   0
  -2  11  -1  459.65    2.02   0
  11  -2  -1  476.47    2.75   0
  11  -2  -1  433.73    2.34   0
  11   2   1  426.72    1.88   0
  11   2   1  452.77    2.56   0
  -2 -11   1  436.35    1.50   0
 -11   2  -1  446.29    2.45   0
  -2 -11   1  406.48    2.18   0
 -11  -2   1  446.55    2.21   0
   2 -11  -1  454.67    2.29   0
  -2 -11   1  423.84    1.65   0
 -11  -2  -1  398.09    1.61   0
  -2 -11  -1  418.92    2.00   0
  -2 -11  -1  399.76    1.86   0
 -11   2   1  452.90    2.38   0
   2 -11   1  434.98    2.55   0
  -2 -11  -1  420.85    1.92   0
  11   2  -1  421.87    1.95   0
  11   2  -1  440.25    2.29   0
  -2 -11  -1  481.99    2.10   0
 -11   2   1  439.49    2.65   0
  11  -2   1  447.97    2.57   0
 -11  -2  -1  441.90    2.27   0
  11  -2   1  423.22    2.38   0
   2 -11   1  417.99    1.97   0
   2 -11   1  452.68    2.55   0
 -11   3  -1   25.89    1.53   0
  -3  11  -1   25.64    1.28   0
   3 -11  -1   25.16    1.24   0
  11   3   1   26.16    0.81   0
   3 -11  -1   28.30    1.17   0
  11  -3  -1   29.18    1.20   0
  11   3   1   24.22    1.02   0
  -3 -11   1   26.84    1.38   0
 -11   3  -1   32.07    1.29   0
 -11  -3   1   29.24    0.86   0
   3 -11  -1   27.16    1.62   0
  -3 -11   1   24.65    0.67   0
  -3 -11   1   23.91    0.51   0
 -11  -3   1   25.87    0.90   0
  11  -3  -1   23.77    1.72   0
   3 -11   1   29.26    1.72   0
  -3 -11  -1   27.35    1.04   0
  11  -3   1   28.11    1.52   0
  11   3  -1   26.80    1.10   0
   3 -11   1   30.01    1.29   0
 -11  -3  -1   26.32    1.04   0
   3  11  -1   24.97    0.97   0
  -3 -11  -1   27.88    1.03   0
 -11  -3  -1   23.97    0.61   0
   3 -11   1   25.53    1.01   0
  11   3  -1   26.39    0.91   0
 -11   3   1   24.81    1.23   0
  -3 -11  -1   27.02    1.03   0
  11  -3   1   30.95    1.29   0
  -3 -11  -1   26.96    1.04   0
 -11   3   1   25.55    1.22   0
  -4 -11   1  636.11    1.60   0
   4 -11  -1  650.56    3.37   0
  -4 -11   1  603.32    1.44   0
  11  -4  -1  614.39    2.89   0
 -11  -4   1  635.79    2.13   0
   4 -11  -1  482.55    2.66   0
   4 -11  -1  634.54    2.84   0
  11   4   1  589.32    1.87   0
  -4 -11   1  617.38    2.59   0
  11  -4  -1  654.00    3.12   0
  -4  11  -1  644.30    2.75   0
  11   4   1  645.29    2.76   0
 -11  -4   1  608.69    2.28   0
 -11   4  -1  635.25    3.27   0
  11   4  -1  607.56    2.09   0
  11  -4   1  622.87    3.00   0
 -11   4   1  631.80    2.91   0
   4 -11   1  601.28    3.10   0
 -11  -4  -1  596.50    2.44   0
   4 -11   1  591.20    2.71   0
  -4 -11  -1  585.51    1.97   0
   4 -11   1  636.65    3.15   0
 -11   4   1  630.52    3.22   0
  11  -4   1  594.76    2.94   0
 -11  -4  -1  598.38    1.77   0
  -4 -11  -1  582.21    2.19   0
  11   4  -1  588.15    2.35   0
  -4 -11  -1  652.18    2.28   0
  -4 -11  -1  588.00    2.18   0
   4  11  -1  586.87    2.38   0
 -11   5  -1    4.47    1.15   0
  -5 -11   1    5.11    0.30   0
 -11  -5   1    5.44    0.94   0
  11  -5  -1    7.30    1.13   0
  -5 -11   1    5.25    1.14   0
   5 -11  -1    7.94    1.54   0
   5 -11  -1    4.74    1.19   0
  11   5   1    5.65    0.84   0
   5 -11  -1    4.03    1.68   0
  11  -5  -1    5.48    1.67   0
  11   5   1    6.07    0.54   0
 -11  -5   1    7.74    0.62   0
  -5  11  -1    5.79    1.10   0
  -5 -11   1    6.44    0.42   0
 -11   5   1    8.91    1.15   0
   5  11  -1    5.61    1.09   0
 -11  -5  -1    5.77    0.54   0
   5 -11   1    3.61    1.57   0
  -5 -11  -1    5.33    0.85   0
  11  -5   1    7.27    1.15   0
  11   5  -1    6.82    1.01   0
 -11  -5  -1    7.13    0.85   0
  -5 -11  -1    7.01    0.86   0
  11   5  -1    5.19    0.79   0
 -11   5   1    6.71    1.19   0
  -5 -11  -1    6.61    0.78   0
  11  -5   1    8.87    1.24   0
  -5 -11  -1    5.38    0.70   0
  -5  11   1    5.71    1.51   0
   5 -11   1    3.70    1.60   0
   5 -11   1    6.50    1.25   0
  -6 -11   1  388.82    2.24   0
   6 -11  -1  339.66    2.50   0
   6 -11  -1  399.69    2.75   0
  11  -6  -1  391.16    2.59   0
  -6  11  -1  413.28    2.53   0
  11   6   1  421.34    2.29   0
  11  -6  -1  440.53    3.18   0
  11   6   1  375.02    1.26   0
 -11   6  -1  407.77    2.71   0
   6 -11  -1  404.76    2.56   0
 -11  -6   1  412.59    2.11   0
 -11  -6   1  417.42    1.69   0
   6 -11   1  386.87    2.74   0
  -6 -11  -1  367.17    1.78   0
   6  11  -1  356.58    1.91   0
 -11  -6  -1  344.87    1.12   0
  -6 -11  -1  359.62    1.80   0
   6 -11   1  370.42    2.69   0
 -11   6   1  369.89    2.48   0
  11   6  -1  339.13    1.83   0
  11  -6   1  399.44    2.97   0
  -6 -11  -1  352.06    1.51   0
 -11   6   1  355.98    2.84   0
  11  -6   1  356.69    2.55   0
  -6 -11  -1  340.70    1.59   0
  -6  11   1  348.23    2.74   0
  11   6  -1  381.67    1.72   0
   6 -11   1  358.65    2.66   0
 -11  -6  -1  372.21    1.96   0
  11   7   1    4.98    1.07   0
   7 -11  -1    0.19    1.35   0
  -7 -11   1    5.38    1.11   0
 -11   7  -1    5.33    1.71   0
 -11  -7   1    2.64    0.92   0
  11   7   1    3.55    0.36   0
  11  -7  -1    1.89    1.76   0
 -11  -7   1    4.65    0.52   0
  -7  11  -1    2.99    1.64   0
   7 -11  -1    1.85    1.33   0
  11  -7  -1    3.34    1.38   0
 -11   7   1    2.83    1.37   0
   7 -11   1    7.08    1.26   0
 -11  -7  -1    3.58    0.32   0
   7 -11   1    9.06    1.97   0
  11  -7   1    5.51    1.44   0
 -11  -7  -1    4.33    1.04   0
  11  -7   1    6.94    1.36   0
 -11   7   1    4.11    1.25   0
  11   7  -1    3.94    0.99   0
  -7 -11  -1    3.00    0.63   0
   7 -11   1    5.94    1.82   0
  11   7  -1    3.22    0.70   0
  -7 -11  -1    4.22    0.62   0
  -7  11   1    3.24    1.73   0
  11  -7   1    7.60    1.85   0
  -7 -11  -1    3.47    0.71   0
   7  11  -1    4.80    0.78   0
   8 -11  -1  346.76    2.79   0
  11  -8  -1  346.70    2.86   0
  -8  11  -1  342.46    2.69   0
  11   8   1  295.15    0.74   0
 -11  -8   1  364.04    1.30   0
 -11  -8   1  317.74    1.72   0
  11  -8  -1  319.75    2.63   0
  -8 -11   1  322.69    2.02   0
 -11   8  -1  333.64    2.65   0
  11   8   1  335.43    2.02   0
   8 -11  -1  321.50    3.02   0
  -8  11   1  340.41    2.62   0
 -11  -8  -1  358.19    2.03   0
  11   8  -1  339.23    1.36   0
  11  -8   1  349.40    2.89   0
  -8 -11  -1  298.40    1.19   0
  -8 -11  -1  302.16    1.18   0
 -11  -8  -1  286.95    0.66   0
   8 -11   1  318.37    2.59   0
   8 -11   1  326.04    2.82   0
 -11   8   1  333.68    2.66   0
 -11   8   1  327.53    2.80   0
   8 -11   1  327.59    2.84   0
   8  11  -1  304.38    1.78   0
  11   8  -1  311.44    1.89   0
  11  -8   1  308.98    2.65   0
  11  -8   1  315.10    2.67   0
  -8 -11  -1  336.09    1.82   0
  11   9   1    2.93    0.90   0
   9  11   1    0.54    0.88   0
 -11   9  -1    2.06    1.44   0
  -9  11  -1    2.89    1.42   0
   9 -11  -1    0.24    1.46   0
 -11  -9   1    2.39    0.91   0
   9 -11  -1    2.22    1.54   0
  11  -9  -1   -0.29    2.12   0
  11  -9  -1    0.70    1.43   0
  -9 -11   1    1.17    0.75   0
 -11  -9   1    2.84    0.40   0
  -9 -11  -1    2.10    0.89   0
   9 -11   1    2.45    1.57   0
   9 -11   1    4.25    2.07   0
  -9 -11  -1    1.57    0.39   0
  11  -9   1    2.93    1.52   0
 -11   9   1    3.03    2.02   0
 -11  -9  -1    2.71    1.03   0
  11   9  -1    1.90    0.39   0
  -9 -11  -1    2.42    0.38   0
  11  -9   1    3.28    1.47   0
   9 -11   1    0.65    1.45   0
 -11   9   1    1.84    1.38   0
  -9  11   1    1.39    1.84   0
  11   9  -1    1.46    0.73   0
  11  -9   1    1.73    1.46   0
   9  11  -1    0.82    0.76   0
 -11 -10   1  151.97    1.52   0
  11  10   1  156.95    1.51   0
 -11  10  -1  166.37    2.65   0
  10 -11  -1  161.86    2.49   0
  10  11   1  157.23    1.41   0
  11 -10  -1  148.62    2.23   0
  10 -11  -1  156.07    2.30   0
  11 -10  -1  166.62    2.48   0
 -10 -11   1  150.36    1.40   0
 -10  11  -1  155.42    2.26   0
  10  11  -1  165.23    1.64   0
 -10 -11  -1  169.34    1.53   0
  11 -10   1  162.87    2.36   0
  11  10  -1  152.58    1.39   0
  10 -11   1  184.33    3.05   0
 -11 -10  -1  166.83    1.53   0
  10 -11   1  174.20    2.43   0
 -10  11   1  175.14    2.39   0
  11 -10   1  162.70    2.46   0
 -11  10   1  171.09    2.39   0
  10 -11   1  156.00    2.39   0
  11 -10   1  176.08    2.57   0
  12   0  -1   12.92    1.51   0
  12   0  -1   16.52    1.23   0
   0 -12  -1   12.02    1.41   0
 -12   0  -1   14.98    1.53   0
 -12   0   1   18.35    1.50   0
   0 -12  -1   14.22    0.91   0
 -12   0   1   15.25    1.13   0
  12   0   1   14.99    0.89   0
   0 -12   1   11.42    1.21   0
   0 -12   1   12.97    1.29   0
  12   0   1   12.87    1.51   0
   0 -12   1   15.86    0.93   0
   0 -12  -1   14.92    1.25   0
 -12   0  -1   13.93    1.13   0
   0 -12   1   12.84    0.96   0
   0 -12  -1   17.35    1.48   0
   1 -12  -1  332.43    2.29   0
  12  -1  -1  354.86    2.30   0
  -1 -12   1  344.41    1.77   0
  -1 -12   1  380.00    2.67   0
  -1 -12   1  374.42    1.78   0
  12   1   1  353.26    2.01   0
 -12   1  -1  355.16    2.33   0
   1 -12  -1  369.63    2.15   0
 -12   1  -1  332.84    1.91   0
 -12  -1   1  363.90    2.11   0
   1 -12  -1  332.47    2.06   0
 -12  -1   1  355.97    2.08   0
  12   1   1  370.33    2.60   0
  -1 -12   1  364.28    2.42   0
   1 -12  -1  352.06    2.25   0
  12  -1  -1  388.82    2.75   0
  -1 -12  -1  366.09    2.02   0
  12   1  -1  259.68    1.89   0
  12  -1   1  392.70    2.35   0
   1 -12   1  394.44    2.60   0
   1 -12   1  376.67    1.88   0
 -12  -1  -1  365.08    1.94   0
   1 -12   1  405.08    2.53   0
 -12   1   1  395.82    2.37   0
 -12  -1  -1  424.71    2.71   0
 -12   1   1  380.99    2.34   0
  12   1  -1  389.24    2.38   0
  12  -1   1  407.06    2.70   0
  -1 -12  -1  370.50    1.99   0
  -1 -12  -1  381.95    2.18   0
  -1 -12  -1  412.91    2.02   0
  -2 -12   1   66.96    1.33   0
  12  -2  -1   66.17    1.80   0
  -2  12  -1   73.40    1.16   0
  -2 -12   1   66.53    1.02   0
   2 -12  -1   56.60    1.29   0
   2 -12  -1   66.96    1.33   0
 -12  -2   1   71.66    1.38   0
  12  -2  -1   73.16    1.81   0
   2 -12  -1   70.78    1.45   0
  12   2   1   67.18    1.13   0
  -2 -12   1   68.58    0.98   0
 -12  -2   1   70.02    1.44   0
 -12   2  -1   70.00    1.46   0
   2 -12  -1   70.21    1.92   0
  12   2   1   73.65    1.45   0
  -2 -12   1   73.11    1.79   0
 -12   2  -1   65.05    1.28   0
   2 -12   1   67.59    1.16   0
  12   2  -1   68.42    1.16   0
  12  -2   1   72.98    1.43   0
  -2 -12  -1   68.53    1.09   0
 -12  -2  -1   77.65    1.75   0
  -2 -12  -1   68.26    1.18   0
  12   2  -1   68.30    1.20   0
 -12   2   1   68.31    1.81   0
 -12   2   1   76.12    1.74   0
   2 -12   1   67.03    1.59   0
   2 -12   1   75.80    1.55   0
 -12  -2  -1   62.77    0.91   0
  -2 -12  -1   78.19    1.30   0
  12  -2   1   74.14    1.45   0
  -2 -12  -1   69.49    1.28   0
   3 -12  -1  389.44    2.60   0
  12   3   1  363.43    1.68   0
  12  -3  -1  368.79    2.40   0
   3 -12  -1  392.55    2.53   0
  -3  12  -1  399.86    2.23   0
 -12   3  -1  399.59    2.53   0
  -3 -12   1  388.67    1.47   0
  12  -3  -1  417.82    3.01   0
  12   3   1  399.88    2.54   0
  -3 -12   1  377.91    1.58   0
 -12   3  -1  370.86    2.35   0
   3 -12  -1  400.17    2.66   0
  -3 -12   1  384.68    2.56   0
 -12  -3   1  380.70    1.99   0
 -12  -3   1  403.84    1.97   0
   3 -12  -1  357.36    2.26   0
   3 -12   1  419.55    2.98   0
   3 -12   1  409.72    2.54   0
  12   3  -1  392.22    1.95   0
 -12   3   1  430.92    2.84   0
  12  -3   1  386.53    2.53   0
  12   3  -1  372.71    2.21   0
  -3 -12  -1  403.47    2.11   0
   3 -12   1  387.84    3.01   0
  -3 -12  -1  383.18    2.18   0
 -12   3   1  385.26    2.53   0
  12  -3   1  412.13    2.77   0
 -12  -3  -1  384.45    1.73   0
  -3 -12  -1  412.95    1.91   0
 -12  -3  -1  420.19    2.58   0
  -3 -12  -1  382.24    2.10   0
  -4  12  -1    9.24    1.41   0
 -12   4  -1   14.65    1.31   0
  -4 -12   1   10.26    0.58   0
   4 -12  -1    9.85    1.27   0
   4 -12  -1    8.73    1.29   0
 -12  -4   1   11.44    0.78   0
  12   4   1    9.40    1.00   0
  12   4   1    9.27    0.72   0
  12  -4  -1   10.05    1.56   0
  -4 -12   1    9.74    1.25   0
 -12  -4   1   10.30    1.10   0
  12  -4  -1   11.68    1.33   0
  -4 -12   1   11.05    0.49   0
   4 -12  -1   10.01    1.18   0
 -12   4   1    8.55    1.24   0
  12  -4   1   11.34    1.27   0
 -12   4   1   11.08    1.22   0
  12   4  -1   11.49    0.85   0
   4 -12   1   11.57    1.36   0
  12  -4   1   13.19    1.28   0
  -4 -12  -1   12.00    0.92   0
   4 -12   1   11.50    1.34   0
   4 -12   1   10.83    1.11   0
 -12  -4  -1    8.52    0.54   0
  12   4  -1   11.80    1.04   0
  -4 -12  -1    8.50    0.74   0
  -4 -12  -1    9.36    0.76   0
  -4 -12  -1    9.47    1.05   0
 -12  -4  -1   11.59    1.00   0
 -12   5  -1  302.32    2.79   0
  -5 -12   1  261.01    1.92   0
   5 -12  -1  283.32    2.41   0
  12  -5  -1  283.49    2.64   0
  12   5   1  290.08    2.19   0
  12   5   1  256.86    1.35   0
   5 -12  -1  273.42    2.18   0
  -5 -12   1  265.56    0.86   0
  12  -5  -1  277.07    2.51   0
  -5  12  -1  294.73    2.51   0
  -5 -12   1  296.81    1.01   0
   5 -12  -1  277.21    2.50   0
 -12  -5   1  280.25    1.55   0
 -12  -5   1  265.16    1.66   0
  -5 -12  -1  253.74    1.65   0
   5  12  -1  254.82    1.78   0
 -12  -5  -1  271.57    1.86   0
 -12   5   1  274.73    2.34   0
 -12  -5  -1  250.68    1.25   0
 -12   5   1  276.68    2.83   0
   5 -12   1  272.66    2.49   0
   5 -12   1  254.73    2.14   0
  12  -5   1  256.31    2.37   0
  -5 -12  -1  282.11    1.79   0
  12   5  -1  247.82    1.70   0
  12   5  -1  266.83    1.70   0
  -5 -12  -1  272.09    1.61   0
  12  -5   1  275.59    2.34   0
   5 -12   1  291.29    2.54   0
  -5 -12  -1  285.92    1.72   0
  12   6   1   15.65    0.97   0
 -12  -6   1   14.68    0.91   0
   6 -12  -1   14.94    1.39   0
  -6  12  -1   15.70    1.57   0
 -12   6  -1   12.33    1.78   0
   6 -12  -1   12.92    1.85   0
  12   6   1   13.00    0.53   0
  -6 -12   1   13.21    0.98   0
  12  -6  -1   12.78    1.51   0
 -12  -6   1   14.43    1.07   0
  12  -6  -1   12.24    1.41   0
   6 -12  -1   12.05    1.87   0
   6  12  -1   14.74    1.16   0
   6 -12   1   19.57    2.01   0
  -6 -12  -1   12.68    0.78   0
 -12  -6  -1   11.38    0.54   0
  -6  12   1   12.72    1.67   0
 -12   6   1   18.82    1.45   0
  12   6  -1   15.25    1.09   0
   6 -12   1   13.84    1.58   0
  12   6  -1   13.94    0.92   0
  -6 -12  -1   14.39    0.73   0
 -12  -6  -1   15.43    1.29   0
   6 -12   1   13.51    1.44   0
 -12   6   1   15.19    1.43   0
  -6 -12  -1   13.91    0.77   0
  12  -6   1   15.92    1.45   0
  -6 -12  -1   14.56    1.01   0
  12  -6   1   14.20    1.34   0
  12  -7  -1  309.73    2.73   0
  12  -7  -1  346.61    2.87   0
   7 -12  -1  328.20    2.70   0
  -7  12  -1  345.41    2.75   0
   7 -12  -1  348.36    2.89   0
  12   7   1  329.04    2.18   0
  12   7   1  307.04    1.12   0
   7 -12  -1  340.14    2.80   0
 -12  -7   1  314.49    1.81   0
 -12   7  -1  347.20    2.78   0
 -12  -7   1  341.91    1.60   0
  -7 -12   1  311.97    2.20   0
 -12  -7  -1  327.96    1.97   0
  12  -7   1  313.09    2.66   0
 -12   7   1  341.24    2.73   0
   7 -12   1  335.99    3.10   0
 -12  -7  -1  306.26    1.01   0
   7 -12   1  342.10    3.41   0
  -7 -12  -1  308.23    1.44   0
  12   7  -1  311.99    1.99   0
  -7 -12  -1  345.39    1.94   0
  12   7  -1  337.45    1.64   0
   7 -12   1  350.43    2.95   0
 -12   7   1  324.00    2.74   0
  -7 -12  -1  374.41    1.86   0
  -7 -12  -1  293.00    1.48   0
  -7  12   1  343.98    2.67   0
  12  -7   1  315.93    3.14   0
   7  12  -1  327.43    2.12   0
  12  -7   1  363.57    2.99   0
  12  -8  -1    2.41    2.06   0
  12   8   1    2.23    0.23   0
   8 -12  -1    4.63    2.15   0
  12  -8  -1    3.08    1.61   0
 -12  -8   1    3.70    0.59   0
 -12  -8   1    0.46    0.94   0
  12   8   1    2.93    1.04   0
 -12   8  -1    3.11    1.44   0
   8 -12  -1    3.65    1.48   0
  -8 -12   1    2.77    1.06   0
  -8  12  -1    2.20    1.97   0
   8 -12  -1    5.37    1.59   0
  -8  12   1    2.94    1.46   0
  12   8  -1    2.45    0.67   0
  -8 -12  -1    2.41    0.98   0
   8 -12   1    4.93    1.59   0
  12  -8   1    6.05    1.56   0
  -8 -12  -1    2.10    0.62   0
 -12  -8  -1    3.76    1.16   0
  12  -8   1    5.70    1.64   0
  12   8  -1    2.57    0.76   0
  12  -8   1    6.55    1.46   0
  -8 -12  -1    2.27    0.57   0
   8 -12   1    4.28    1.60   0
 -12   8   1    1.34    1.44   0
   8  12  -1    1.83    0.82   0
  -8 -12  -1    1.81    0.82   0
   8 -12   1    4.24    1.51   0
 -12   8   1    5.28    2.15   0
   9 -12  -1  217.72    2.69   0
   9 -12  -1  199.02    2.61   0
  12  -9  -1  190.30    2.92   0
  -9  12  -1  218.05    2.49   0
  -9 -12   1  181.29    1.60   0
  12  -9  -1  103.14    2.37   0
  12   9   1  198.13    1.62   0
   9 -12  -1  200.20    2.49   0
 -12  -9   1  208.31    1.70   0
 -12  -9   1  223.03    0.98   0
 -12   9  -1  207.22    2.61   0
   9 -12   1  212.72    3.28   0
  12   9  -1  190.29    0.99   0
  12  -9   1  219.37    3.31   0
   9 -12   1  207.65    3.21   0
  12  -9   1  196.80    2.53   0
  -9 -12  -1  185.67    0.88   0
  -9 -12  -1  178.11    0.87   0
  -9  12   1  226.56    3.06   0
  -9 -12  -1  212.97    1.48   0
   9 -12   1  195.26    2.45   0
  12   9  -1  195.90    1.73   0
   9  12  -1  191.96    1.78   0
 -12  -9  -1  203.17    1.79   0
 -12   9   1  188.51    2.71   0
  -9 -12  -1  197.15    1.51   0
 -12   9   1  202.58    2.52   0
  12  -9   1  195.67    2.57   0
  10 -12  -1    8.62    1.81   0
  12 -10  -1   13.33    1.83   0
 -10 -12   1    9.39    1.06   0
 -10  12  -1    7.89    1.69   0
 -12 -10   1    8.64    1.02   0
  12 -10  -1    9.68    2.11   0
  12  10   1    9.01    1.11   0
 -12  10  -1   12.05    2.28   0
  10 -12  -1   10.52    1.76   0
  10 -12  -1    7.84    1.79   0
  12 -10   1    7.51    1.86   0
 -10 -12  -1    7.99    0.95   0
  10 -12   1    8.96    1.76   0
 -10  12   1    9.30    1.67   0
 -12  10   1    9.31    1.66   0
  12 -10   1    8.65    1.76   0
  10 -12   1    8.93    1.85   0
  10 -12   1    4.82    1.83   0
  12  10  -1    8.44    1.06   0
  12 -10   1   10.04    1.99   0
 -12 -10  -1   10.91    1.09   0
  10  12  -1    9.90    1.07   0
  12  11   1   88.65    1.27   0
 -12 -11   1  185.84    1.69   0
 -12  11  -1  193.79    2.80   0
  11 -12  -1  203.39    3.04   0
 -11  12  -1  198.29    2.81   0
  11 -12  -1  196.22    3.37   0
  11 -12  -1  192.11    3.02   0
 -11 -12   1  185.81    1.77   0
  12 -11  -1  196.21    2.98   0
  12 -11  -1  184.53    3.27   0
 -12  11   1  208.62    2.78   0
  11  12  -1  191.30    1.84   0
 -11 -12  -1  203.68    1.65   0
  11 -12   1  209.03    2.87   0
  11 -12   1  196.15    3.01   0
  12 -11   1  209.08    3.07   0
  12  11  -1  192.03    1.75   0
  12 -11   1  199.56    3.21   0
  12 -11   1  193.10    2.99   0
 -12 -11  -1  203.65    1.72   0
  11 -12   1  214.64    3.05   0
 -11  12   1  209.98    2.92   0
   0 -13  -1  128.77    1.70   0
   0 -13  -1  137.33    1.53   0
 -13   0  -1  132.72    1.75   0
   0 -13  -1  132.52    1.62   0
  13   0   1  130.84    1.74   0
  13   0  -1  108.46    1.59   0
  13   0  -1  135.10    1.68   0
 -13   0  -1  117.32    1.35   0
   0 -13   1  134.00    1.47   0
   0 -13   1  126.01    1.45   0
 -13   0   1  128.99    1.66   0
   0 -13  -1  131.89    1.73   0
 -13   0   1  133.98    1.64   0
   0 -13   1  133.58    2.26   0
   0 -13   1  132.93    1.78   0
  13   0   1  135.53    1.79   0
  -1 -13   1   29.18    0.81   0
   1 -13  -1   36.02    1.31   0
  13  -1  -1   32.22    1.32   0
  13  -1  -1   35.61    1.72   0
  13   1   1   29.64    1.26   0
 -13  -1   1   34.32    1.55   0
 -13   1  -1   31.68    1.12   0
 -13  -1   1   35.84    1.62   0
  -1 -13   1   33.12    1.31   0
 -13   1  -1   33.85    1.36   0
  13   1   1   34.80    1.36   0
   1 -13  -1   32.05    1.16   0
  -1 -13   1   35.99    1.73   0
  -1 -13   1   36.37    1.09   0
   1 -13  -1   36.93    1.39   0
   1 -13  -1   33.57    1.22   0
  13   1  -1   35.16    1.59   0
  -1 -13  -1   31.65    1.43   0
 -13  -1  -1   34.76    1.35   0
   1 -13   1   35.62    1.44   0
   1 -13   1   35.54    2.01   0
   1 -13   1   29.76    1.01   0
  13  -1   1   33.35    1.18   0
 -13   1   1   36.22    1.78   0
  -1 -13  -1   33.18    1.24   0
 -13   1   1   34.35    1.26   0
 -13  -1  -1   33.66    1.20   0
  13  -1   1   32.99    1.73   0
   1 -13   1   29.36    1.29   0
  13   1  -1   32.93    1.20   0
  -1 -13  -1   30.96    1.21   0
  -1 -13  -1   32.36    1.29   0
  13   2   1  340.77    2.33   0
   2 -13  -1  373.95    2.62   0
   2 -13  -1  335.43    2.74   0
 -13  -2   1  319.72    2.04   0
  -2 -13   1  321.16    1.73   0
 -13   2  -1  342.77    2.58   0
 -13   2  -1  329.40    2.42   0
  13  -2  -1  347.69    2.91   0
  13   2   1  317.05    1.91   0
  -2 -13   1  323.72    2.23   0
   2 -13  -1  317.94    2.17   0
   2 -13  -1  339.62    2.54   0
  -2 -13   1  340.65    2.41   0
  13  -2  -1  343.35    2.46   0
 -13  -2   1  349.67    2.19   0
  -2 -13   1  337.75    1.70   0
   2 -13   1  354.77    2.64   0
  -2 -13  -1  319.16    1.97   0
  -2 -13  -1  350.81    2.05   0
   2 -13   1  359.13    2.68   0
   2 -13   1  353.80    2.32   0
  13  -2   1  338.37    2.60   0
  -2 -13  -1  327.60    2.13   0
 -13  -2  -1  325.10    1.69   0
  13  -2   1  315.65    2.23   0
 -13   2   1  348.89    2.80   0
 -13  -2  -1  342.96    2.34   0
  -2 -13  -1  379.04    2.20   0
  13   2  -1  328.91    2.37   0
  13   2  -1  334.36    2.13   0
 -13   2   1  357.99    2.47   0
  -3  13  -1    8.05    1.08   0
 -13   3  -1   11.37    1.31   0
 -13  -3   1   10.88    0.93   0
   3 -13  -1    9.63    1.51   0
 -13  -3   1   10.04    0.93   0
  -3 -13   1   10.91    0.73   0
  -3 -13   1    7.89    1.10   0
   3 -13  -1   10.70    1.72   0
  -3 -13   1    9.29    0.74   0
  13   3   1   11.13    1.49   0
  13  -3  -1    9.91    1.69   0
  -3 -13   1   10.62    1.21   0
   3 -13  -1   10.19    1.16   0
   3 -13  -1    9.56    1.76   0
  13  -3  -1    9.58    1.28   0
  13   3   1   10.56    0.89   0
 -13  -3  -1   11.85    1.43   0
  13  -3   1    9.21    1.25   0
 -13   3   1    9.47    1.28   0
 -13  -3  -1   10.10    0.86   0
  13   3  -1    8.93    1.22   0
  -3 -13  -1   10.69    0.84   0
 -13   3   1    8.14    1.28   0
  13   3  -1    9.14    0.93   0
   3 -13   1   10.48    1.11   0
  -3 -13  -1   10.58    1.17   0
   3 -13   1    8.18    1.87   0
   3 -13   1   11.50    1.97   0
  -3 -13  -1   10.48    0.91   0
  13  -3   1   12.44    1.37   0
  -3 -13  -1   10.96    0.79   0
   4 -13  -1  234.53    2.34   0
  13   4   1  211.92    1.33   0
  -4 -13   1  224.19    1.20   0
  13  -4  -1  230.02    2.42   0
  13  -4  -1  223.10    2.23   0
  -4 -13   1  213.41    1.89   0
 -13  -4   1  214.68    1.86   0
  -4 -13   1  213.51    2.06   0
  13   4   1  224.35    2.22   0
   4 -13  -1  232.46    2.86   0
   4 -13  -1  229.96    2.19   0
  -4 -13   1  227.53    1.12   0
  -4  13  -1  225.17    2.26   0
   4 -13  -1  205.61    2.11   0
 -13  -4   1  233.11    1.63   0
 -13   4  -1  240.23    2.32   0
  -4 -13  -1  222.56    1.54   0
  -4 -13  -1  218.99    1.62   0
   4 -13   1  235.91    2.53   0
 -13  -4  -1  243.77    2.29   0
  13   4  -1  224.86    2.00   0
 -13  -4  -1  225.15    1.40   0
 -13   4   1  254.61    2.71   0
   4 -13   1  233.72    2.28   0
  -4 -13  -1  225.69    1.65   0
   4 -13   1  240.94    2.75   0
  13  -4   1  238.83    2.63   0
  -4 -13  -1  224.57    1.71   0
  13  -4   1  254.38    2.69   0
 -13   4   1  227.73    2.32   0
  13   4  -1  233.64    1.67   0
   5 -13  -1    2.40    1.48   0
  -5 -13   1    2.21    1.03   0
   5 -13  -1    1.17    1.91   0
 -13  -5   1    0.13    1.19   0
  13   5   1    2.11    0.66   0
 -13   5  -1    2.57    1.38   0
  -5  13  -1    1.14    1.15   0
  -5 -13   1    2.61    0.43   0
  13  -5  -1    1.47    1.37   0
  -5 -13   1    1.83    0.42   0
 -13  -5   1    2.26    0.74   0
   5 -13  -1    3.14    1.40   0
  13  -5  -1    1.09    1.42   0
  13   5   1    0.40    1.41   0
 -13  -5  -1    1.73    0.67   0
  -5 -13  -1    2.35    0.69   0
  -5 -13  -1    0.43    0.92   0
  13  -5   1    2.85    1.43   0
   5 -13   1    2.06    1.20   0
  -5 -13  -1    2.42    0.96   0
  13  -5   1    4.54    2.01   0
 -13  -5  -1    0.54    1.10   0
   5 -13   1    0.59    1.44   0
  13   5  -1    1.31    0.92   0
   5 -13   1    3.73    1.49   0
  -5 -13  -1    1.02    0.91   0
  13   5  -1    1.40    0.80   0
 -13   5   1    2.43    1.37   0
 -13   5   1    0.45    1.34   0
  -6  13  -1  210.60    2.16   0
  -6 -13   1  192.20    2.06   0
  13  -6  -1  214.90    2.54   0
  13   6   1  213.19    2.15   0
 -13   6  -1  205.59    2.47   0
   6 -13  -1  210.26    2.34   0
 -13  -6   1  226.89    1.64   0
   6 -13  -1  201.60    2.50   0
  13   6   1  185.25    1.13   0
 -13  -6   1  192.00    1.55   0
  13  -6  -1  201.19    2.70   0
   6 -13  -1  207.75    2.46   0
 -13   6   1  192.83    2.92   0
  -6 -13  -1  203.85    1.70   0
  -6 -13  -1  187.74    1.56   0
  13   6  -1  215.10    1.67   0
   6 -13   1  194.31    2.12   0
  -6 -13  -1  188.56    1.47   0
  13   6  -1  189.03    1.62   0
  13  -6   1  213.15    3.01   0
 -13   6   1  203.28    2.32   0
 -13  -6  -1  183.77    1.10   0
  13  -6   1  193.62    2.36   0
   6 -13   1  198.34    2.45   0
   6 -13   1  212.45    2.56   0
 -13  -6  -1  211.08    2.06   0
  -6 -13  -1  204.66    1.56   0
   7 -13  -1    1.78    1.53   0
   7 -13  -1    0.56    1.73   0
  13  -7  -1   -4.73    1.75   0
 -13  -7   1    3.19    0.86   0
 -13   7  -1    0.73    1.43   0
  13   7   1    3.56    0.94   0
  13   7   1    2.44    0.48   0
 -13  -7   1    2.16    0.81   0
   7 -13  -1    3.22    1.62   0
  -7  13  -1    2.07    1.93   0
  13  -7  -1    2.66    1.52   0
  -7 -13   1    2.47    0.94   0
   7 -13   1    0.49    2.29   0
   7 -13   1    5.20    1.47   0
  -7 -13  -1    1.54    0.73   0
 -13  -7  -1    2.27    0.43   0
  13  -7   1    2.72    2.11   0
  -7 -13  -1    2.68    0.69   0
  13   7  -1    3.23    0.89   0
 -13   7   1    1.73    1.63   0
  -7 -13  -1    2.58    0.64   0
 -13  -7  -1    2.64    0.97   0
  13   7  -1    2.90    1.14   0
  13  -7   1    2.65    1.70   0
  -7 -13  -1    3.80    0.97   0
 -13   7   1    1.63    1.52   0
  13  -7   1   -0.47    1.99   0
   7 -13   1    2.52    1.70   0
  -7  13   1    1.54    1.51   0
   8 -13  -1  258.52    3.05   0
 -13  -8   1  253.99    1.40   0
  13  -8  -1  239.74    2.84   0
   8 -13  -1  260.52    3.29   0
  -8  13  -1  273.58    2.83   0
  13   8   1  250.76    1.95   0
   8 -13  -1  274.69    2.98   0
  -8 -13   1  243.48    1.97   0
 -13   8  -1  253.10    3.34   0
  13  -8  -1  267.59    3.13   0
 -13  -8   1  235.60    1.68   0
 -13  -8  -1  251.86    1.93   0
   8  13  -1  262.35    2.14   0
  -8  13   1  271.83    2.83   0
   8 -13   1  271.90    3.55   0
  -8 -13  -1  259.67    1.59   0
   8 -13   1  253.57    3.01   0
  -8 -13  -1  226.08    1.33   0
  13  -8   1  252.20    2.90   0
  -8 -13  -1  226.62    1.37   0
 -13   8   1  253.38    2.85   0
  13  -8   1  268.05    3.05   0
   8 -13   1  250.74    3.26   0
  13  -8   1  169.45    2.49   0
 -13   8   1  246.88    2.98   0
  13   8  -1  245.22    1.43   0
  -8 -13  -1  257.40    1.75   0
  13   8  -1  222.92    1.86   0
   9 -13  -1   -2.33    2.40   0
   9 -13  -1    0.57    2.33   0
 -13  -9   1    0.08    0.72   0
   9 -13  -1    0.44    1.81   0
  -9 -13   1    0.90    1.13   0
  13   9   1    0.05    1.10   0
 -13   9  -1    0.07    2.08   0
  13  -9  -1   -0.04    2.15   0
  -9  13  -1   -2.41    1.75   0
 -13  -9   1   -0.04    0.49   0
  13  -9  -1    1.41    1.85   0
  -9 -13  -1    0.41    0.83   0
  13  -9   1    1.82    1.69   0
  13   9  -1    1.62    0.79   0
   9 -13   1   -0.09    1.77   0
  -9  13   1   -0.02    1.68   0
  13  -9   1    1.50    1.96   0
   9 -13   1    1.53    1.84   0
  -9 -13  -1    0.16    0.78   0
  -9 -13  -1    0.13    0.42   0
   9  13  -1    0.10    0.89   0
  -9 -13  -1    0.04    0.44   0
 -13   9   1    0.96    1.79   0
 -13  -9  -1    0.39    0.91   0
   9 -13   1    1.86    2.56   0
 -13   9   1   -1.48    1.65   0
  13   9  -1    0.03    0.56   0
  13  -9   1    1.46    1.81   0
  10 -13  -1  192.26    3.61   0
 -13  10  -1  198.58    2.88   0
 -13 -10   1  186.05    1.71   0
  13 -10  -1  184.54    3.24   0
  10 -13  -1  194.04    2.86   0
  10 -13  -1  205.83    3.01   0
  13  10   1  114.44    1.64   0
 -10  13  -1  199.64    3.32   0
  13 -10  -1  205.25    3.58   0
 -10 -13   1  191.72    1.90   0
  10  13  -1  190.68    1.83   0
  10 -13   1  191.93    2.84   0
  10 -13   1  202.85    3.14   0
 -10 -13  -1  196.78    1.43   0
  13  10  -1  181.72    1.71   0
 -13 -10  -1  192.33    1.84   0
 -13  10   1  195.34    2.86   0
  13 -10   1  172.07    3.02   0
 -10  13   1  206.25    2.86   0
  10 -13   1  184.21    2.96   0
 -10 -13  -1  205.55    1.53   0
  13 -10   1  192.24    2.93   0
  13 -10   1  189.88    3.30   0
  13 -11  -1    4.05    2.17   0
  11 -13  -1    6.27    2.04   0
 -11 -13   1    3.59    1.09   0
 -13  11  -1    7.59    1.94   0
 -13 -11   1    5.97    1.04   0
  13  11   1    0.90    0.95   0
  13 -11  -1    1.98    2.35   0
 -11  13  -1    4.89    2.47   0
  11 -13  -1    4.69    2.10   0
  11 -13  -1   -0.60    2.69   0
  13 -11   1    1.54    2.33   0
  13 -11   1    2.91    2.88   0
 -11 -13  -1    5.33    0.85   0
 -11  13   1    5.63    2.12   0
  11 -13   1    3.21    2.06   0
 -13  11   1    2.65    1.84   0
  11 -13   1    1.56    2.06   0
  13 -11   1    7.10    2.67   0
 -13 -11  -1    3.98    1.02   0
  11 -13   1    4.57    2.19   0
 -11 -13  -1    3.52    0.84   0
  11  13  -1    3.86    1.09   0
  13  11  -1    5.13    1.07   0
 -12 -13   1   55.25    1.25   0
  12 -13  -1   61.50    3.49   0
 -12  13  -1   68.47    3.05   0
 -13 -12   1   53.13    1.21   0
  13 -12  -1   57.54    3.15   0
  13 -12  -1   66.58    2.68   0
  13 -12  -1   60.51    2.46   0
  12 -13  -1   69.35    2.68   0
  13  12   1    4.10    0.87   0
  12 -13  -1   63.10    2.58   0
 -13  12  -1   67.21    2.57   0
  13 -12   1   40.64    2.75   0
  12 -13   1   64.02    2.65   0
 -12 -13  -1   58.31    0.98   0
 -12  13   1   62.52    2.54   0
  12 -13   1   53.49    2.64   0
  13  12  -1   23.15    1.12   0
  13 -12   1   61.61    3.62   0
 -13  12   1   59.33    2.44   0
  12 -13   1   62.44    3.19   0
 -13 -12  -1   57.58    1.22   0
 -12 -13  -1   52.94    1.07   0
  13 -12   1   61.10    3.33   0
  12  13  -1   29.65    1.18   0
   0 -14  -1    5.50    1.48   0
 -14   0   1    5.13    1.11   0
 -14   0   1    7.98    1.44   0
  14   0  -1    1.91    1.47   0
   0 -14   1    4.36    0.87   0
 -14   0  -1    5.93    1.39   0
   0 -14   1    7.38    1.34   0
   0 -14  -1    5.49    1.36   0
  14   0  -1    5.62    1.13   0
   0 -14  -1    2.87    1.14   0
   0 -14   1    4.70    1.21   0
 -14   0  -1    3.44    0.98   0
   0 -14   1    7.03    1.39   0
  14   0   1    4.95    1.05   0
  14   0   1    3.68    1.35   0
   0 -14  -1    4.53    1.19   0
 -14  -1   1  239.86    2.08   0
 -14   1  -1  245.92    2.48   0
  14  -1  -1  238.44    2.55   0
  -1 -14   1  220.08    1.77   0
  -1 -14   1  232.24    2.22   0
   1 -14  -1  241.71    2.25   0
  14   1   1  222.37    1.80   0
   1 -14  -1  242.95    2.51   0
  14  -1  -1  235.39    2.62   0
   1 -14  -1  218.88    1.99   0
   1 -14  -1  264.44    2.44   0
  -1 -14   1  238.67    2.22   0
  -1 -14   1  239.40    1.79   0
 -14   1  -1  218.96    2.21   0
  14   1   1  248.58    2.63   0
 -14  -1   1  222.54    1.99   0
  14  -1   1  256.06    2.44   0
   1 -14   1  251.46    1.86   0
  14   1  -1  244.29    2.18   0
  14   1  -1  254.12    2.11   0
 -14   1   1  262.05    2.33   0
  -1 -14  -1  274.30    2.20   0
 -14   1   1  268.10    2.49   0
  -1 -14  -1  262.22    2.41   0
   1 -14   1  236.07    1.85   0
  -1 -14  -1  247.10    2.16   0
   1 -14   1  278.29    2.52   0
  14  -1   1  256.06    2.48   0
 -14  -1  -1  259.31    2.34   0
  -1 -14  -1  245.22    2.27   0
 -14  -1  -1  250.99    2.08   0
   1 -14   1  255.63    2.91   0
  14   2   1    8.48    1.17   0
  -2 -14   1    9.29    0.71   0
   2 -14  -1   10.16    1.42   0
  14  -2  -1   10.21    1.85   0
  -2 -14   1   12.12    1.77   0
   2 -14  -1    8.88    1.13   0
 -14  -2   1    9.07    1.11   0
  14  -2  -1    9.60    1.38   0
   2 -14  -1   10.17    1.58   0
   2 -14  -1   13.09    1.95   0
  -2 -14   1   12.30    1.19   0
 -14  -2   1    9.43    1.15   0
 -14   2  -1    8.58    1.52   0
  -2 -14   1   11.28    0.94   0
  14   2   1   10.41    1.52   0
   2 -14   1   13.73    1.49   0
  -2 -14  -1    9.25    1.16   0
 -14   2   1    9.97    1.85   0
  14  -2   1   13.06    1.54   0
   2 -14   1   11.40    1.18   0
   2 -14   1   11.96    1.67   0
  -2 -14  -1   10.62    1.24   0
  14  -2   1   10.94    1.52   0
 -14  -2  -1   11.20    1.69   0
  -2 -14  -1   10.01    1.15   0
  -2 -14  -1    9.16    0.99   0
 -14  -2  -1    9.70    1.06   0
  14   2  -1    6.93    1.11   0
 -14   2   1    9.45    1.75   0
  14   2  -1    8.78    1.17   0
  14  -3  -1  184.20    2.27   0
  -3 -14   1  183.24    1.27   0
  14   3   1  170.72    1.58   0
 -14  -3   1  174.15    1.75   0
  -3 -14   1  174.58    1.38   0
  14   3   1  181.52    1.97   0
  -3 -14   1  178.00    2.15   0
   3 -14  -1  182.93    2.25   0
 -14  -3   1  186.95    1.79   0
   3 -14  -1  170.06    1.93   0
  -3 -14   1  172.43    1.98   0
 -14   3  -1  179.62    2.27   0
   3 -14  -1  186.01    2.27   0
  14  -3  -1  180.96    2.18   0
   3 -14  -1  183.03    2.29   0
 -14  -3  -1  180.78    1.91   0
  -3 -14  -1  199.24    1.79   0
 -14   3   1  180.52    2.48   0
  14  -3   1  179.95    2.63   0
   3 -14   1  189.39    2.39   0
  14   3  -1  164.02    1.81   0
  -3 -14  -1  174.24    1.84   0
  14  -3   1  179.69    2.28   0
 -14  -3  -1  160.41    1.31   0
   3 -14   1  179.23    2.76   0
  -3 -14  -1  159.94    1.76   0
  -3 -14  -1  176.88    1.89   0
  14   3  -1  174.14    1.79   0
   3 -14   1  180.81    2.11   0
 -14   3   1  179.73    2.27   0
  14  -4  -1    6.53    1.44   0
   4 -14  -1    4.70    1.30   0
  14   4   1    6.33    1.61   0
   4 -14  -1    5.89    1.71   0
 -14   4  -1    3.76    1.42   0
  -4 -14   1    4.10    0.61   0
 -14  -4   1    5.38    0.95   0
 -14  -4   1    3.55    0.94   0
  -4 -14   1    3.86    1.24   0
   4 -14  -1    2.58    1.53   0
  14   4   1    3.85    0.92   0
  -4 -14   1    5.05    0.70   0
  -4 -14   1    1.74    1.63   0
  -4  14  -1    5.96    1.11   0
  14  -4  -1    2.86    1.46   0
   4 -14  -1    4.09    1.60   0
 -14   4   1    1.98    1.49   0
  14   4  -1    4.53    1.33   0
 -14  -4  -1    3.56    1.49   0
   4 -14   1    7.12    1.98   0
  -4 -14  -1    1.20    1.23   0
  -4 -14  -1    4.15    1.19   0
  -4 -14  -1    4.85    0.99   0
 -14   4   1    4.30    1.48   0
   4 -14   1    3.89    1.17   0
  14  -4   1    4.38    1.86   0
 -14  -4  -1    3.72    0.63   0
   4 -14   1    5.96    1.63   0
  -4 -14  -1    2.88    1.11   0
  14   4  -1    3.46    0.97   0
  14  -4   1    5.35    1.41   0
   5 -14  -1  196.75    2.93   0
  -5 -14   1  180.94    1.96   0
  -5  14  -1  197.00    2.16   0
  14   5   1  174.53    1.36   0
  14  -5  -1  205.37    2.61   0
   5 -14  -1  174.68    2.20   0
 -14  -5   1  196.85    1.84   0
 -14  -5   1  179.31    1.86   0
   5 -14  -1  185.63    2.54   0
  14  -5  -1  191.80    2.74   0
  -5 -14   1  165.89    0.85   0
  14   5   1  201.91    2.22   0
  -5 -14   1  188.81    0.96   0
 -14   5  -1  190.92    2.43   0
  -5 -14   1  183.74    1.88   0
   5 -14  -1  194.13    2.34   0
 -14  -5  -1  182.02    1.28   0
 -14   5   1  181.78    2.34   0
  14  -5   1  184.03    2.45   0
  -5 -14  -1  169.41    1.76   0
  -5 -14  -1  193.50    1.63   0
  14  -5   1  198.87    2.42   0
 -14   5   1  179.65    2.46   0
 -14  -5  -1  189.98    1.89   0
  14   5  -1  166.98    1.92   0
  14   5  -1  187.33    1.90   0
   5 -14   1  183.71    2.20   0
  -5 -14  -1  179.25    1.73   0
   5 -14   1  204.04    3.15   0
   5 -14   1  192.55    2.72   0
  -5 -14  -1  180.07    1.57   0
 -14   6  -1    8.39    1.69   0
 -14  -6   1   10.98    1.08   0
   6 -14  -1    8.36    1.74   0
 -14  -6   1    9.70    1.20   0
  14  -6  -1    8.75    1.75   0
   6 -14  -1    5.33    2.26   0
   6 -14  -1    8.33    1.55   0
  14   6   1    7.97    0.64   0
  -6 -14   1    8.27    1.54   0
  14  -6  -1    7.95    1.80   0
  -6  14  -1    7.56    1.41   0
  14   6   1   12.76    1.59   0
  -6 -14   1   10.14    1.11   0
  14  -6   1    9.28    1.67   0
  -6 -14  -1    8.77    0.93   0
 -14   6   1    8.83    2.27   0
 -14  -6  -1    7.80    0.64   0
   6 -14   1    7.70    1.87   0
  -6 -14  -1    8.20    1.08   0
  14  -6   1    8.45    1.60   0
   6 -14   1   12.03    1.98   0
  14   6  -1    8.81    1.03   0
   6 -14   1    7.66    2.23   0
 -14  -6  -1   12.20    1.57   0
  14  -6   1   12.51    1.66   0
  -6 -14  -1   10.40    0.95   0
  14   6  -1    9.92    1.16   0
  -6 -14  -1    9.58    0.91   0
 -14   6   1    7.11    1.72   0
   7 -14  -1  174.20    2.79   0
  -7  14  -1  181.84    2.32   0
  14  -7  -1  169.00    2.88   0
  14  -7  -1  171.06    2.79   0
   7 -14  -1  176.60    2.69   0
 -14  -7   1  187.70    1.50   0
  -7 -14   1  158.31    1.83   0
  14   7   1  165.30    1.89   0
  14   7   1  144.87    0.85   0
 -14   7  -1  171.30    2.56   0
   7 -14  -1  170.62    2.50   0
 -14  -7   1  160.85    1.54   0
 -14  -7  -1  179.90    2.09   0
   7 -14   1  179.95    2.34   0
 -14   7   1  181.30    2.68   0
  -7 -14  -1  193.23    1.55   0
  14  -7   1  194.44    3.11   0
  14  -7   1  173.76    3.07   0
  -7 -14  -1  167.61    1.41   0
  14  -7   1  182.17    2.62   0
   7 -14   1  181.68    2.66   0
 -14   7   1  182.69    2.63   0
  14   7  -1  165.64    1.84   0
  -7 -14  -1  168.57    1.47   0
  -7 -14  -1  185.50    1.66   0
  14   7  -1  176.98    1.61   0
   7 -14   1  182.59    3.15   0
   8 -14  -1   -3.33    2.06   0
 -14  -8   1    0.23    0.81   0
 -14   8  -1   -0.15    1.71   0
  -8 -14   1   -0.08    1.26   0
  -8  14  -1    1.95    2.17   0
   8 -14  -1    0.40    1.78   0
   8 -14  -1    1.92    1.91   0
  14  -8  -1    0.14    2.82   0
  14   8   1    2.68    1.36   0
  14  -8  -1    1.52    1.66   0
 -14  -8   1    0.94    0.85   0
  -8 -14  -1    0.67    0.94   0
   8 -14   1   -0.66    1.66   0
 -14  -8  -1   -0.04    1.25   0
  14   8  -1    0.42    0.70   0
  14  -8   1   -1.95    2.57   0
  14  -8   1   -1.59    1.97   0
   8 -14   1    1.91    1.81   0
  -8 -14  -1    0.49    0.65   0
  14  -8   1    0.04    1.84   0
   8 -14   1   -2.76    1.86   0
 -14   8   1    1.81    1.64   0
  -8 -14  -1    0.36    0.65   0
 -14   8   1   -0.18    2.38   0
  -8 -14  -1   -0.88    0.86   0
  14   8  -1    0.73    1.19   0
  14   9   1  115.22    1.84   0
  14  -9  -1  174.51    3.09   0
 -14  -9   1  161.25    1.73   0
 -14   9  -1  157.30    2.79   0
   9 -14  -1  173.13    3.06   0
 -14  -9   1  174.90    1.19   0
  14  -9  -1  156.58    2.81   0
  -9  14  -1  159.69    2.66   0
   9 -14  -1  165.23    3.09   0
   9 -14  -1  152.12    2.68   0
  -9 -14   1  154.58    1.90   0
   9 -14   1  154.54    3.03   0
 -14  -9  -1  163.39    2.03   0
  14  -9   1  161.12    3.50   0
  -9 -14  -1  118.35    1.00   0
   9 -14   1  168.96    3.01   0
  -9 -14  -1  127.88    0.97   0
  -9 -14  -1  164.88    1.48   0
  14  -9   1  171.13    3.45   0
  14  -9   1  148.81    2.78   0
  -9 -14  -1  150.54    1.27   0
  -9  14   1  163.71    2.68   0
 -14   9   1  165.55    2.82   0
  14   9  -1   18.57    0.65   0
  14   9  -1  148.07    1.71   0
   9 -14   1  162.02    3.43   0
  14  10   1    0.17    0.84   0
  14 -10  -1    4.54    3.15   0
  10 -14  -1    1.98    2.05   0
  14 -10  -1    1.70    1.95   0
 -10 -14   1    0.73    0.98   0
 -10  14  -1    2.19    1.89   0
  10 -14  -1    1.38    2.19   0
  10 -14  -1    1.50    2.13   0
 -14 -10   1    0.34    0.98   0
 -14  10  -1    4.28    1.95   0
 -10 -14  -1    1.44    0.87   0
 -14 -10  -1    0.99    0.95   0
  14 -10   1    2.95    2.17   0
 -14  10   1    1.75    1.93   0
  10 -14   1    1.79    2.45   0
  14 -10   1    1.59    2.75   0
  14 -10   1    0.97    2.36   0
 -10  14   1    2.00    2.79   0
  10 -14   1    2.09    2.14   0
  14  10  -1    1.28    1.03   0
 -10 -14  -1    1.63    0.75   0
  10 -14   1    1.32    2.15   0
 -14 -11   1   73.51    1.33   0
  14  11   1    5.34    1.12   0
 -11 -14   1   67.56    1.48   0
  11 -14  -1   87.11    2.83   0
  11 -14  -1   83.10    3.34   0
  14 -11  -1   87.44    3.07   0
 -11  14  -1   84.91    2.62   0
  11 -14  -1   83.59    2.75   0
 -14  11  -1   86.53    2.60   0
  14 -11  -1   59.17    2.75   0
  14  11  -1   24.58    1.13   0
  14 -11   1   96.59    3.06   0
 -11 -14  -1   69.50    1.02   0
  14 -11   1   53.94    2.85   0
  11 -14   1   65.26    2.99   0
  11 -14   1   82.91    2.66   0
 -14 -11  -1   81.55    1.45   0
 -11 -14  -1   74.99    1.04   0
 -11  14   1   87.79    2.74   0
 -14  11   1   81.62    2.65   0
  11 -14   1   88.63    3.38   0
  14 -11   1   75.14    3.32   0
 -12 -14   1    0.32    1.02   0
  14 -12  -1    1.31    3.02   0
 -14 -12   1    0.47    0.89   0
  12 -14  -1    3.58    2.48   0
  14 -12  -1    0.69    2.62   0
  14  12   1    0.35    0.81   0
  14 -12  -1   -0.06    2.31   0
  12 -14  -1   -1.10    3.07   0
 -12  14  -1   -1.12    2.75   0
  12 -14  -1    2.41    2.44   0
 -14  12  -1    0.89    3.15   0
 -12 -14  -1    0.71    0.70   0
 -14 -12  -1    0.49    0.91   0
  14 -12   1    3.60    2.72   0
 -12 -14  -1   -0.06    0.56   0
  14 -12   1    0.14    3.25   0
  14  12  -1    0.66    0.84   0
  12 -14   1   -0.70    2.55   0
  12 -14   1    1.97    3.13   0
  14 -12   1   -1.36    2.66   0
  12 -14   1    3.55    2.32   0
 -14  12   1    1.05    2.20   0
 -12  14   1    1.34    2.37   0
 -15   0  -1  270.36    2.64   0
 -15   0  -1  246.66    2.06   0
  15   0  -1  267.46    2.89   0
   0 -15  -1  234.55    2.29   0
 -15   0   1  288.86    3.01   0
   0 -15  -1  254.54    2.10   0
   0 -15   1  276.62    2.88   0
  15   0   1  260.96    2.40   0
  15   0   1  261.30    2.98   0
  15   0  -1  272.27    2.82   0
   0 -15   1  261.58    2.16   0
   0 -15   1  275.60    2.71   0
   0 -15  -1  263.46    2.45   0
   0 -15   1  253.26    2.18   0
   0 -15  -1  261.85    2.22   0
 -15   0   1  268.80    2.82   0
  -1 -15   1    4.94    0.85   0
 -15   1  -1    5.07    1.48   0
  -1 -15   1    8.10    1.95   0
  -1 -15   1    9.91    1.60   0
   1 -15  -1    6.14    1.22   0
  15   1   1    3.87    1.31   0
  15  -1  -1    6.73    2.05   0
  15   1   1    6.27    1.37   0
   1 -15  -1    5.08    1.48   0
  -1 -15   1    4.20    1.09   0
   1 -15  -1    5.82    1.50   0
 -15  -1   1    6.09    1.65   0
   1 -15  -1    3.38    2.20   0
 -15  -1   1    5.64    1.34   0
  15  -1  -1    4.61    1.34   0
  -1 -15  -1    2.93    1.80   0
 -15   1   1    6.88    1.34   0
  -1 -15  -1    5.16    1.54   0
  -1 -15  -1    6.50    1.51   0
   1 -15   1    5.99    1.53   0
 -15   1   1    5.38    1.99   0
  -1 -15  -1    7.31    1.06   0
  15   1  -1    5.82    1.35   0
  15  -1   1    4.34    1.20   0
   1 -15   1    7.84    1.08   0
  15   1  -1    7.25    1.24   0
 -15  -1  -1    6.79    1.84   0
  15  -1   1    4.06    1.52   0
   1 -15   1    5.75    1.64   0
 -15  -1  -1    6.12    1.27   0
   1 -15   1    5.22    1.02   0
 -15  -2   1  139.32    2.07   0
  -2 -15   1  135.70    2.32   0
  15   2   1  132.10    2.03   0
  15  -2  -1  126.14    2.53   0
  -2 -15   1  120.51    1.41   0
   2 -15  -1  114.15    1.89   0
 -15   2  -1  131.76    2.24   0
   2 -15  -1  136.46    2.17   0
   2 -15  -1  130.33    2.01   0
  -2 -15   1  134.02    2.07   0
  15  -2  -1  135.72    2.50   0
   2 -15  -1  137.07    1.94   0
  15   2   1  125.28    1.72   0
 -15  -2   1  139.80    1.80   0
  -2 -15   1  129.32    1.23   0
 -15   2   1  143.90    2.15   0
  15  -2   1  140.82    1.94   0
 -15  -2  -1  140.33    1.76   0
  -2 -15  -1  147.85    1.70   0
  15   2  -1  131.60    2.02   0
   2 -15   1  141.13    2.37   0
   2 -15   1  138.77    1.74   0
   2 -15   1  144.24    2.28   0
   2 -15   1  122.40    1.99   0
 -15  -2  -1  146.77    2.11   0
  -2 -15  -1  129.17    1.83   0
  -2 -15  -1  135.25    1.70   0
 -15   2   1  134.71    2.48   0
  -2 -15  -1  134.95    1.85   0
  15  -2   1  140.85    2.27   0
  15   2  -1  139.58    2.05   0
   3 -15  -1    2.77    1.40   0
 -15   3  -1   -0.60    2.03   0
   3 -15  -1   -0.60    2.14   0
  15   3   1    2.67    1.12   0
  15   3   1    1.24    1.85   0
  -3 -15   1    3.04    1.27   0
 -15  -3   1    3.10    1.33   0
  15  -3  -1    3.29    1.48   0
  -3 -15   1    3.83    1.71   0
  -3 -15   1    0.84    0.84   0
   3 -15  -1    3.20    1.71   0
  15  -3  -1    1.29    1.91   0
  -3 -15   1    1.93    0.74   0
 -15  -3   1    0.56    1.09   0
   3 -15  -1    4.04    2.10   0
  -3 -15  -1    1.42    1.32   0
  15  -3   1    2.61    2.12   0
  15  -3   1    2.33    1.46   0
 -15   3   1    1.72    1.50   0
 -15  -3  -1    2.70    1.10   0
   3 -15   1    1.09    2.23   0
  -3 -15  -1    2.64    1.22   0
   3 -15   1    1.43    1.68   0
  15   3  -1    2.11    1.38   0
  -3 -15  -1    1.14    1.22   0
  -3 -15  -1    3.70    1.25   0
 -15   3   1    2.30    1.81   0
 -15  -3  -1    1.44    1.72   0
   3 -15   1    1.43    1.76   0
  15   3  -1    1.25    1.11   0
  -4 -15   1  145.07    1.11   0
 -15   4  -1  155.43    3.00   0
  -4 -15   1  147.33    2.10   0
 -15  -4   1  142.98    1.72   0
  15  -4  -1  152.32    2.93   0
  -4 -15   1  142.24    2.19   0
   4 -15  -1  134.82    2.06   0
 -15  -4   1  153.64    1.75   0
   4 -15  -1  150.97    2.78   0
  15   4   1  146.79    1.96   0
  15  -4  -1  155.91    2.89   0
   4 -15  -1  149.34    2.15   0
   4 -15  -1  151.05    2.38   0
  15   4   1  136.10    1.44   0
  -4 -15   1  144.62    1.20   0
  15  -4   1  148.83    2.96   0
  15   4  -1  139.19    1.73   0
 -15   4   1  148.88    2.94   0
   4 -15   1  151.36    2.52   0
  -4 -15  -1  160.27    1.83   0
  -4 -15  -1  144.43    1.81   0
   4 -15   1  144.22    2.09   0
 -15  -4  -1  153.49    1.93   0
   4 -15   1  144.24    2.56   0
  -4 -15  -1  137.84    1.63   0
 -15   4   1  148.55    2.58   0
  -4 -15  -1  144.64    1.71   0
 -15  -4  -1  136.46    1.43   0
  15   4  -1  149.36    2.08   0
  15  -4   1  140.87    2.20   0
 -15  -5   1    2.11    1.26   0
  15   5   1    2.49    0.88   0
  -5  15  -1    0.47    1.91   0
 -15   5  -1    2.63    2.46   0
  15  -5  -1    1.61    1.73   0
   5 -15  -1    4.63    1.97   0
  -5 -15   1    3.92    1.62   0
 -15  -5   1    3.33    1.00   0
   5 -15  -1    4.58    1.87   0
  -5 -15   1    2.82    0.48   0
  15   5   1    4.60    1.70   0
  15  -5  -1    4.21    1.73   0
  -5 -15   1    2.77    0.43   0
  -5 -15   1    1.89    1.49   0
   5 -15  -1    2.33    1.68   0
   5 -15  -1   -2.21    2.44   0
  -5 -15  -1    2.88    0.97   0
  -5 -15  -1    2.43    0.84   0
  -5 -15  -1    1.48    1.24   0
 -15  -5  -1    4.65    1.65   0
   5 -15   1    2.09    1.87   0
   5 -15   1    4.01    1.99   0
  15   5  -1    2.18    1.01   0
 -15   5   1    4.45    1.68   0
 -15   5   1    2.16    1.71   0
  15   5  -1    3.50    1.43   0
  15  -5   1    4.19    2.06   0
  15  -5   1    1.15    1.81   0
  -5 -15  -1    3.30    1.14   0
   5 -15   1    3.79    1.96   0
 -15  -6   1  187.11    1.75   0
  15   6   1  162.78    1.25   0
   6 -15  -1  167.38    2.75   0
  15  -6  -1  179.22    2.83   0
  -6  15  -1  160.12    2.92   0
  15   6   1  202.66    2.46   0
  -6 -15   1  172.50    2.36   0
  -6 -15   1  168.27    1.95   0
 -15  -6   1  174.17    1.92   0
  15  -6  -1  191.95    2.88   0
   6 -15  -1  181.60    2.88   0
   6 -15  -1  161.65    2.78   0
   6 -15  -1  184.36    2.93   0
 -15   6  -1  192.76    3.30   0
  15  -6   1  179.75    3.00   0
  15  -6   1  193.17    3.07   0
  15   6  -1  184.71    1.98   0
  -6 -15  -1  179.40    1.69   0
  -6 -15  -1  201.22    1.69   0
  -6 -15  -1  172.20    1.81   0
 -15   6   1  175.57    2.76   0
 -15   6   1  193.82    2.88   0
 -15  -6  -1  200.10    2.39   0
  15  -6   1  181.41    2.78   0
   6 -15   1  188.98    2.56   0
  -6 -15  -1  180.27    1.64   0
   6 -15   1  191.88    2.98   0
  15   6  -1  174.74    2.00   0
   6 -15   1  196.58    3.56   0
 -15  -7   1    2.99    1.32   0
  -7 -15   1    4.65    1.12   0
 -15  -7   1    4.85    0.84   0
  15  -7  -1    1.92    2.36   0
  15   7   1    2.58    1.20   0
  -7  15  -1    8.31    1.66   0
 -15   7  -1    4.26    2.26   0
   7 -15  -1    4.29    2.05   0
   7 -15  -1    2.29    2.14   0
  15   7   1    0.40    0.46   0
  -7 -15   1    3.58    1.18   0
  15  -7  -1    5.12    2.54   0
   7 -15  -1    1.31    2.67   0
  -7 -15  -1    5.43    0.85   0
 -15   7   1    7.19    2.35   0
   7 -15   1    8.93    2.05   0
  -7 -15  -1    3.54    0.97   0
 -15   7   1    4.87    1.88   0
  15   7  -1    1.47    0.99   0
   7 -15   1    4.67    2.20   0
  15  -7   1    2.81    2.47   0
  15  -7   1    5.83    1.83   0
 -15  -7  -1    3.77    1.45   0
  -7 -15  -1    4.16    0.86   0
  15   7  -1    5.66    1.25   0
  15  -7   1    3.67    1.78   0
   7 -15   1    4.49    2.17   0
  -7 -15  -1    4.13    0.77   0
 -15   8  -1   82.28    3.01   0
 -15  -8   1   70.26    1.44   0
  -8 -15   1   72.74    1.82   0
   8 -15  -1   79.73    2.75   0
  15  -8  -1   65.78    2.37   0
  15   8   1   63.99    1.76   0
 -15  -8   1   86.80    1.16   0
  -8  15  -1   81.48    2.28   0
  -8 -15   1   73.92    1.76   0
   8 -15  -1   84.14    3.37   0
  15  -8  -1   46.94    2.48   0
   8 -15  -1   75.33    3.21   0
  15  -8   1   70.74    2.44   0
  -8 -15  -1   68.70    1.07   0
 -15   8   1   77.97    2.59   0
   8 -15   1   86.96    3.10   0
  15  -8   1   85.37    2.62   0
  -8 -15  -1   68.14    1.07   0
  -8 -15  -1   75.09    1.18   0
  15   8  -1   71.90    1.60   0
   8 -15   1   86.16    2.73   0
  15  -8   1   79.45    2.50   0
   8 -15   1   79.52    2.69   0
  15   8  -1    9.33    0.87   0
  -8 -15  -1   74.69    1.16   0
 -15   8   1   75.42    2.88   0
 -15  -8  -1   83.97    1.88   0
  15   9   1    1.49    1.17   0
   9 -15  -1    5.21    2.37   0
  -9 -15   1    0.65    1.36   0
  -9  15  -1    2.47    2.43   0
  -9 -15   1    0.80    1.38   0
 -15  -9   1    2.03    0.71   0
   9 -15  -1   -0.58    2.43   0
 -15  -9   1    0.89    1.06   0
   9 -15  -1    3.81    2.47   0
 -15   9  -1    4.56    2.67   0
  15  -9  -1    4.22    2.08   0
  15  -9  -1    2.90    2.25   0
  -9 -15  -1    1.02    0.76   0
 -15   9   1    0.36    2.00   0
   9 -15   1    2.47    2.00   0
  15  -9   1    4.29    2.32   0
   9 -15   1    2.27    3.11   0
  -9 -15  -1    1.83    0.58   0
  15   9  -1    0.08    0.65   0
  -9 -15  -1    1.10    0.56   0
 -15  -9  -1    3.39    1.29   0
  15  -9   1    2.01    2.13   0
  15  -9   1    3.53    2.07   0
  -9 -15  -1    1.57    0.84   0
   9 -15   1    1.87    2.28   0
  15   9  -1    2.10    1.15   0
  10 -15  -1   -0.44    3.42   0
  15 -10  -1   60.47    2.93   0
 -10  15  -1   89.45    2.61   0
  15  10   1    7.15    1.32   0
 -15 -10   1   85.84    1.42   0
  10 -15  -1   92.20    3.15   0
 -15  10  -1   86.72    3.35   0
  15 -10  -1   87.67    2.76   0
  10 -15  -1   86.76    3.24   0
 -10 -15   1   84.00    1.77   0
 -10 -15   1   81.57    1.64   0
 -15  10   1   86.06    2.72   0
  15 -10   1   90.24    3.45   0
  10 -15   1   90.72    3.52   0
  10 -15   1   81.61    2.71   0
  15 -10   1  106.33    3.94   0
  15 -10   1    6.02    3.62   0
  10 -15   1   86.02    3.46   0
 -15 -10  -1   92.57    1.83   0
 -10 -15  -1   43.26    1.12   0
  15  10  -1   19.98    1.21   0
 -10 -15  -1   71.01    1.06   0
  11 -15  -1   -0.70    2.71   0
  15  11   1    0.79    1.06   0
 -11 -15   1    2.04    1.17   0
  11 -15  -1    0.99    2.59   0
 -11  15  -1    0.20    2.16   0
  15 -11  -1    1.69    2.32   0
 -11 -15   1    0.87    1.18   0
  15 -11  -1    2.20    3.36   0
 -15 -11   1    0.29    0.84   0
  11 -15  -1    4.46    2.91   0
 -15  11  -1    3.84    2.83   0
  15 -11  -1   -2.03    2.64   0
 -11 -15  -1   -0.07    0.53   0
 -15 -11  -1    0.73    1.24   0
  11 -15   1    1.18    2.59   0
 -11  15   1   -0.51    2.36   0
  11 -15   1    3.67    3.10   0
  15 -11   1    1.07    2.67   0
  15  11  -1   -0.68    1.00   0
  15 -11   1    1.39    2.87   0
  15 -11   1    1.76    3.45   0
  11 -15   1    1.09    2.61   0
 -15  11   1    0.11    2.24   0
 -11 -15  -1    0.07    0.37   0
  16   0  -1   23.16    2.09   0
 -16   0   1   25.67    1.58   0
   0 -16   1   20.73    2.44   0
   0 -16   1   20.20    1.37   0
  16   0  -1   20.40    2.07   0
   0 -16  -1   19.57    1.41   0
   0 -16  -1   26.17    1.84   0
   0 -16  -1   25.19    2.10   0
 -16   0  -1   26.04    2.25   0
   0 -16   1   22.15    1.17   0
  16   0   1   21.11    1.32   0
   0 -16   1   21.76    1.96   0
   0 -16  -1    4.72    2.26   0
  16   0   1   22.86    2.24   0
 -16   0   1   22.46    1.60   0
 -16  -1   1  177.24    2.24   0
   1 -16  -1  174.43    2.45   0
   1 -16  -1  166.14    2.44   0
  -1 -16   1  158.97    1.78   0
  -1 -16   1  172.50    2.50   0
  16   1   1  163.48    2.17   0
  16  -1  -1  170.73    2.44   0
  16  -1  -1  174.59    2.87   0
   1 -16  -1  175.43    2.10   0
 -16  -1   1  163.05    2.11   0
  -1 -16   1  176.03    2.33   0
 -16   1  -1  173.25    2.53   0
  16   1   1  172.70    2.46   0
  -1 -16   1  170.44    1.67   0
   1 -16  -1  170.31    2.33   0
  16  -1   1  174.43    2.51   0
  16  -1   1  179.78    2.57   0
  16   1  -1  170.93    2.15   0
  -1 -16  -1  176.30    2.16   0
   1 -16   1  182.04    3.02   0
 -16   1   1  195.64    3.03   0
  16   1  -1  179.53    2.52   0
 -16   1   1  175.09    2.34   0
 -16  -1  -1  178.21    2.49   0
   1 -16   1  161.94    2.18   0
   1 -16   1  180.31    1.92   0
   1 -16   1  177.72    2.65   0
  -1 -16  -1  179.32    2.64   0
  -1 -16  -1  164.42    2.25   0
  -1 -16  -1  181.20    2.19   0
  16  -2  -1    5.57    1.68   0
 -16  -2   1    3.88    1.31   0
  16  -2  -1    4.86    1.98   0
 -16  -2   1    5.71    1.33   0
  -2 -16   1    7.75    1.49   0
  16   2   1    7.02    1.02   0
  16   2   1    5.60    1.46   0
   2 -16  -1    8.15    1.85   0
   2 -16  -1    5.04    1.47   0
  -2 -16   1    7.01    1.10   0
  -2 -16   1    7.08    1.62   0
   2 -16  -1    3.94    1.74   0
  -2 -16   1    4.92    1.01   0
   2 -16  -1    6.87    2.28   0
 -16   2  -1    6.36    1.70   0
 -16  -2  -1    7.95    1.49   0
  16  -2   1    4.70    2.16   0
  -2 -16  -1    6.61    1.39   0
   2 -16   1    5.91    1.19   0
 -16   2   1    4.84    1.66   0
  -2 -16  -1    2.86    1.30   0
  -2 -16  -1    3.12    1.41   0
   2 -16   1    5.47    1.33   0
  16   2  -1    4.77    1.77   0
  -2 -16  -1    7.45    1.13   0
  16  -2   1    5.63    1.88   0
  16   2  -1    5.97    1.67   0
 -16   2   1    5.05    1.90   0
   2 -16   1    5.99    1.79   0
   2 -16   1    8.78    1.87   0
 -16  -3   1  137.03    1.96   0
   3 -16  -1  119.64    2.37   0
  16   3   1  123.88    1.76   0
   3 -16  -1  139.39    2.45   0
 -16   3  -1  141.20    3.11   0
  -3 -16   1  128.88    2.14   0
  -3 -16   1  130.07    1.37   0
  -3 -16   1  132.57    2.48   0
  16  -3  -1  137.09    2.48   0
 -16  -3   1  124.82    2.14   0
  16  -3  -1  135.83    2.69   0
  -3 -16   1  127.29    1.35   0
   3 -16  -1  148.67    2.59   0
  16   3   1  128.48    2.22   0
   3 -16  -1  136.42    2.17   0
 -16   3   1  159.06    2.91   0
   3 -16   1  147.19    2.59   0
  -3 -16  -1  126.02    1.68   0
  16   3  -1  136.55    2.21   0
  16  -3   1  113.76    2.09   0
  -3 -16  -1  153.01    1.98   0
   3 -16   1   75.32    3.03   0
  -3 -16  -1  133.83    1.76   0
  16  -3   1  144.15    3.10   0
 -16   3   1  145.61    2.79   0
   3 -16   1  151.45    2.41   0
  16   3  -1  130.52    2.25   0
  -3 -16  -1  128.36    1.90   0
 -16  -3  -1  137.44    2.22   0
   3 -16   1  125.33    1.96   0
   4 -16  -1    1.48    1.77   0
   4 -16  -1    0.84    1.90   0
  -4 -16   1    1.18    1.39   0
  -4 -16   1    0.35    0.68   0
  16  -4  -1   -0.24    2.30   0
 -16   4  -1    3.88    2.24   0
  -4 -16   1    1.30    1.50   0
  16  -4  -1    0.47    1.72   0
  16   4   1    1.20    1.02   0
   4 -16  -1    0.50    1.58   0
  -4 -16   1    1.94    0.75   0
 -16  -4   1    2.36    1.15   0
   4 -16  -1    0.83    1.55   0
 -16  -4   1    3.24    1.14   0
  16   4   1   -2.10    1.79   0
   4 -16   1    1.64    1.92   0
  -4 -16  -1    1.30    1.01   0
  16   4  -1    2.23    1.60   0
  -4 -16  -1    0.69    1.18   0
  16  -4   1    2.61    2.01   0
  16  -4   1    1.78    2.49   0
 -16  -4  -1    2.09    1.94   0
  -4 -16  -1    0.56    1.03   0
  -4 -16  -1    1.77    1.10   0
 -16   4   1    2.08    1.67   0
 -16   4   1    1.53    2.18   0
   4 -16   1   -0.92    2.08   0
  16   4  -1    1.17    1.59   0
   4 -16   1    1.24    1.82   0
  16   5   1  121.43    2.01   0
 -16  -5   1  131.17    2.02   0
  16  -5  -1  123.18    3.19   0
   5 -16  -1  117.16    2.67   0
  -5 -16   1  109.41    2.41   0
  16   5   1  103.62    1.36   0
   5 -16  -1  108.49    2.61   0
   5 -16  -1  116.93    3.14   0
 -16  -5   1  111.70    1.63   0
   5 -16  -1  106.19    2.23   0
 -16   5  -1  117.15    2.72   0
  -5 -16   1   92.92    0.64   0
  16  -5  -1  115.83    2.57   0
  -5 -16   1  117.64    2.30   0
  -5 -16   1  101.78    0.78   0
  16  -5   1   98.82    2.23   0
  16  -5   1  116.94    2.42   0
   5 -16   1  112.70    2.18   0
  -5 -16  -1  106.88    1.92   0
  16   5  -1   99.04    1.67   0
  16   5  -1  114.35    2.01   0
 -16   5   1  117.08    2.91   0
  16  -5   1  108.98    2.59   0
 -16  -5  -1  122.34    2.30   0
  -5 -16  -1  100.07    1.71   0
  -5 -16  -1   98.65    1.55   0
   5 -16   1  118.21    2.71   0
 -16   5   1  110.07    3.02   0
  -5 -16  -1  110.20    1.71   0
   5 -16   1  112.85    2.74   0
   6 -16  -1   10.60    2.25   0
  16  -6  -1   14.73    2.59   0
 -16   6  -1   16.18    2.10   0
  -6  16  -1   12.94    1.73   0
  16  -6  -1   14.89    2.80   0
  -6 -16   1   12.62    1.73   0
  16   6   1    2.88    0.64   0
  16   6   1   12.68    1.76   0
   6 -16  -1    5.60    2.28   0
 -16  -6   1   14.75    1.32   0
   6 -16  -1   13.53    2.52   0
 -16  -6   1   13.70    1.42   0
  -6 -16   1   15.14    1.37   0
   6 -16  -1   16.55    2.07   0
  16  -6   1   14.63    1.93   0
  -6 -16  -1   10.94    1.16   0
  16   6  -1   11.53    1.36   0
  -6 -16  -1   11.05    1.24   0
  -6 -16  -1   12.16    1.28   0
   6 -16   1   14.38    1.81   0
   6 -16   1   12.18    2.28   0
 -16   6   1   13.23    2.07   0
  -6 -16  -1   11.29    1.07   0
 -16   6   1   12.75    2.62   0
  16   6  -1    5.27    1.24   0
  16  -6   1   11.72    2.21   0
 -16  -6  -1   13.45    1.42   0
   6 -16   1   15.49    3.07   0
  16  -6   1   14.21    1.96   0
  16  -7  -1   72.15    3.25   0
  16   7   1    0.17    0.49   0
   7 -16  -1   67.93    2.29   0
  -7  16  -1   82.82    2.23   0
   7 -16  -1   99.07    2.82   0
 -16   7  -1   90.07    2.68   0
  -7 -16   1   80.41    1.78   0
 -16  -7   1   81.97    1.63   0
 -16  -7   1   92.77    1.70   0
  16  -7  -1   82.40    2.70   0
   7 -16  -1   87.79    2.85   0
  16   7   1    4.96    0.47   0
  16   7   1   79.30    1.80   0
  -7 -16   1   82.77    1.69   0
   7 -16  -1   79.54    3.32   0
  16  -7   1   77.64    2.98   0
  -7 -16  -1   57.80    1.28   0
   7 -16   1   91.31    2.90   0
 -16   7   1   82.12    2.72   0
   7 -16   1   80.92    2.30   0
  16   7  -1    9.04    1.30   0
   7 -16   1   89.52    2.99   0
  16  -7   1   79.41    3.06   0
  16   7  -1   78.80    1.72   0
 -16   7   1   81.51    3.18   0
  16  -7   1   81.78    3.34   0
 -16  -7  -1   90.23    2.07   0
  -7 -16  -1   81.58    1.42   0
  -7 -16  -1   72.64    1.38   0
  -7 -16  -1   72.05    1.35   0
 -16  -8   1    1.59    0.96   0
   8 -16  -1    0.46    2.41   0
  16  -8  -1   -2.54    2.31   0
 -16   8  -1   -2.19    2.18   0
   8 -16  -1   -1.95    1.98   0
 -16  -8   1    0.22    0.93   0
  -8 -16   1    0.60    1.14   0
  16   8   1   -0.83    1.41   0
  16  -8  -1    1.93    2.79   0
   8 -16  -1    1.56    2.55   0
  -8 -16   1    1.13    1.60   0
  -8  16  -1   -1.84    2.39   0
   8 -16  -1   -2.73    2.54   0
  16  -8   1    1.88    2.24   0
 -16   8   1    1.04    2.27   0
  -8 -16  -1   -0.54    0.85   0
  16  -8   1    2.38    2.28   0
   8 -16   1    1.87    2.52   0
 -16  -8  -1    1.08    1.64   0
  -8 -16  -1   -0.04    0.84   0
  -8 -16  -1   -0.07    0.83   0
  16   8  -1   -0.16    0.98   0
   8 -16   1   -0.21    1.98   0
  16  -8   1    0.96    2.65   0
   8 -16   1    2.42    2.50   0
  -8 -16  -1   -0.39    0.81   0
  16   8  -1   -0.37    1.25   0
 -16   9  -1   78.44    2.90   0
   9 -16  -1   93.80    3.94   0
 -16  -9   1   69.43    1.52   0
  16  -9  -1   93.85    3.29   0
   9 -16  -1   81.42    3.59   0
  16   9   1    6.14    1.07   0
  16  -9  -1   91.05    3.48   0
 -16  -9   1   85.14    1.09   0
  -9 -16   1   80.68    1.90   0
  -9  16  -1   85.38    2.67   0
   9 -16  -1   88.29    2.84   0
  -9 -16   1   80.20    1.52   0
  -9 -16  -1    0.82    0.82   0
  16  -9   1   87.94    2.89   0
 -16  -9  -1   80.19    1.59   0
  -9 -16  -1   59.47    0.97   0
  -9 -16  -1   64.15    0.86   0
  -9 -16  -1   69.07    1.18   0
  16   9  -1   18.12    1.24   0
  16  -9   1   79.25    2.80   0
   9 -16   1   81.42    3.31   0
 -16   9   1   87.37    3.47   0
  16   9  -1    0.71    0.71   0
   9 -16   1   90.58    3.40   0
  16  -9   1  100.48    3.19   0
   9 -16   1   96.43    3.28   0
   0 -17  -1  141.57    2.07   0
   0 -17   1  122.48    1.72   0
   0 -17  -1  142.60    2.81   0
   0 -17  -1  131.01    2.47   0
 -17   0   1  133.60    2.18   0
  17   0   1  125.70    2.30   0
  17   0  -1  139.39    2.37   0
   0 -17   1  139.98    1.83   0
  17   0   1  140.31    2.51   0
   0 -17   1  144.18    2.74   0
   0 -17   1  141.37    2.42   0
 -17   0  -1  146.61    3.14   0
  17   0  -1  115.90    2.53   0
   0 -17  -1  127.47    2.06   0
 -17   0   1  145.66    2.41   0
 -17  -1   1    8.65    1.64   0
  17  -1  -1    6.50    2.27   0
  -1 -17   1    7.07    2.26   0
  17   1   1    6.93    1.23   0
 -17  -1   1    5.52    2.01   0
   1 -17  -1    5.92    1.83   0
   1 -17  -1   10.06    2.06   0
  17   1   1    5.19    1.79   0
   1 -17  -1    7.47    1.85   0
  -1 -17   1    7.75    1.72   0
  -1 -17   1    5.81    1.39   0
  17  -1  -1    4.73    1.74   0
 -17   1  -1    4.75    1.95   0
   1 -17  -1    4.52    1.71   0
  -1 -17   1    3.59    1.35   0
  17   1  -1    5.89    2.16   0
  -1 -17  -1    7.53    1.67   0
 -17  -1  -1    7.67    1.82   0
   1 -17   1    5.89    1.25   0
  17   1  -1    6.83    1.55   0
  17  -1   1    7.07    1.47   0
   1 -17   1    5.35    2.69   0
 -17   1   1    4.76    1.77   0
 -17   1   1    7.02    2.12   0
   1 -17   1    8.86    1.28   0
  -1 -17  -1    6.96    1.66   0
   1 -17   1    7.63    2.04   0
  -1 -17  -1    3.39    1.59   0
  17  -1   1    5.21    1.92   0
  -1 -17  -1    8.73    1.63   0
   2 -17  -1  138.04    2.51   0
  -2 -17   1  153.58    2.94   0
  17  -2  -1  143.28    2.46   0
  -2 -17   1  120.38    1.80   0
 -17   2  -1  158.88    2.74   0
  17   2   1  135.34    1.77   0
 -17  -2   1  158.36    2.32   0
 -17  -2   1  136.19    2.14   0
   2 -17  -1  160.17    3.28   0
  -2 -17   1  151.41    2.94   0
  17  -2  -1  147.88    2.57   0
  17   2   1  151.49    2.78   0
  -2 -17   1  138.50    1.78   0
   2 -17  -1  164.52    2.96   0
   2 -17  -1  155.17    2.37   0
   2 -17   1  150.22    2.16   0
  17  -2   1  145.25    3.22   0
 -17   2   1  143.42    2.55   0
   2 -17   1  148.81    2.85   0
 -17   2   1  156.66    2.58   0
  -2 -17  -1  157.13    2.21   0
  17  -2   1  146.33    2.31   0
  -2 -17  -1  141.94    2.12   0
  -2 -17  -1  152.21    1.93   0
 -17  -2  -1  160.70    2.86   0
  -2 -17  -1  147.98    2.30   0
  17   2  -1  146.17    2.62   0
  17   2  -1  161.44    2.78   0
   2 -17   1  150.72    2.96   0
   2 -17   1  142.89    2.03   0
 -17   3  -1    5.21    2.63   0
  17   3   1    1.96    1.31   0
  17  -3  -1    3.83    1.85   0
   3 -17  -1    1.06    1.89   0
   3 -17  -1    4.17    2.09   0
   3 -17  -1    4.76    1.64   0
  -3 -17   1    3.28    0.96   0
  -3 -17   1    3.10    1.70   0
 -17  -3   1    6.92    1.43   0
 -17  -3   1    1.35    1.65   0
  -3 -17   1    3.36    1.60   0
  17   3   1    4.06    2.03   0
  17  -3  -1    5.78    1.93   0
   3 -17  -1    6.37    1.68   0
  -3 -17   1    3.60    0.94   0
  17  -3   1    3.30    2.58   0
  -3 -17  -1    5.10    1.49   0
   3 -17   1    2.27    1.44   0
 -17   3   1    4.53    2.20   0
 -17   3   1    1.84    1.91   0
  -3 -17  -1    3.60    1.43   0
  17  -3   1    0.70    2.12   0
   3 -17   1    5.58    2.02   0
  17   3  -1    5.52    1.40   0
  17   3  -1    3.31    1.76   0
  -3 -17  -1    3.00    1.34   0
  -3 -17  -1    4.48    1.17   0
   3 -17   1    3.28    1.84   0
   3 -17   1    0.35    2.65   0
 -17  -3  -1    1.59    1.62   0
 -17  -4   1   78.32    1.98   0
  17   4   1   70.62    1.50   0
  -4 -17   1   76.03    1.08   0
  17  -4  -1   93.00    2.48   0
  -4 -17   1   81.91    2.34   0
  17   4   1   84.59    2.09   0
 -17  -4   1   85.77    1.82   0
  17  -4  -1   79.77    2.52   0
 -17   4  -1   89.41    2.65   0
  -4 -17   1   84.36    2.42   0
  -4 -17   1   74.92    1.03   0
   4 -17  -1   90.77    2.26   0
   4 -17  -1   83.16    3.16   0
   4 -17  -1   81.32    2.60   0
   4 -17  -1   74.04    2.48   0
   4 -17   1   81.63    2.59   0
  17  -4   1   45.67    2.02   0
 -17   4   1   81.07    2.88   0
  17   4  -1   77.22    2.07   0
  -4 -17  -1   76.96    1.65   0
 -17   4   1   82.04    2.94   0
  -4 -17  -1   83.74    1.45   0
  17  -4   1   83.81    2.30   0
  -4 -17  -1   73.29    1.70   0
 -17  -4  -1   83.94    2.09   0
  -4 -17  -1   76.80    1.69   0
  17  -4   1   79.56    3.23   0
   4 -17   1   91.06    2.60   0
   4 -17   1   71.12    2.62   0
  17   4  -1   84.02    2.03   0
   4 -17   1   67.36    1.94   0
  17   5   1   10.13    1.95   0
 -17  -5   1    6.01    1.44   0
  -5 -17   1    9.23    1.84   0
  17  -5  -1    8.70    2.61   0
   5 -17  -1    7.17    1.82   0
 -17  -5   1    8.22    1.57   0
   5 -17  -1   11.01    2.21   0
  17  -5  -1    8.11    2.08   0
  -5 -17   1    8.01    1.56   0
  17   5   1    2.70    0.95   0
   5 -17  -1    8.66    2.47   0
   5 -17  -1    7.52    2.26   0
 -17   5  -1    7.79    2.17   0
   5 -17   1    9.58    2.84   0
 -17   5   1    8.37    2.70   0
  -5 -17  -1   10.59    1.08   0
  17  -5   1    9.58    2.19   0
  17   5  -1    2.77    1.53   0
   5 -17   1    8.45    1.74   0
   5 -17   1    6.66    1.65   0
  17  -5   1    7.52    2.39   0
 -17   5   1   10.99    2.07   0
  17  -5   1    7.77    1.94   0
  17   5  -1    7.79    1.64   0
  -5 -17  -1    9.03    1.58   0
  -5 -17  -1    7.31    1.13   0
  -5 -17  -1    8.31    1.48   0
 -17  -5  -1   10.84    1.53   0
   5 -17   1    9.85    2.24   0
  17   6   1   -0.45    0.75   0
   6 -17  -1   52.80    2.22   0
  -6 -17   1   57.15    1.76   0
  -6 -17   1   49.08    1.81   0
   6 -17  -1   53.78    3.19   0
  17  -6  -1   57.02    2.98   0
  17  -6  -1   55.93    3.14   0
 -17  -6   1   62.83    1.82   0
 -17   6  -1   60.05    2.64   0
  17   6   1   59.03    1.78   0
 -17  -6   1   46.71    1.44   0
  17   6   1    3.34    0.79   0
   6 -17  -1   60.33    2.70   0
   6 -17  -1   57.97    2.57   0
  17  -6   1   51.43    3.04   0
 -17   6   1   55.47    2.56   0
  17  -6   1   54.55    2.71   0
 -17  -6  -1   59.62    1.77   0
  -6 -17  -1   55.72    1.30   0
   6 -17   1   44.86    2.69   0
   6 -17   1   51.09    2.89   0
   6 -17   1   62.32    3.70   0
  17  -6   1   55.75    2.93   0
  -6 -17  -1   53.11    1.72   0
  -6 -17  -1   53.77    1.54   0
  17   6  -1    7.12    1.38   0
  17   6  -1   49.27    1.70   0
  -6 -17  -1   54.91    1.48   0
 -17   6   1   54.56    2.98   0
 -17  -7   1    1.76    1.29   0
  17  -7  -1    4.26    2.39   0
  17  -7  -1    6.23    2.49   0
   7 -17  -1    3.83    3.23   0
  -7 -17   1    4.45    1.80   0
   7 -17  -1    2.43    2.02   0
 -17  -7   1    3.90    1.26   0
  17   7   1    0.97    1.36   0
 -17   7  -1    8.97    2.41   0
  -7 -17   1    4.14    1.40   0
   7 -17  -1    5.44    2.05   0
   7 -17  -1    6.50    2.49   0
  -7 -17  -1    1.96    0.95   0
  17  -7   1    1.47    2.20   0
  17  -7   1    3.83    3.34   0
 -17   7   1    1.96    2.35   0
 -17   7   1    5.31    3.07   0
 -17  -7  -1    3.05    1.44   0
  -7 -17  -1    4.78    1.27   0
   7 -17   1    2.76    2.14   0
  17  -7   1    2.98    2.29   0
  17   7  -1    2.13    1.35   0
   7 -17   1    4.92    3.11   0
  -7 -17  -1    4.59    1.20   0
  17   7  -1    1.35    1.00   0
   7 -17   1    7.12    2.63   0
  -7 -17  -1    2.98    1.01   0
 -18   0   1    2.90    1.86   0
  18   0  -1    7.68    1.89   0
 -18   0  -1    6.82    1.97   0
   0 -18   1    2.83    2.09   0
  18   0  -1    5.21    2.12   0
   0 -18   1    8.07    1.53   0
   0 -18  -1    5.72    1.85   0
   0 -18   1    3.12    1.75   0
   0 -18  -1    8.01    2.41   0
   0 -18   1    7.22    2.20   0
   0 -18  -1    8.22    1.91   0
  18   0   1    3.63    2.06   0
  18   0   1    3.55    1.83   0
 -18   0   1    9.11    2.06   0
   0 -18  -1    7.62    2.04   0
   1 -18  -1  121.91    2.35   0
 -18  -1   1  144.36    2.63   0
  18   1   1  124.33    2.43   0
  18  -1  -1  131.94    3.36   0
  -1 -18   1  115.43    1.72   0
  -1 -18   1  140.61    1.80   0
 -18   1  -1  138.37    2.95   0
 -18  -1   1  129.46    2.40   0
  18   1   1  142.50    3.19   0
  18  -1  -1   91.47    2.37   0
  -1 -18   1  136.04    3.27   0
   1 -18  -1   14.28    3.34   0
   1 -18  -1  129.19    2.57   0
   1 -18  -1  136.61    2.45   0
  -1 -18   1  132.06    3.35   0
 -18   1   1  139.49    2.94   0
  -1 -18  -1  138.93    2.46   0
   1 -18   1  138.85    3.01   0
 -18   1   1  142.14    2.92   0
 -18  -1  -1  137.42    3.21   0
  18  -1   1  132.25    2.36   0
  18   1  -1  133.54    2.43   0
  18   1  -1  137.36    2.92   0
   1 -18   1  131.16    3.19   0
   1 -18   1  126.70    2.01   0
   1 -18   1  127.13    2.41   0
  18  -1   1  127.48    2.82   0
  -1 -18  -1  139.28    2.14   0
  -1 -18  -1  141.08    2.58   0
  18  -1   1  134.96    2.89   0
  -1 -18  -1  126.08    2.15   0
  -2 -18   1    2.82    1.17   0
 -18  -2   1    2.49    1.71   0
   2 -18  -1    6.77    1.98   0
  -2 -18   1    1.95    1.86   0
   2 -18  -1    2.00    1.67   0
  18  -2  -1    0.48    2.00   0
   2 -18  -1   -0.58    2.30   0
  18  -2  -1    1.54    1.91   0
 -18  -2   1    4.03    2.01   0
  -2 -18   1    2.92    1.17   0
 -18   2  -1    0.36    2.13   0
  -2 -18   1    1.76    2.62   0
  18   2   1    4.87    2.30   0
   2 -18  -1    4.94    2.11   0
  18   2   1    3.04    1.65   0
  -2 -18  -1    1.10    1.67   0
  -2 -18  -1    1.43    2.03   0
  -2 -18  -1    4.11    1.58   0
  -2 -18  -1    2.63    1.34   0
  18  -2   1    1.48    1.65   0
  18  -2   1    1.86    2.86   0
   2 -18   1    3.35    1.91   0
 -18  -2  -1    0.65    1.85   0
  18   2  -1    1.79    1.93   0
 -18   2   1    2.01    1.87   0
 -18   2   1    6.57    2.65   0
   2 -18   1    0.04    2.64   0
   2 -18   1    0.45    1.48   0
  18   2  -1    2.74    2.28   0
   2 -18   1    3.01    2.27   0
  18  -2   1    3.96    2.35   0
 -18  -3   1   57.01    1.97   0
   3 -18  -1   55.37    3.34   0
  -3 -18   1   48.56    1.21   0
  18  -3  -1   52.43    3.08   0
   3 -18  -1   49.25    2.92   0
  18   3   1    1.99    1.04   0
   3 -18  -1   47.88    2.04   0
  -3 -18   1   43.83    1.24   0
 -18  -3   1   49.03    1.73   0
  18   3   1   50.81    1.60   0
  -3 -18   1   54.11    2.58   0
 -18   3  -1   56.99    3.29   0
  -3 -18   1   54.24    2.62   0
   3 -18  -1   57.20    2.23   0
  18  -3  -1   52.27    2.28   0
  18   3   1   55.12    2.59   0
   3 -18   1   45.41    2.17   0
  18  -3   1   51.48    2.80   0
  -3 -18  -1   61.06    1.87   0
 -18   3   1   57.07    2.31   0
   3 -18   1   52.90    2.52   0
  18  -3   1   49.28    3.02   0
 -18   3   1   47.33    2.36   0
  -3 -18  -1   50.02    1.81   0
 -18  -3  -1   55.00    2.56   0
  18  -3   1   50.74    2.21   0
  18   3  -1   48.99    1.81   0
   3 -18   1   49.81    2.35   0
   3 -18   1   49.52    3.45   0
  -3 -18  -1   45.08    1.86   0
  -3 -18  -1   51.98    1.75   0
  18   3  -1   48.28    1.92   0
  18   4   1    1.06    1.12   0
  18   4   1    2.66    2.38   0
 -18   4  -1    5.39    2.16   0
   4 -18  -1    1.74    2.27   0
   4 -18  -1    2.23    2.14   0
  18  -4  -1    2.41    2.21   0
 -18  -4   1    0.87    1.66   0
  -4 -18   1    0.14    1.71   0
  -4 -18   1    0.78    0.72   0
  -4 -18   1    0.04    0.68   0
  -4 -18   1    1.42    1.75   0
   4 -18  -1   -0.01    1.94   0
  18   4   1    0.24    1.29   0
 -18  -4   1    1.05    1.79   0
  18  -4  -1    1.75    2.67   0
   4 -18  -1    0.61    3.02   0
  -4 -18  -1    1.91    1.48   0
  18  -4   1    1.87    2.99   0
   4 -18   1   -0.45    1.67   0
 -18   4   1   -2.12    2.90   0
   4 -18   1    1.68    2.45   0
  18   4  -1   -0.33    1.73   0
  -4 -18  -1    1.59    1.15   0
 -18  -4  -1    3.76    2.38   0
  18  -4   1    1.25    2.48   0
  18   4  -1    0.60    1.45   0
 -18   4   1    0.36    2.60   0
  -4 -18  -1    0.14    1.48   0
  18  -4   1    3.73    1.91   0
   4 -18   1   -1.85    3.08   0
  -4 -18  -1   -0.01    1.84   0
   4 -18   1    2.97    2.32   0
 -18  -5   1   59.44    2.02   0
  -5 -18   1   56.12    1.98   0
  18   5   1    4.12    1.01   0
   5 -18  -1   57.98    2.83   0
  18   5   1   56.47    2.13   0
  -5 -18   1   50.00    2.44   0
  -5 -18  -1   60.83    1.67   0
  18  -5   1   54.56    2.94   0
   5 -18   1   50.92    3.29   0
   5 -18   1   11.84    3.76   0
  -5 -18  -1   52.83    1.60   0
   5 -18   1   54.39    2.73   0
   0   0   2   62.81    0.64   0
   0   0  -2   70.07    0.56   0
   0   0   2   54.88    0.51   0
   0   0  -2   54.99    0.52   0
   1   0   2   96.75    0.66   0
   0  -1  -2   89.91    0.56   0
   0   1   2   88.26    0.55   0
   0  -1  -2   99.15    0.77   0
   0  -1   2  105.68    0.67   0
  -1   0  -2   98.82    0.67   0
   1   0  -2   91.67    0.65   0
   0   1  -2   95.20    0.58   0
   0  -1   2   86.05    0.63   0
   1   0   2   71.46    0.50   0
  -1   0   2   96.68    0.65   0
   0   1  -2   90.95    0.66   0
   1   0  -2   94.35    0.65   0
   0   1   2   99.43    0.76   0
  -1   0  -2   92.04    0.56   0
  -1   0   2   92.87    0.65   0
   1   1   2 5900.27    3.26   0
   1   1   2 7067.89    4.59   0
  -1  -1   2 6343.51    3.42   0
  -1  -1   2 5930.76    4.19   0
  -1   1  -2 6403.66    4.20   0
   1  -1  -2 6476.79    4.12   0
   1  -1  -2 6405.46    4.16   0
  -1   1  -2 6241.91    4.09   0
  -1   1   2 6238.38    4.15   0
   1  -1   2 5864.02    3.97   0
  -1   1   2 5871.11    3.89   0
   1   1  -2 6679.60    3.62   0
  -1  -1  -2 6065.10    3.39   0
   1  -1   2 6065.74    4.02   0
  -1  -1  -2 5591.70    4.12   0
   1   1  -2 5842.36    4.28   0
   0   2  -2   66.22    0.55   0
  -2   0   2   61.93    0.63   0
   0   2   2   60.16    0.60   0
   0  -2  -2   63.44    0.49   0
  -2   0  -2   63.18    0.63   0
   0  -2  -2   57.30    0.59   0
  -2   0   2   60.24    0.49   0
   0  -2   2   56.41    0.61   0
   0  -2   2   65.93    0.48   0
   2   0   2   60.38    0.46   0
   2   0  -2   64.21    0.59   0
   0   2   2   61.49    0.49   0
   0   2  -2   62.05    0.65   0
   2   0   2   63.16    0.63   0
  -2   0  -2   52.16    0.46   0
   2   0  -2   60.58    0.62   0
  -2   1  -2 1300.01    2.07   0
  -2  -1   2 1188.15    1.45   0
   1   2   2 1322.67    2.15   0
   1   2   2 1268.30    1.51   0
   2  -1  -2 1228.28    1.88   0
   2   1   2 1152.70    1.36   0
  -2  -1   2 1309.50    2.18   0
  -1  -2   2 1230.91    2.11   0
  -1   2  -2 1267.86    1.89   0
   2  -1  -2 1236.36    2.07   0
  -1  -2   2 1226.01    1.44   0
   1  -2  -2 1291.45    2.08   0
   2   1   2 1324.24    2.16   0
  -1   2  -2 1262.31    2.12   0
  -2   1  -2 1332.50    2.05   0
   1  -2  -2 1322.08    2.04   0
  -1   2   2 1253.90    1.93   0
  -2  -1  -2 1209.61    1.45   0
   1  -2   2 1345.85    1.96   0
   1  -2   2 1226.35    2.07   0
   2  -1   2 1260.83    1.96   0
   2   1  -2 1291.86    2.18   0
  -2   1   2 1274.36    2.08   0
  -1  -2  -2 1243.98    1.52   0
  -1   2   2 1243.71    1.98   0
   1   2  -2 1208.14    2.10   0
  -2  -1  -2 1314.38    2.18   0
   1   2  -2 1369.84    1.56   0
  -1  -2  -2 1312.98    2.12   0
   2  -1   2 1364.74    2.18   0
   2   1  -2 1353.04    1.62   0
   2  -2  -2 9999.99    5.64   0
  -2   2  -2 9077.84    5.43   0
   2   2   2 9213.95    5.73   0
   2  -2  -2 8974.12    5.41   0
   2  -2  -2 9715.83    5.84   0
  -2   2  -2 9258.11    5.75   0
  -2  -2   2 6533.04    4.82   0
  -2   2   2 8894.72    5.59   0
   2   2  -2 8823.13    5.82   0
   2  -2   2 8773.41    5.35   0
  -2  -2  -2 8444.50    5.59   0
   2  -2   2 8806.76    5.56   0
  -3   0  -2 3123.13    3.50   0
   0  -3  -2 3096.25    2.83   0
   0   3   2 3233.61    2.95   0
   0   3  -2 3353.81    3.70   0
   3   0  -2 3029.93    2.79   0
  -3   0   2 3058.62    3.47   0
   0  -3   2 3056.59    3.48   0
   3   0  -2 3442.52    2.98   0
  -3   0  -2 3143.93    2.80   0
   3   0   2 3101.09    2.72   0
   0  -3  -2 3058.50    3.33   0
   0   3  -2 3239.20    2.66   0
   3   0   2 3110.46    3.44   0
   0   3   2 3291.68    3.45   0
   0  -3   2 3345.01    2.70   0
   3   0  -2 3149.94    3.48   0
   3  -1  -2 1516.85    2.50   0
  -1  -3   2 1506.90    2.48   0
  -1  -3   2 1636.38    1.63   0
  -3   1  -2 1660.44    2.34   0
   1   3   2 1521.54    2.38   0
  -3   1  -2 1506.95    2.46   0
   1  -3  -2 1504.13    2.36   0
  -3  -1   2 1469.62    2.41   0
   3   1   2 1603.61    2.51   0
   3   1   2 1486.08    1.56   0
   3  -1  -2 1614.49    2.26   0
  -1   3  -2 1608.13    2.66   0
   1  -3  -2 1542.98    2.29   0
   1   3   2 1612.07    1.81   0
  -1   3  -2 1536.65    2.09   0
   3  -1   2 1178.18    1.90   0
   1  -3   2 1445.59    2.04   0
  -1  -3  -2 1486.19    2.37   0
  -1   3   2 1465.00    2.31   0
   3   1  -2 1428.64    2.42   0
   3   1  -2 1436.53    1.73   0
   3  -1   2 1506.26    2.43   0
  -3  -1  -2 1542.05    2.51   0
   1  -3   2 1359.20    2.35   0
   1   3  -2 1405.93    2.42   0
  -1  -3  -2 1513.44    1.74   0
   1   3  -2 1415.81    1.48   0
   3   1  -2 1631.86    1.84   0
  -3   1   2 1513.22    2.47   0
  -1   3   2 1470.68    2.23   0
  -3  -1  -2 1592.62    1.66   0
   3  -2  -2  261.17    1.18   0
   2  -3  -2  226.19    1.07   0
   3   2   2  236.79    1.23   0
   2   3   2  237.79    0.60   0
   3  -2  -2  238.07    1.23   0
  -3   2  -2  167.70    0.97   0
  -2  -3   2  226.75    1.10   0
   3   2   2  215.45    0.47   0
  -3   2  -2  244.43    1.22   0
  -3  -2   2  219.38    1.05   0
  -2   3  -2  229.54    1.17   0
   2  -3  -2  238.37    1.11   0
   2  -3  -2  256.90    1.12   0
  -2  -3   2  220.00    0.50   0
  -2   3  -2  221.59    0.98   0
   2   3   2  242.89    1.08   0
  -2  -3  -2  216.01    0.57   0
   3   2  -2  239.63    0.62   0
   2   3  -2  245.06    1.28   0
  -3  -2  -2  201.21    0.49   0
   3  -2   2  239.14    1.16   0
   2  -3   2  215.04    0.97   0
  -2   3   2  241.89    1.19   0
  -2  -3  -2  239.73    1.10   0
   3   2  -2  238.89    1.25   0
   2   3  -2  232.21    0.53   0
   3  -2   2  230.08    1.11   0
  -3  -2  -2  244.22    1.15   0
   2  -3   2  215.10    1.10   0
   3   2  -2  240.96    0.66   0
  -3   2   2  235.26    1.13   0
  -3   3  -2 1802.49    2.95   0
   3   3   2 2003.09    0.97   0
   3   3   2 1942.07    2.91   0
  -3  -3   2 1906.85    2.95   0
   3  -3  -2 1944.16    3.08   0
   3  -3  -2 2002.13    2.94   0
  -3   3  -2 1847.96    2.81   0
   3   3  -2 1986.85    1.29   0
   3  -3   2 1772.41    2.76   0
  -3  -3  -2 1842.62    2.89   0
   3  -3   2 1794.92    2.98   0
  -3   3   2 1751.43    2.83   0
   3   3  -2 1729.74    2.85   0
  -3  -3  -2 1986.55    1.00   0
   3   3  -2 1970.06    1.36   0
   0   4   2 3468.54    3.79   0
   0  -4   2 3269.85    3.94   0
   0   4   2 3418.89    3.28   0
   0  -4   2 3247.18    2.75   0
  -4   0  -2 3379.63    3.92   0
   4   0   2 3174.48    2.87   0
  -4   0   2 3507.20    4.03   0
   0   4  -2 3198.90    2.69   0
   4   0  -2 3466.01    4.03   0
   0   4  -2 3168.14    3.90   0
   0  -4  -2 3420.34    3.81   0
   4   0   2 3571.09    4.02   0
   4   0  -2 3455.70    3.18   0
  -4   0   2 3801.57    3.42   0
   0  -4  -2 3220.36    3.15   0
   4  -1  -2  498.52    1.38   0
   4   1   2  545.58    1.04   0
   1   4   2  533.25    1.64   0
  -1  -4   2  535.05    0.98   0
   1  -4  -2  501.62    1.44   0
  -4   1  -2  490.17    1.61   0
   4  -1  -2  497.56    1.64   0
   4   1   2  508.04    1.60   0
  -1   4  -2  537.01    1.34   0
  -4  -1   2  506.32    1.58   0
   4   1   2  437.29    0.90   0
  -1  -4   2  469.09    1.54   0
   1   4   2  510.60    1.17   0
   1  -4  -2  489.07    1.53   0
  -1   4  -2  501.93    1.68   0
   1  -4   2  485.37    1.26   0
  -4   1   2  526.72    1.43   0
  -1   4   2  521.94    1.53   0
  -1  -4  -2  493.88    1.51   0
   4   1  -2  517.06    1.71   0
   4  -1   2  462.22    1.30   0
  -4  -1  -2  553.94    1.75   0
  -4   1   2  508.52    1.64   0
   1   4  -2  492.70    1.62   0
   4  -1   2  492.27    1.59   0
   1   4  -2  474.76    0.87   0
   1  -4   2  498.74    1.67   0
   4   1  -2  505.83    1.13   0
  -1  -4  -2  516.15    1.16   0
  -4   2  -2 2029.67    3.23   0
   2  -4  -2 1887.47    2.95   0
   4   2   2 1934.09    3.02   0
   2  -4  -2 1926.57    2.98   0
   4   2   2 1890.98    1.36   0
   2   4   2 1953.36    1.77   0
  -2  -4   2 2007.43    1.30   0
   4  -2  -2 2017.45    3.22   0
   2   4   2 2001.82    2.92   0
   4   2   2 1887.23    1.37   0
  -2   4  -2 1933.44    3.22   0
   2  -4  -2 2078.77    3.07   0
  -2   4  -2 1892.87    2.67   0
  -2  -4   2 1928.92    3.05   0
  -4  -2   2 2028.13    3.11   0
   4  -2  -2 2017.03    2.90   0
  -2   4   2 1810.00    2.80   0
   4   2  -2 1868.47    1.83   0
   2   4  -2 1782.07    1.19   0
   2  -4   2 1779.56    2.63   0
  -4   2   2 1833.44    3.05   0
   2  -4   2 1767.71    3.01   0
  -2  -4  -2 1998.38    3.01   0
  -4  -2  -2 1948.43    3.04   0
   4   2  -2 1995.62    1.94   0
  -2  -4  -2 1950.85    1.78   0
   4  -2   2 1879.97    3.02   0
  -4   2   2 1930.84    2.85   0
   2   4  -2 1856.13    3.02   0
   4   2  -2 2037.25    3.19   0
   4  -2   2 1738.30    2.68   0
   4  -3  -2   38.87    0.73   0
  -4  -3   2   40.65    0.84   0
   4  -3  -2   38.30    0.83   0
  -3   4  -2   36.21    0.80   0
   4   3   2   39.64    0.82   0
  -3  -4   2   39.14    0.89   0
   3  -4  -2   39.04    0.78   0
  -3   4  -2   41.01    0.83   0
  -4   3  -2   38.93    0.77   0
   3  -4  -2   39.94    0.79   0
   3   4   2   42.41    0.67   0
  -3   4   2   32.26    0.74   0
  -4   3   2   40.67    0.74   0
  -3  -4  -2   33.83    0.21   0
   3  -4   2   36.36    0.79   0
   3   4  -2   40.15    0.87   0
   4   3  -2   37.82    0.29   0
  -3  -4  -2   38.72    0.23   0
  -4   3   2   38.10    0.81   0
   4   3  -2   30.61    0.67   0
   4  -3   2   34.65    0.76   0
   3  -4   2   37.81    0.64   0
  -3  -4  -2   38.66    0.69   0
   4   3  -2   38.78    0.29   0
   4  -3   2   37.94    0.72   0
  -4  -3  -2   37.79    0.71   0
   4  -4  -2 1113.10    2.67   0
  -4  -4   2 1039.21    2.36   0
  -4   4  -2 1163.17    2.59   0
   4  -4  -2 1095.29    2.70   0
   4   4   2 1121.88    2.40   0
  -4   4   2 1200.26    2.63   0
  -4   4   2 1165.26    2.87   0
   4   4  -2 1209.46    2.63   0
  -4  -4  -2 1169.24    2.48   0
   4  -4   2 1090.32    2.48   0
   4  -4   2 1081.44    2.63   0
   5   0   2   76.89    0.61   0
  -5   0   2   74.75    0.88   0
   5   0  -2   80.86    0.79   0
   5   0   2   73.94    0.87   0
   5   0  -2   79.44    0.89   0
   0  -5  -2   71.68    0.92   0
   0  -5  -2   72.06    0.63   0
   0  -5   2   73.77    1.11   0
  -5   0   2   87.12    0.82   0
   0   5  -2   73.78    0.91   0
   0   5   2   73.57    0.67   0
   0  -5   2   74.17    0.55   0
   0   5   2   71.21    0.75   0
  -5   0  -2   77.50    0.92   0
   5   0   2   66.96    0.58   0
   0   5  -2   76.75    0.59   0
   1  -5  -2 1154.97    2.25   0
  -1  -5   2 1159.75    1.50   0
   5  -1  -2 1194.88    2.64   0
  -5  -1   2 1130.23    2.40   0
  -5  -1   2 1229.63    1.95   0
  -5   1  -2 1185.08    2.61   0
   1   5   2 1217.51    1.95   0
  -1  -5   2 1003.38    2.33   0
   5   1   2 1210.94    1.68   0
   5   1   2 1067.09    1.54   0
   1  -5  -2 1152.31    2.54   0
  -1   5  -2 1163.93    2.67   0
   5   1   2 1264.66    2.69   0
   1  -5  -2 1270.14    2.52   0
   1   5   2 1160.89    2.33   0
  -1   5  -2 1194.87    2.05   0
   5  -1  -2 1233.18    2.35   0
  -1   5   2 1219.03    2.29   0
  -5   1   2 1233.52    2.64   0
   5  -1   2 1190.70    2.59   0
   1   5  -2 1185.13    1.45   0
  -1  -5  -2 1183.17    1.85   0
   5  -1   2 1122.30    2.11   0
   1  -5   2 1191.17    2.04   0
   5   1  -2 1047.24    2.37   0
   1  -5   2 1216.60    2.71   0
   5   1  -2 1241.48    1.97   0
  -1  -5  -2 1242.41    2.44   0
   5  -1   2 1344.83    2.34   0
  -5   1   2 1312.54    2.35   0
   1   5  -2 1230.79    2.67   0
  -5  -1  -2 1257.44    2.62   0
   2  -5  -2  339.36    1.45   0
   2   5   2  328.76    1.31   0
   2  -5  -2  325.12    1.38   0
   5   2   2  331.74    0.71   0
   5   2   2  312.20    0.69   0
  -2  -5   2  318.41    0.58   0
  -2   5  -2  339.86    1.73   0
  -5  -2   2  288.63    1.28   0
  -5   2  -2  331.37    1.50   0
   5  -2  -2  325.83    1.56   0
  -2  -5   2  344.63    1.62   0
   2  -5  -2  304.97    1.39   0
   5   2   2  325.66    1.53   0
   2   5   2  331.87    0.93   0
  -5  -2   2  397.46    1.05   0
  -2   5  -2  325.73    1.22   0
   5  -2  -2  324.98    1.36   0
   5  -2   2  318.54    1.39   0
  -5  -2  -2  329.46    1.43   0
   2  -5   2  316.09    1.56   0
  -5   2   2  340.40    1.36   0
  -2   5   2  293.38    1.30   0
   5  -2   2  341.06    1.45   0
  -2  -5  -2  343.90    1.45   0
   5  -2   2  310.50    1.48   0
  -5   2   2  343.16    1.73   0
   2   5  -2  309.06    0.53   0
   2   5  -2  317.73    1.44   0
   2  -5   2  320.51    1.25   0
  -2  -5  -2  322.19    0.90   0
   5   2  -2  334.64    1.53   0
   5   2  -2  299.73    0.86   0
   5   3   2 1529.03    2.95   0
  -3  -5   2 1418.14    2.84   0
  -3   5  -2 1369.38    3.07   0
   3   5   2 1467.57    2.72   0
  -5   3  -2 1457.18    2.97   0
   5  -3  -2 1483.60    3.16   0
   3  -5  -2 1514.75    2.98   0
   5  -3  -2 1483.05    3.01   0
  -5  -3   2 1457.85    2.84   0
   3  -5  -2 1393.89    2.90   0
  -3   5  -2 1431.12    2.66   0
   5  -3   2 1421.13    2.92   0
   3  -5   2 1381.53    3.05   0
   5  -3   2 1480.87    3.04   0
   3   5  -2 1384.24    2.79   0
  -3   5   2 1448.20    2.95   0
   5  -3   2 1508.63    2.93   0
   3  -5   2 1396.00    2.65   0
  -3  -5  -2 1493.44    1.44   0
   5   3  -2 1494.93    2.91   0
  -3  -5  -2 1478.72    2.86   0
  -3  -5  -2 1482.84    1.44   0
  -5   3   2 1494.99    2.90   0
  -5   3   2 1462.39    3.10   0
   5   3  -2 1507.70    1.64   0
  -5  -3  -2 1546.66    2.91   0
  -4  -5   2  119.25    1.01   0
   4   5   2  132.27    1.00   0
  -5  -4   2  136.20    1.17   0
   4  -5  -2  136.52    1.21   0
   5  -4  -2  132.07    1.37   0
  -5   4  -2  126.63    1.15   0
   5   4   2  130.92    1.00   0
   5  -4  -2  121.19    1.21   0
  -4   5  -2  124.42    1.23   0
   4  -5  -2  134.04    1.17   0
   5  -4   2  126.98    1.15   0
   5   4  -2  136.93    0.40   0
   5   4  -2  127.79    0.38   0
   5  -4   2  138.77    1.15   0
  -4   5   2  126.54    1.17   0
  -5  -4  -2  125.85    1.19   0
  -4  -5  -2  137.49    1.18   0
   4   5  -2  124.95    1.05   0
   4  -5   2  121.67    1.06   0
  -5   4   2  136.67    1.15   0
  -5   4   2  122.67    1.18   0
  -4   5   2  145.11    1.37   0
   4  -5   2  121.82    1.19   0
   5   4  -2  125.29    1.01   0
   5  -4   2  124.65    1.11   0
  -5  -5   2 1071.39    2.71   0
   5  -5  -2 1039.21    2.92   0
   5  -5  -2 1068.17    2.80   0
   5   5   2 1088.73    2.54   0
  -5   5  -2 1013.27    2.68   0
   5  -5   2  973.31    2.64   0
  -5  -5  -2 1070.52    2.57   0
  -5   5   2 1018.86    2.88   0
   5   5  -2 1040.95    2.68   0
  -5   5   2 1067.05    2.78   0
   5  -5   2 1122.81    3.12   0
   5  -5   2  612.46    2.20   0
   0   6  -2  680.77    1.40   0
   0  -6   2  749.67    2.41   0
   0   6   2  697.77    1.79   0
   6   0   2  687.37    1.62   0
   0  -6  -2  664.81    1.93   0
   6   0   2  626.49    1.51   0
   6   0  -2  722.17    2.27   0
  -6   0  -2  661.14    2.08   0
   0  -6   2  659.78    1.46   0
  -6   0   2  689.58    2.20   0
   0  -6  -2  665.53    1.72   0
   6   0  -2  709.57    1.84   0
  -6   0   2  731.13    1.80   0
   0   6  -2  693.03    2.19   0
   6   0   2  677.80    2.09   0
  -6  -1   2   68.59    0.77   0
   1  -6  -2   58.34    0.81   0
   1  -6  -2   57.03    0.75   0
   1   6   2   56.38    0.76   0
   6  -1  -2   62.31    0.91   0
  -1  -6   2   57.24    0.87   0
   6  -1  -2   56.64    0.76   0
   6   1   2   50.68    0.46   0
   1  -6  -2   63.46    0.85   0
  -1  -6   2   57.94    0.51   0
   6   1   2   58.48    0.57   0
  -6  -1   2   57.73    0.82   0
  -1   6  -2   59.90    0.62   0
  -6   1  -2   62.23    0.96   0
  -1   6  -2   58.48    0.96   0
   6   1   2   55.58    0.85   0
   1   6   2   59.73    0.60   0
   6  -1   2   57.99    0.70   0
   6   1  -2   59.91    1.02   0
  -6  -1  -2   59.77    0.89   0
   1  -6   2   35.99    0.90   0
  -6   1   2   62.79    0.89   0
  -1  -6  -2   55.39    0.58   0
   6  -1   2   55.59    0.79   0
   1   6  -2   56.61    0.41   0
  -1   6   2   61.04    0.77   0
  -6   1   2   66.32    0.77   0
   6   1  -2   58.18    0.59   0
   1  -6   2   55.93    0.74   0
   6  -1   2   60.33    0.93   0
   1   6  -2   59.32    0.88   0
  -1  -6  -2   58.45    0.77   0
  -2  -6   2  516.40    0.85   0
  -6  -2   2  545.10    1.33   0
   2  -6  -2  493.16    1.82   0
   2  -6  -2  543.26    1.95   0
   6   2   2  534.21    1.06   0
   6  -2  -2  508.34    2.02   0
   6  -2  -2  506.43    1.73   0
   2   6   2  525.68    1.70   0
  -6  -2   2  536.55    1.93   0
  -2   6  -2  505.43    1.57   0
  -2  -6   2  502.36    1.87   0
   6   2   2  524.71    1.84   0
   2  -6  -2  554.29    1.89   0
  -2   6  -2  516.38    2.02   0
  -6   2  -2  510.88    1.95   0
   6   2   2  499.58    1.02   0
   6  -2   2  453.38    1.61   0
   2   6  -2  485.01    0.78   0
   6  -2   2  491.12    1.90   0
  -2   6   2  476.36    1.75   0
  -6  -2  -2  531.29    1.98   0
  -2  -6  -2  486.09    1.69   0
  -6   2   2  485.83    1.95   0
   2  -6   2  467.47    1.55   0
  -6   2   2  469.19    1.69   0
   6   2  -2  481.47    1.78   0
   6  -2   2  517.71    1.84   0
  -2  -6  -2  483.44    1.25   0
  -2  -6  -2  461.84    1.19   0
   6   2  -2  505.21    1.33   0
   2   6  -2  487.98    1.85   0
   2  -6   2  479.54    1.99   0
   3   6   2  251.16    1.38   0
   6   3   2  217.56    0.44   0
   3  -6  -2  224.88    1.38   0
  -3  -6   2  217.29    1.35   0
   6   3   2  226.91    1.48   0
   3  -6  -2  235.00    1.40   0
  -6  -3   2  203.45    1.20   0
   6  -3  -2  224.87    1.51   0
  -6   3  -2  222.79    1.64   0
  -6  -3   2  251.10    0.91   0
  -3   6  -2  236.27    1.42   0
   6   3   2  211.00    0.43   0
   6  -3  -2  238.47    1.74   0
  -3  -6  -2  225.67    0.76   0
   3  -6   2  174.39    1.35   0
   6  -3   2  246.47    1.55   0
   3  -6   2  216.62    1.26   0
  -3  -6  -2  218.89    1.22   0
   6   3  -2  208.94    0.77   0
  -6  -3  -2  224.79    1.34   0
  -3   6   2  228.14    1.39   0
  -3  -6  -2  223.57    0.78   0
  -6   3   2  228.41    1.48   0
   6  -3   2  212.05    1.28   0
   3   6  -2  231.37    1.52   0
  -6   3   2  231.66    1.36   0
   6   3  -2  231.39    1.49   0
   6  -3   2  234.37    1.63   0
   6  -4  -2 1900.29    3.98   0
   6   4   2 1833.28    3.49   0
  -4   6  -2 1899.33    3.55   0
  -6  -4   2 1716.84    3.12   0
   4   6   2 1889.37    3.25   0
   6  -4  -2 1727.26    3.45   0
   4  -6  -2 1779.15    3.66   0
   4  -6  -2 1943.50    3.72   0
  -6   4  -2 1769.96    3.61   0
  -4  -6   2 1773.98    3.40   0
  -6  -4  -2 1918.23    3.60   0
   6  -4   2 1787.75    3.66   0
   4  -6   2 1781.77    3.41   0
   6   4  -2 1910.37    1.86   0
   6  -4   2 1928.18    3.79   0
   6   4  -2 1797.67    3.38   0
  -6   4   2 1900.47    4.05   0
  -4   6   2 1993.66    3.77   0
  -4  -6  -2 1780.97    1.44   0
   4  -6   2 1936.22    4.01   0
  -6   4   2 1869.84    3.61   0
  -4   6   2 1948.35    3.98   0
  -4  -6  -2 1811.84    3.26   0
   4   6  -2 1780.06    3.38   0
   6  -4   2 1879.10    3.68   0
   4  -6   2 1886.20    4.08   0
  -4  -6  -2 1936.73    1.50   0
   6  -5  -2    5.33    0.77   0
  -5   6  -2    4.38    1.04   0
   6   5   2    5.26    0.85   0
   5  -6  -2    6.64    1.14   0
   6  -5  -2    2.61    1.15   0
  -6   5  -2    4.74    1.03   0
   5  -6  -2    6.01    0.81   0
  -6  -5   2    4.91    0.88   0
  -5  -6   2    4.88    0.66   0
   5   6   2    5.03    0.62   0
  -6   5   2    7.44    1.05   0
  -6   5   2    5.47    0.82   0
  -5   6   2    6.28    1.11   0
   5   6  -2    3.09    0.89   0
   6  -5   2    4.60    1.08   0
   5  -6   2    5.73    0.77   0
   6   5  -2    5.10    0.14   0
   5  -6   2    4.56    0.81   0
   6   5  -2    4.73    0.65   0
  -5  -6  -2    5.41    0.86   0
  -6  -5  -2    5.51    0.92   0
   5  -6   2    5.09    0.82   0
   6   5  -2    5.26    0.13   0
   6  -5   2    7.41    0.77   0
  -5   6   2    5.73    1.10   0
   6  -5   2    4.65    0.79   0
   6  -6  -2  576.13    2.49   0
  -6   6  -2  506.59    2.14   0
   6   6   2  554.54    2.16   0
  -6  -6   2  511.52    1.97   0
   6  -6  -2  543.94    2.38   0
  -6   6   2  595.57    2.36   0
   6  -6   2  558.53    2.43   0
   6   6  -2  559.58    2.18   0
   6  -6   2  587.83    2.42   0
  -6  -6  -2  577.42    2.23   0
  -6   6   2  578.02    2.61   0
   6  -6   2  566.02    2.51   0
   0   7   2  117.95    1.05   0
   7   0  -2  108.00    1.02   0
   0  -7   2   97.57    0.73   0
   7   0   2  107.29    0.82   0
   7   0   2   89.23    0.73   0
   0   7  -2  107.59    0.81   0
   0  -7  -2  101.64    1.23   0
  -7   0  -2  105.50    1.14   0
   7   0  -2  107.44    1.10   0
  -7   0   2  107.32    1.29   0
  -7   0   2  107.82    0.92   0
   0  -7   2  106.56    1.16   0
   0   7  -2  100.82    1.13   0
   0  -7  -2  101.61    1.01   0
   0  -7  -2  108.01    1.01   0
   7   0   2   99.58    1.07   0
  -1   7  -2 1553.43    3.45   0
   7   1   2 1559.48    2.37   0
  -1  -7   2 1542.50    3.36   0
  -7  -1   2 1741.53    3.50   0
   7   1   2 1552.35    3.25   0
  -1   7  -2 1587.68    2.59   0
   7   1   2 1614.03    2.47   0
  -1  -7   2 1590.59    2.13   0
   1  -7  -2 1807.62    3.49   0
  -7   1  -2 1616.50    3.44   0
   7  -1  -2 1615.98    3.47   0
   1  -7  -2 1480.31    2.93   0
   7  -1  -2 1572.61    2.98   0
   1  -7  -2 1544.06    3.16   0
  -7  -1   2 1607.06    2.66   0
  -7   1   2 1643.56    3.55   0
  -1  -7  -2 1406.90    2.92   0
   7  -1   2 1547.49    3.35   0
   7   1  -2 1547.16    3.26   0
  -1   7   2 1590.74    3.06   0
  -7  -1  -2 1598.68    3.46   0
   1   7  -2 1544.03    2.00   0
   1  -7   2 1495.40    2.59   0
  -7   1   2 1623.22    3.03   0
  -1  -7  -2 1499.62    2.55   0
   7  -1   2 1662.35    3.03   0
   7  -1   2 1373.64    2.56   0
   7   1  -2 1492.24    2.57   0
   1  -7   2 1524.09    3.46   0
   1   7  -2 1226.95    3.02   0
  -2  -7   2   76.43    0.45   0
  -2   7  -2   77.71    1.31   0
   2  -7  -2   78.67    1.00   0
  -2   7  -2   84.54    1.00   0
   7   2   2   80.26    0.61   0
   7  -2  -2   85.29    1.11   0
  -7  -2   2   86.55    1.18   0
   7   2   2   74.74    0.57   0
  -7   2  -2   90.49    1.37   0
  -7  -2   2   85.50    0.72   0
   2  -7  -2   84.59    1.00   0
  -2  -7   2   82.35    1.25   0
   2  -7  -2   81.49    1.03   0
   7   2   2   88.03    1.19   0
   2   7   2   81.36    0.90   0
   7  -2  -2   79.97    0.96   0
  -2  -7  -2   76.46    0.67   0
   7  -2   2   84.74    1.08   0
   2   7  -2   80.83    0.46   0
   2  -7   2   80.57    1.12   0
  -7   2   2   88.29    1.19   0
   7  -2   2   90.38    1.37   0
  -2   7   2   82.68    0.98   0
  -2  -7  -2   81.37    0.92   0
   7  -2   2   66.51    0.88   0
   7   2  -2   80.65    0.99   0
   2  -7   2   81.23    0.85   0
   7   2  -2   84.09    0.82   0
  -2  -7  -2   79.83    0.76   0
   2   7  -2   76.70    0.98   0
  -7  -2  -2   83.58    1.05   0
  -7   2   2   76.76    1.07   0
  -3   7  -2  812.29    2.35   0
  -7   3  -2  725.41    2.48   0
   3  -7  -2  731.56    2.36   0
   3  -7  -2  807.77    2.49   0
   3   7   2  782.92    2.19   0
   7   3   2  760.53    1.13   0
   3  -7  -2  761.51    2.48   0
   7  -3  -2  777.14    2.65   0
   7  -3  -2  747.22    2.34   0
  -7  -3   2  792.80    1.63   0
  -7  -3   2  803.92    2.46   0
  -3  -7   2  782.03    2.54   0
   7   3   2  802.43    2.38   0
   7   3   2  762.23    1.12   0
   7  -3   2  771.65    2.34   0
  -3  -7  -2  790.74    1.62   0
  -7   3   2  802.15    2.62   0
  -3  -7  -2  805.55    2.41   0
  -3   7   2  787.10    2.52   0
   7   3  -2  810.21    1.70   0
   3  -7   2  804.03    2.86   0
  -7   3   2  823.57    2.48   0
  -3  -7  -2  735.29    1.45   0
   7  -3   2  888.14    2.68   0
  -7  -3  -2  828.24    2.45   0
   7  -3   2  778.09    2.60   0
   7   3  -2  805.10    2.41   0
   3   7  -2  789.13    2.53   0
   3  -7   2  782.69    2.24   0
  -7   4  -2   13.58    0.86   0
   4   7   2   14.40    0.67   0
   7  -4  -2   14.40    0.89   0
  -7  -4   2   15.18    0.45   0
   4  -7  -2   14.48    0.83   0
  -4  -7   2   12.69    0.73   0
  -4   7  -2   12.58    0.75   0
  -7  -4   2   13.35    0.72   0
   7   4   2   16.57    0.94   0
   4  -7  -2   11.20    1.11   0
   7  -4  -2   12.48    0.79   0
   7  -4   2   12.17    1.01   0
   7   4  -2   13.28    0.44   0
   4  -7   2   11.33    0.75   0
   7  -4   2   11.12    0.84   0
  -4   7   2   12.89    0.83   0
  -7   4   2   13.20    0.82   0
  -7  -4  -2   14.17    0.73   0
   7   4  -2   14.37    0.93   0
  -7   4   2   13.22    0.86   0
  -4  -7  -2   12.87    0.34   0
  -4  -7  -2   12.55    0.36   0
   4  -7   2   14.65    0.93   0
  -4  -7  -2   13.65    0.70   0
   4   7  -2   14.10    0.72   0
   4  -7   2   12.33    0.91   0
   7  -4   2   13.02    0.85   0
   5  -7  -2  612.88    2.56   0
   7  -5  -2  610.93    2.56   0
  -5   7  -2  588.89    2.25   0
  -7  -5   2  563.80    2.00   0
  -5  -7   2  569.49    2.10   0
   5  -7  -2  606.86    2.65   0
   7   5   2  640.22    2.32   0
   7  -5  -2  576.10    2.53   0
   5   7   2  621.01    2.12   0
  -7   5  -2  581.28    2.37   0
  -7  -5  -2  645.61    2.25   0
   5   7  -2  610.24    2.19   0
  -7   5   2  697.50    2.68   0
   5  -7   2  667.99    2.66   0
   7   5  -2  651.34    2.38   0
  -5  -7  -2  640.11    0.74   0
  -5   7   2  690.08    2.51   0
   7  -5   2  608.15    2.44   0
   7  -5   2  594.87    2.37   0
  -5  -7  -2  632.87    2.15   0
  -7   5   2  644.66    2.79   0
   7   5  -2  637.21    1.08   0
   5  -7   2  592.84    2.27   0
  -5   7   2  617.31    2.50   0
  -5  -7  -2  563.38    0.66   0
   5  -7   2  657.04    2.79   0
   7  -5   2  708.52    2.79   0
   6   7   2    1.58    0.93   0
   6  -7  -2    4.55    0.93   0
  -7  -6   2    3.16    0.69   0
   7  -6  -2    1.85    1.24   0
  -6   7  -2    3.34    0.88   0
   7   6   2    2.05    0.67   0
  -6  -7   2    1.83    0.71   0
  -7   6  -2    4.07    0.86   0
   6  -7  -2    3.03    0.91   0
   7  -6  -2    1.51    0.94   0
   6  -7   2    1.94    0.90   0
   7  -6   2    1.30    1.21   0
   7   6  -2    1.24    0.99   0
  -6   7   2    2.52    0.93   0
  -6   7   2    2.65    0.87   0
  -7   6   2    1.35    0.89   0
   6  -7   2    1.92    0.94   0
  -7  -6  -2    2.04    1.02   0
   6  -7   2    0.16    0.97   0
   7  -6   2    1.80    0.86   0
  -6  -7  -2    2.81    0.70   0
  -7   6   2    0.17    0.92   0
   7  -6   2    2.33    1.25   0
   6   7  -2    1.47    0.71   0
  -7   7  -2  796.77    2.94   0
   7  -7  -2  837.72    3.06   0
   7   7   2  807.47    2.53   0
   7  -7  -2  814.72    3.20   0
  -7  -7   2  738.85    2.52   0
   7  -7   2  794.04    3.36   0
  -7   7   2  834.60    3.07   0
   7   7  -2  798.97    2.81   0
   7  -7   2  765.24    2.90   0
   7  -7   2  872.13    3.53   0
  -7   7   2  788.47    3.19   0
  -7  -7  -2  806.66    2.61   0
   0  -8  -2  691.58    2.23   0
   8   0  -2  679.92    2.00   0
   0  -8  -2  797.38    2.52   0
   0  -8  -2  721.29    2.25   0
   8   0   2  667.92    1.83   0
   0  -8   2  697.31    1.82   0
   8   0  -2  740.78    2.49   0
   0   8  -2  718.00    1.67   0
  -8   0   2  733.37    2.14   0
   8   0   2  725.66    2.08   0
  -8   0  -2  688.91    2.42   0
  -8   0   2  758.56    2.60   0
   0  -8   2  720.16    2.57   0
   0   8  -2  716.06    2.51   0
   8   0   2  704.85    2.43   0
  -1  -8   2   79.21    0.61   0
   8   1   2   72.17    0.66   0
  -1   8  -2   84.90    1.41   0
   1  -8  -2   79.54    1.23   0
  -1   8  -2   80.84    0.95   0
   8  -1  -2   88.83    1.16   0
  -8  -1   2   88.70    0.88   0
   1  -8  -2   86.35    0.97   0
  -1  -8   2   84.32    1.17   0
  -8   1  -2   84.17    1.13   0
   8   1   2   87.99    0.86   0
   1  -8  -2   94.61    1.07   0
   8  -1  -2   88.61    1.21   0
   8   1   2   89.37    1.31   0
  -8  -1   2   87.92    1.06   0
  -1  -8  -2   86.02    1.13   0
   1   8  -2   89.29    0.70   0
  -1  -8  -2   82.41    0.86   0
  -8   1   2   82.06    1.17   0
   8  -1   2   89.35    1.13   0
   8   1  -2   87.71    1.02   0
  -8  -1  -2   84.98    1.15   0
  -1   8   2   84.95    1.01   0
  -1  -8  -2   83.33    0.83   0
   1  -8   2   81.96    0.84   0
   8  -1   2   76.04    0.84   0
   1  -8   2   79.40    1.17   0
   8  -1   2   83.81    1.12   0
   8   1  -2   97.13    1.31   0
  -8   1   2   91.65    0.99   0
  -1  -8  -2   95.05    1.02   0
   1   8  -2   81.61    1.13   0
   8   2   2  824.49    1.68   0
  -8   2  -2  830.08    2.72   0
   8   2   2  895.42    1.82   0
   8  -2  -2  714.90    2.58   0
   2  -8  -2  889.58    2.76   0
  -8  -2   2  904.42    2.10   0
  -8  -2   2  862.29    2.51   0
  -2  -8   2  853.13    1.44   0
  -2  -8   2  873.84    2.74   0
   2  -8  -2  891.32    2.82   0
   2  -8  -2  817.40    2.57   0
   8  -2  -2  914.06    2.73   0
  -2   8  -2  917.65    2.45   0
   8   2   2  878.36    2.77   0
   8  -2   2  877.02    2.58   0
  -2   8   2  922.34    2.84   0
  -2  -8  -2  872.66    2.61   0
  -8  -2  -2  879.91    2.66   0
  -8   2   2  772.09    2.56   0
  -2  -8  -2  832.21    2.02   0
   8  -2   2  862.71    2.78   0
   2  -8   2  849.07    2.30   0
   8   2  -2  881.69    2.63   0
   8   2  -2  836.90    2.04   0
  -2  -8  -2  817.39    1.92   0
  -8   2   2  857.55    2.53   0
   8  -2   2  924.09    2.72   0
   2  -8   2  874.18    2.91   0
   2   8  -2  886.41    2.84   0
  -3  -8   2   16.38    0.22   0
   8  -3  -2   15.07    1.09   0
   8   3   2   16.26    0.38   0
   3  -8  -2   16.40    0.92   0
   3   8   2   16.02    0.71   0
   8   3   2   15.74    0.38   0
  -3  -8   2   17.43    0.24   0
   8  -3  -2   15.29    1.25   0
  -8  -3   2   20.85    1.06   0
   3  -8  -2   17.05    0.85   0
   8   3   2   19.39    0.78   0
  -8   3  -2   16.38    0.92   0
  -3   8  -2   16.45    0.94   0
  -8  -3   2   18.83    0.69   0
  -3  -8   2   16.71    0.81   0
   3  -8  -2   15.45    1.10   0
  -3  -8  -2   14.82    0.58   0
  -3   8   2   17.07    0.92   0
  -3  -8  -2   14.03    0.95   0
   8   3  -2   15.02    0.50   0
  -8   3   2   17.22    0.89   0
   3   8  -2   17.12    1.08   0
   8  -3   2   15.76    0.90   0
  -8   3   2   17.88    0.87   0
   3  -8   2   16.39    0.76   0
   8  -3   2   17.19    0.81   0
  -8  -3  -2   17.58    0.82   0
   8   3  -2   16.17    0.79   0
   3  -8   2   18.49    0.99   0
  -3  -8  -2   14.59    0.47   0
   8  -3   2   13.48    0.75   0
   8   4   2  816.46    0.88   0
   4   8   2  885.25    2.42   0
   4  -8  -2  861.39    2.91   0
   4  -8  -2  878.39    2.84   0
   8  -4  -2  843.30    2.78   0
   8  -4  -2  545.61    2.54   0
  -8   4  -2  812.02    2.86   0
   8   4   2  841.01    0.91   0
  -4  -8   2  846.92    2.72   0
  -8  -4   2  842.31    2.53   0
   8   4   2  885.31    2.67   0
  -4   8  -2  903.52    2.73   0
  -8  -4   2 1010.81    1.90   0
  -4  -8  -2  832.16    1.58   0
   8  -4   2  846.39    2.91   0
  -4  -8  -2  843.75    2.55   0
   8  -4   2  941.00    3.13   0
   8  -4   2  907.75    3.17   0
  -8   4   2  834.70    2.95   0
   4  -8   2  797.47    2.51   0
   8   4  -2  841.58    2.62   0
  -8   4   2  882.57    2.82   0
  -4   8   2  923.26    3.17   0
   8   4  -2  865.02    1.82   0
  -4  -8  -2  823.72    1.64   0
  -8  -4  -2  872.01    2.70   0
   4  -8   2  886.00    3.30   0
   4   8  -2  863.95    2.88   0
   4  -8   2  749.35    2.87   0
  -8  -5   2   12.78    1.00   0
  -5   8  -2   11.40    0.91   0
  -5  -8   2   12.13    1.13   0
   8   5   2   14.20    0.80   0
   5  -8  -2   13.32    0.95   0
   5   8   2   14.33    0.97   0
   5  -8  -2   11.74    1.30   0
   8  -5  -2   13.35    0.93   0
  -8  -5   2   13.03    0.45   0
  -8   5  -2   11.04    1.35   0
   8  -5  -2   11.63    1.03   0
   8  -5   2    8.92    0.94   0
  -8   5   2   13.17    1.25   0
  -5   8   2    9.75    0.96   0
   5  -8   2   10.58    0.92   0
   8  -5   2    9.94    0.99   0
  -5   8   2   10.78    0.92   0
  -8  -5  -2   12.23    1.15   0
  -5  -8  -2   11.30    0.30   0
   8   5  -2   15.78    0.80   0
  -5  -8  -2   12.84    1.03   0
   8  -5   2   15.32    1.36   0
  -8   5   2    9.76    0.99   0
   5  -8   2   12.12    1.01   0
   5   8  -2    9.17    1.12   0
  -5  -8  -2   11.42    0.34   0
   8   5  -2   12.50    0.39   0
   5  -8   2   11.68    1.00   0
  -6   8  -2  538.75    2.42   0
   8  -6  -2  546.70    2.72   0
   6   8   2  556.63    2.13   0
  -8  -6   2  510.37    2.26   0
   6  -8  -2  565.67    2.98   0
  -8   6  -2  541.37    2.82   0
   6  -8  -2  539.56    2.53   0
   8   6   2  531.11    2.33   0
  -6  -8   2  517.54    2.33   0
   8  -6  -2  523.57    2.74   0
   8  -6   2  545.38    2.56   0
   8  -6   2  623.83    3.03   0
   6  -8   2  538.69    2.45   0
  -6   8   2  557.46    2.76   0
  -6  -8  -2  548.70    2.14   0
   8  -6   2  546.88    2.85   0
   6   8  -2  540.49    2.39   0
   8   6  -2  536.37    2.21   0
  -6   8   2  568.38    2.58   0
  -8   6   2  594.74    2.83   0
  -8  -6  -2  566.00    2.27   0
   8   6  -2  587.03    0.96   0
  -8   6   2  560.47    2.72   0
   6  -8   2  554.86    2.75   0
   6  -8   2  471.72    2.55   0
   7  -8  -2    4.38    1.05   0
   8   7   2    3.84    0.71   0
  -8   7  -2    2.65    1.02   0
   7   8   2    2.96    0.74   0
   8  -7  -2    1.82    1.13   0
  -7  -8   2    2.91    0.80   0
   8  -7  -2    4.63    1.44   0
   7  -8  -2    2.55    1.11   0
  -8  -7   2    0.34    1.01   0
  -7   8  -2    3.60    1.06   0
  -8  -7  -2    2.54    0.81   0
   8   7  -2    2.46    0.73   0
   8  -7   2    1.96    1.03   0
  -7   8   2    4.22    1.03   0
   7  -8   2    2.36    1.10   0
   8  -7   2    3.58    1.03   0
  -7   8   2    2.83    1.43   0
   8  -7   2    2.24    1.51   0
  -8   7   2    2.45    1.09   0
  -8   7   2    4.52    1.06   0
   7   8  -2    4.19    0.80   0
   7  -8   2    2.37    1.52   0
  -7  -8  -2    3.78    0.73   0
   7  -8   2    4.11    1.13   0
   8  -8  -2   82.23    1.44   0
   8  -8  -2   80.30    1.54   0
   8   8   2   75.88    1.07   0
  -8   8  -2   83.49    1.49   0
  -8  -8   2   71.63    1.08   0
  -8  -8  -2   76.67    1.34   0
   8  -8   2   69.43    1.45   0
  -8   8   2   70.88    1.48   0
   8  -8   2   79.07    1.83   0
  -8   8   2   78.91    1.40   0
   8   8  -2   72.35    1.27   0
   8  -8   2   77.55    1.87   0
   0  -9  -2  111.20    1.40   0
  -9   0   2   92.79    1.17   0
   0   9  -2   95.06    1.26   0
   9   0   2   27.97    0.69   0
   0  -9  -2   94.22    1.09   0
   0  -9   2   99.01    1.32   0
   0  -9   2   92.21    0.84   0
   9   0  -2  100.88    1.45   0
  -9   0  -2  100.77    1.52   0
   0  -9  -2  100.14    1.24   0
  -9   0   2  108.39    1.26   0
   9   0  -2  100.95    1.26   0
   0   9  -2   94.86    0.93   0
   9   0   2   96.86    0.96   0
   0  -9  -2   93.04    1.01   0
   9   0   2   91.77    1.22   0
   1  -9  -2  624.78    2.26   0
   9   1   2  195.96    1.11   0
  -1   9  -2  632.60    2.58   0
  -9  -1   2  644.66    2.38   0
   1  -9  -2  615.58    2.29   0
   9  -1  -2  674.36    2.80   0
   1  -9  -2  676.43    2.39   0
   9   1   2  620.02    1.84   0
  -1   9  -2  618.16    2.02   0
  -1  -9   2  616.79    1.58   0
  -9   1  -2  640.55    2.56   0
  -1  -9   2  630.71    2.79   0
  -9  -1   2  668.45    2.13   0
   9  -1  -2  625.76    2.25   0
   9   1   2  624.87    2.37   0
   1  -9   2  618.60    2.07   0
   1   9  -2  644.30    2.52   0
  -1  -9  -2  619.14    2.02   0
   9  -1   2  627.58    2.52   0
   9   1  -2  620.43    2.05   0
  -1  -9  -2  714.86    2.35   0
   1   9  -2  684.55    1.68   0
  -9   1   2  669.55    2.69   0
  -1  -9  -2  612.42    2.26   0
  -1  -9  -2  649.70    2.15   0
   9   1  -2  661.69    2.64   0
   9  -1   2  645.44    2.21   0
  -9  -1  -2  648.15    2.49   0
   1  -9   2  659.42    2.89   0
   9  -1   2  635.21    2.26   0
  -9   1   2  639.06    2.24   0
  -2   9  -2   52.58    1.03   0
   9   2   2   50.66    0.71   0
  -9   2  -2   52.87    1.10   0
   2  -9  -2   57.35    1.07   0
  -9  -2   2   52.82    0.80   0
  -2  -9   2   51.34    0.53   0
   2  -9  -2   51.44    1.28   0
  -9  -2   2   53.51    1.25   0
   9   2   2   52.63    0.71   0
   9   2   2   54.46    1.02   0
  -2  -9   2   54.34    1.32   0
   2  -9  -2   52.88    1.01   0
  -2  -9   2   48.63    0.54   0
   9  -2  -2   52.93    1.25   0
   9  -2  -2   52.78    1.18   0
   2  -9   2   52.39    1.11   0
   9  -2   2   50.36    0.93   0
  -2  -9  -2   51.78    0.93   0
  -9   2   2   53.23    1.05   0
   9  -2   2   52.97    0.98   0
  -2  -9  -2   51.76    0.92   0
   9   2  -2   51.06    0.78   0
  -9   2   2   52.33    1.40   0
  -2  -9  -2   50.40    0.79   0
   9   2  -2   49.97    0.97   0
   2   9  -2   52.60    1.04   0
   9  -2   2   51.84    1.09   0
  -2  -9  -2   47.09    1.17   0
  -9  -2  -2   56.20    1.08   0
   2  -9   2   53.09    1.47   0
  -2   9   2   50.49    1.01   0
  -3   9  -2  712.79    2.36   0
   9   3   2  645.83    1.40   0
   3  -9  -2  743.02    2.68   0
   3  -9  -2  742.79    2.94   0
  -3  -9   2  740.10    2.89   0
   9  -3  -2  742.71    2.92   0
   9   3   2  680.09    1.49   0
  -9  -3   2  809.74    2.17   0
  -3  -9   2  698.35    1.13   0
  -3  -9   2  662.92    1.02   0
  -9   3  -2  685.39    2.73   0
  -9  -3   2  674.09    2.36   0
   9   3   2  713.77    2.57   0
   3  -9  -2  677.54    2.59   0
   9  -3  -2  704.10    2.61   0
   9  -3   2  701.56    2.97   0
   9  -3   2  678.62    2.62   0
  -9   3   2  681.78    2.93   0
  -3  -9  -2  640.97    2.32   0
   9   3  -2  676.46    2.02   0
  -3   9   2  709.38    2.94   0
   3  -9   2  599.28    2.43   0
  -3  -9  -2  650.41    1.82   0
   9  -3   2  670.24    2.47   0
  -9   3   2  679.90    2.54   0
   3  -9   2  742.56    3.15   0
  -9  -3  -2  693.87    2.74   0
   9   3  -2  679.68    2.71   0
  -3  -9  -2  631.74    1.80   0
   3  -9   2  688.83    3.10   0
   3   9  -2  664.46    2.51   0
   9   4   2  113.05    0.50   0
   4   9   2  128.94    1.38   0
  -4   9  -2  126.45    1.27   0
   9  -4  -2  127.11    1.95   0
   9   4   2  123.73    1.29   0
   4  -9  -2  122.69    1.47   0
  -9   4  -2  126.45    1.86   0
  -9  -4   2  122.33    1.25   0
   4  -9  -2  121.70    1.47   0
  -4  -9   2  121.91    1.33   0
  -9  -4   2  135.27    0.97   0
   9   4   2   90.78    0.46   0
   9  -4  -2  121.22    1.44   0
   9  -4   2  121.12    1.52   0
  -4   9   2  113.11    1.45   0
   9  -4   2  113.13    1.41   0
   9   4  -2  118.78    1.28   0
  -4  -9  -2  112.50    0.81   0
   9  -4   2  115.40    1.45   0
  -4  -9  -2  117.55    0.87   0
   4  -9   2  116.07    1.28   0
  -4  -9  -2  114.73    1.19   0
  -9   4   2  129.17    1.81   0
   4  -9   2  138.68    1.97   0
   9   4  -2  114.31    0.82   0
  -9   4   2  126.64    1.72   0
  -9  -4  -2  125.47    1.32   0
   4   9  -2  122.18    1.30   0
   4  -9   2  125.80    1.60   0
   9  -5  -2  589.88    2.87   0
   5  -9  -2  573.99    2.75   0
   9   5   2  578.00    2.56   0
  -9  -5   2  589.15    1.51   0
  -9  -5   2  547.57    2.25   0
   9  -5  -2  579.33    2.86   0
   5  -9  -2  577.29    2.66   0
  -5  -9   2  530.19    2.54   0
  -5   9  -2  574.74    2.65   0
   5   9   2  576.75    2.17   0
  -9   5  -2  566.29    2.73   0
   9  -5   2  600.51    2.71   0
  -9  -5  -2  589.66    2.62   0
   5  -9   2  603.59    2.93   0
  -9   5   2  592.48    3.10   0
   5  -9   2  574.18    2.88   0
  -5  -9  -2  608.00    2.51   0
  -5  -9  -2  545.07    1.28   0
   5   9  -2  576.64    2.58   0
  -9   5   2  606.52    2.70   0
   9   5  -2  545.63    2.30   0
  -5  -9  -2  525.31    1.29   0
  -5   9   2  587.35    2.79   0
   5  -9   2  536.04    2.43   0
   9  -5   2  566.67    2.57   0
   9   5  -2  573.17    1.52   0
   9  -5   2  573.10    2.75   0
   9  -6  -2   98.82    1.78   0
   6  -9  -2   99.81    1.56   0
  -9  -6   2  118.73    0.62   0
   9  -6  -2  102.73    1.58   0
  -9  -6   2   96.28    1.18   0
   9   6   2   98.90    1.20   0
   6   9   2  103.34    1.11   0
  -9   6  -2  102.18    1.54   0
  -6  -9   2   97.66    1.23   0
   6  -9  -2   95.64    1.77   0
  -6   9  -2  104.55    1.48   0
   9  -6   2  104.11    1.86   0
  -9   6   2  107.98    1.52   0
   6   9  -2   96.26    1.19   0
   9   6  -2  107.86    0.69   0
  -6  -9  -2   93.41    0.45   0
  -9  -6  -2  109.70    1.45   0
  -6   9   2  102.69    1.48   0
   6  -9   2  101.33    1.63   0
   6  -9   2  106.58    1.64   0
  -6  -9  -2   89.79    0.43   0
   9  -6   2  107.13    1.95   0
   9  -6   2   94.84    1.52   0
   9   6  -2   95.43    1.18   0
   6  -9   2   97.56    1.53   0
  -6  -9  -2   98.29    1.16   0
  -9   6   2   99.38    1.85   0
  -6   9   2  103.34    1.59   0
   9  -7  -2  307.14    2.23   0
  -7   9  -2  324.85    2.16   0
   7   9   2  356.94    2.00   0
  -9  -7   2  310.83    1.81   0
   7  -9  -2  321.59    2.33   0
  -9   7  -2  349.28    2.54   0
   7  -9  -2  313.81    2.23   0
  -7  -9   2  306.49    2.00   0
   9  -7  -2  318.09    2.38   0
   9   7   2  325.68    2.01   0
   9  -7   2  297.98    2.20   0
  -7   9   2  335.55    2.28   0
  -7   9   2  328.90    2.70   0
   7  -9   2  340.97    2.44   0
  -9   7   2  320.74    2.37   0
   9  -7   2  339.86    2.42   0
   9  -7   2  332.16    2.61   0
   7   9  -2  321.51    2.08   0
  -9   7   2  326.11    2.28   0
  -9  -7  -2  342.63    1.93   0
   7  -9   2  310.59    2.16   0
   9   7  -2  306.45    1.82   0
  -7  -9  -2  321.50    1.79   0
   7  -9   2  319.24    2.43   0
   9  -8  -2   24.81    1.31   0
   8  -9  -2   24.16    1.29   0
  -8   9  -2   28.00    1.30   0
   9   8   2   28.56    1.19   0
   9  -8  -2   24.28    1.42   0
   8   9   2   29.04    1.10   0
  -9   8  -2   26.86    1.28   0
  -8  -9   2   27.91    1.14   0
  -9  -8   2   26.58    1.11   0
   8  -9  -2   28.30    1.74   0
   9  -8   2   29.13    1.41   0
   9  -8   2   27.24    1.30   0
   8   9  -2   24.99    0.94   0
  -9   8   2   22.75    1.39   0
  -8   9   2   26.34    1.85   0
  -8  -9  -2   29.35    1.15   0
  -9  -8  -2   28.32    0.95   0
   8  -9   2   25.58    1.31   0
   8  -9   2   27.56    1.83   0
  -9   8   2   30.24    1.74   0
   8  -9   2   23.06    1.31   0
  -8   9   2   29.30    1.29   0
   9  -8   2   29.50    1.37   0
   9   8  -2   27.91    1.21   0
  -9  -9   2  603.94    2.64   0
   9  -9  -2  655.06    3.72   0
  -9   9  -2  678.89    3.37   0
   9  -9  -2  705.32    4.13   0
   9   9   2  670.99    2.67   0
   9  -9   2  660.16    3.58   0
  -9  -9  -2  639.85    2.83   0
   9  -9   2  620.12    3.66   0
  -9   9   2  621.39    3.67   0
   9   9  -2  582.37    2.60   0
  -9   9   2  623.63    3.92   0
   9  -9   2  608.58    3.45   0
  10   0  -2  906.25    3.38   0
   0 -10  -2  904.84    2.96   0
   0  10  -2  979.86    3.52   0
   0 -10  -2  968.09    2.92   0
   0 -10   2  923.17    3.30   0
   0 -10   2  828.15    2.29   0
  10   0   2  956.88    2.82   0
   0 -10  -2  905.66    2.88   0
   0  10  -2  922.41    2.23   0
  10   0   2  913.10    3.14   0
 -10   0  -2  927.95    3.21   0
   0 -10  -2  863.61    2.86   0
 -10   0   2  913.87    3.12   0
  10   0  -2  934.10    2.94   0
 -10   0   2  944.69    2.81   0
  10   0   2  847.32    2.39   0
   1 -10  -2   35.46    1.05   0
  10   1   2   34.60    1.05   0
   1 -10  -2   37.68    1.23   0
  10   1   2   34.28    0.84   0
 -10  -1   2   34.70    0.86   0
   1 -10  -2   34.87    0.96   0
  10  -1  -2   29.56    0.98   0
  -1 -10   2   32.88    0.73   0
 -10   1  -2   33.61    1.15   0
  -1 -10   2   33.24    1.57   0
 -10  -1   2   33.09    1.04   0
  -1  10  -2   32.96    0.76   0
  10   1   2   32.79    0.67   0
   1 -10  -2   36.92    1.35   0
  10  -1  -2   35.12    1.11   0
  10  -1   2   32.83    1.18   0
   1 -10   2   33.34    1.23   0
   1  10  -2   32.55    1.12   0
  -1 -10  -2   35.26    0.96   0
  10  -1   2   16.97    0.77   0
   1 -10   2   32.01    1.01   0
  -1 -10  -2   32.66    0.81   0
  10  -1   2   25.18    0.82   0
  10   1  -2   33.75    0.83   0
  10   1  -2   40.24    1.40   0
 -10   1   2   35.50    1.34   0
 -10  -1  -2   33.85    1.09   0
  -1 -10  -2   33.93    1.20   0
  -1 -10  -2   31.91    0.85   0
 -10   1   2   33.57    1.08   0
   2 -10  -2  260.73    2.00   0
  10   2   2  136.06    0.88   0
   2 -10  -2  273.26    1.84   0
  -2  10  -2  271.38    1.51   0
  10  -2  -2  271.21    1.95   0
  -2 -10   2  267.91    1.08   0
  -2 -10   2  273.65    1.95   0
  -2 -10   2  252.81    1.06   0
   2 -10  -2  255.36    1.79   0
  10   2   2  276.11    1.88   0
  10  -2  -2  271.49    2.01   0
  10   2   2  264.69    1.31   0
 -10  -2   2  286.34    1.50   0
 -10   2  -2  269.02    1.98   0
 -10  -2   2  267.62    1.72   0
  10   2  -2  255.06    1.90   0
  10  -2   2  245.23    1.73   0
  10  -2   2  231.83    1.81   0
 -10   2   2  246.02    1.86   0
  -2 -10  -2  238.03    1.33   0
  -2 -10  -2  241.19    1.58   0
   2 -10   2  245.38    1.51   0
 -10   2   2  267.67    1.79   0
   2  10  -2  254.43    1.86   0
  10   2  -2  259.96    1.61   0
 -10  -2  -2  264.38    1.91   0
  -2 -10  -2  274.10    1.65   0
   2 -10   2  269.13    2.00   0
  10  -2   2  266.40    1.87   0
   2 -10   2  260.21    2.06   0
  -2 -10  -2  254.24    1.55   0
  -3 -10   2   18.65    0.41   0
  -3  10  -2   18.28    1.03   0
  10   3   2   13.57    0.52   0
   3 -10  -2   18.21    0.97   0
  -3 -10   2   15.82    1.07   0
 -10   3  -2   19.27    1.13   0
  10  -3  -2   20.78    1.23   0
  10  -3  -2   19.83    1.28   0
  10   3   2   16.70    0.55   0
 -10  -3   2   19.78    0.85   0
 -10  -3   2   18.28    0.86   0
   3 -10  -2   18.82    1.00   0
  10   3   2   19.65    1.38   0
   3 -10  -2   15.77    1.07   0
  -3 -10   2   18.13    0.41   0
   3  10  -2   21.51    1.29   0
  10  -3   2   14.37    0.96   0
  -3 -10  -2   16.67    0.81   0
  -3 -10  -2   15.40    0.84   0
  -3 -10  -2   18.58    0.60   0
  10  -3   2   16.92    1.13   0
   3 -10   2   21.50    1.57   0
 -10   3   2   21.32    1.45   0
   3 -10   2   18.34    1.15   0
  10  -3   2   20.12    0.96   0
 -10   3   2   20.82    1.37   0
  -3 -10  -2   20.43    1.09   0
  10   3  -2   17.56    0.88   0
  10   3  -2   19.65    0.67   0
   3 -10   2   15.67    1.20   0
 -10  -3  -2   17.76    1.03   0
  10  -4  -2  550.92    2.68   0
  10   4   2  555.57    1.27   0
 -10  -4   2  569.53    2.38   0
 -10  -4   2  586.25    1.79   0
  10   4   2  528.33    1.24   0
   4 -10  -2  570.86    2.76   0
  -4  10  -2  595.98    2.45   0
  10  -4  -2  609.47    3.02   0
   4 -10  -2  583.89    2.74   0
  -4 -10   2  547.98    2.49   0
   4 -10  -2  538.41    2.64   0
  10   4   2  594.19    2.75   0
 -10   4  -2  615.24    3.14   0
  10  -4   2  565.17    2.60   0
  10   4  -2  597.95    1.95   0
 -10   4   2  578.04    3.12   0
  -4  10   2  592.73    2.92   0
   4 -10   2  578.90    2.49   0
  10  -4   2  590.65    2.85   0
  -4 -10  -2  513.18    2.15   0
  -4 -10  -2  572.49    1.72   0
 -10   4   2  619.17    2.81   0
  10  -4   2  606.59    2.77   0
  -4 -10  -2  555.97    1.70   0
 -10  -4  -2  634.55    2.88   0
   4 -10   2  622.82    3.03   0
  10   4  -2  565.40    2.59   0
   4 -10   2  589.13    2.99   0
   4  10  -2  542.30    2.44   0
 -10  -5   2  113.53    1.26   0
   5 -10  -2  107.46    1.61   0
  -5 -10   2  113.46    1.71   0
   5  10   2  118.00    1.21   0
 -10  -5   2  125.36    0.97   0
  10   5   2  122.53    1.73   0
  10  -5  -2  120.22    1.94   0
 -10   5  -2  122.41    1.65   0
  -5  10  -2  123.24    1.80   0
   5 -10  -2  120.90    1.94   0
  10  -5  -2  117.53    1.72   0
  10  -5   2  121.58    1.96   0
  10  -5   2  121.18    1.71   0
 -10   5   2  114.13    1.65   0
  -5  10   2  120.72    1.69   0
   5 -10   2  125.58    1.75   0
 -10  -5  -2  121.95    1.68   0
   5 -10   2  117.11    1.53   0
  -5 -10  -2  117.19    1.27   0
 -10   5   2  115.11    1.61   0
  10   5  -2  114.44    1.51   0
  -5 -10  -2  107.06    0.84   0
  -5 -10  -2  108.63    0.79   0
  10   5  -2  117.17    0.97   0
  10  -5   2  121.28    1.95   0
   5  10  -2  116.26    1.42   0
   5 -10   2  121.16    2.08   0
  10  -6  -2  584.74    2.92   0
  10  -6  -2  510.64    2.90   0
 -10  -6   2  594.09    2.45   0
 -10   6  -2  626.04    3.37   0
  10   6   2  613.82    2.62   0
  -6  10  -2  621.53    2.87   0
   6 -10  -2  611.33    3.42   0
   6  10   2  634.95    2.38   0
  -6 -10   2  585.37    2.62   0
   6 -10  -2  618.67    2.99   0
 -10  -6   2  703.51    1.61   0
  10  -6   2  536.77    2.82   0
 -10   6   2  652.23    3.34   0
   6 -10   2  610.54    3.51   0
 -10   6   2  565.48    3.04   0
 -10  -6  -2  591.83    2.58   0
   6 -10   2  556.95    3.09   0
  10  -6   2  557.67    2.98   0
   6 -10   2  608.20    3.49   0
  -6 -10  -2  526.52    1.27   0
  -6  10   2  601.39    3.40   0
  10   6  -2  545.68    2.42   0
  10   6  -2  601.37    1.59   0
  -6 -10  -2  573.49    2.39   0
  -6 -10  -2  545.82    1.20   0
   6  10  -2  546.59    2.44   0
  10  -6   2  637.17    3.47   0
   7  10   2    1.94    0.78   0
  10  -7  -2    2.21    1.19   0
 -10   7  -2    1.53    1.22   0
  10   7   2    2.32    1.14   0
  -7 -10   2    1.72    1.20   0
   7 -10  -2    1.64    1.21   0
  10  -7  -2   -0.32    1.31   0
   7 -10  -2    1.48    1.65   0
  -7  10  -2    1.62    1.15   0
 -10  -7   2    1.42    0.80   0
 -10  -7  -2    1.40    0.92   0
  -7  10   2    2.16    1.14   0
  10  -7   2    1.12    1.23   0
 -10   7   2    0.34    1.16   0
  10  -7   2    0.53    1.24   0
   7 -10   2    1.06    1.20   0
  10  -7   2    1.95    1.29   0
  10   7  -2    1.99    0.36   0
  10   7  -2    1.07    0.82   0
   7 -10   2    3.68    1.35   0
  -7 -10  -2    0.84    0.83   0
  -7  10   2    2.58    1.24   0
 -10   7   2    3.02    1.76   0
   7 -10   2    2.24    1.34   0
   7  10  -2    5.43    1.21   0
   8 -10  -2  417.69    2.81   0
 -10   8  -2  460.18    3.18   0
   8 -10  -2  459.05    3.08   0
   8  10   2  478.93    2.43   0
 -10  -8   2  414.23    2.39   0
  -8  10  -2  477.90    3.28   0
  -8 -10   2  404.04    2.23   0
  10  -8  -2  418.12    2.83   0
  10  -8  -2  455.37    3.07   0
  10   8   2  439.80    2.30   0
  10  -8   2  403.53    3.09   0
  10  -8   2  438.75    2.97   0
   8 -10   2  413.29    2.83   0
   8 -10   2  430.49    3.02   0
 -10   8   2  429.06    2.92   0
  10  -8   2  423.19    3.15   0
  10   8  -2  401.47    2.45   0
   8  10  -2  397.24    2.41   0
 -10  -8  -2  428.40    2.49   0
 -10   8   2  415.60    2.94   0
   8 -10   2  402.48    2.91   0
  -8  10   2  434.44    2.88   0
  -8 -10  -2  420.63    2.15   0
  -8  10   2  423.29    3.03   0
 -10  -9   2    8.92    1.23   0
  10   9   2   10.56    1.14   0
 -10   9  -2   10.81    1.48   0
   9  10   2    9.68    0.95   0
  10  -9  -2    6.20    2.13   0
  10  -9  -2    8.60    1.43   0
   9 -10  -2   12.91    1.58   0
   9 -10  -2   10.68    1.48   0
  -9  10  -2    8.43    1.93   0
  -9 -10   2    8.57    1.30   0
  10  -9   2   10.24    2.02   0
 -10   9   2   11.87    1.41   0
 -10   9   2    8.76    1.52   0
  10  -9   2    8.09    1.48   0
   9 -10   2    6.76    2.18   0
 -10  -9  -2    9.55    1.40   0
  -9  10   2    8.89    1.58   0
   9 -10   2   10.54    1.82   0
  -9  10   2    9.57    1.45   0
  10  -9   2   13.19    1.55   0
   9  10  -2    9.78    1.23   0
  -9 -10  -2   12.36    1.34   0
  10   9  -2   12.01    1.00   0
   9 -10   2    6.53    2.04   0
  10  10   2  420.82    2.54   0
 -10 -10   2  377.40    2.27   0
  10 -10  -2  388.52    2.99   0
  10 -10  -2  421.95    3.31   0
 -10  10  -2  391.98    2.93   0
  10 -10   2  463.40    3.44   0
 -10 -10  -2  432.44    2.41   0
 -10  10   2  431.58    3.29   0
  10 -10   2  415.42    3.11   0
 -10  10   2  435.96    3.16   0
  10  10  -2  417.43    2.67   0
  10 -10   2  375.06    3.09   0
   0 -11  -2    5.08    1.19   0
  11   0   2    2.31    0.73   0
   0 -11  -2    4.77    1.17   0
   0 -11  -2    6.13    0.95   0
  11   0   2    2.52    0.91   0
   0 -11   2    3.50    0.86   0
  11   0  -2    4.15    1.04   0
 -11   0   2    4.68    1.42   0
 -11   0  -2    1.90    1.17   0
 -11   0   2    5.06    0.89   0
  11   0  -2    2.76    1.26   0
   0 -11  -2    4.94    1.04   0
   0  11  -2    4.15    0.80   0
   0 -11   2    4.09    1.21   0
  11   0   2    3.88    1.11   0
   1 -11  -2  382.72    2.19   0
  -1 -11   2  422.57    1.63   0
   1 -11  -2  395.47    2.16   0
   1 -11  -2  394.69    2.21   0
  11   1   2  385.36    1.64   0
  -1 -11   2  439.68    2.87   0
  -1 -11   2  377.43    1.46   0
 -11  -1   2  428.08    2.01   0
  11  -1  -2  415.09    2.71   0
  11  -1  -2  385.51    2.21   0
   1 -11  -2  408.87    2.17   0
  11   1   2  401.62    1.83   0
  -1  11  -2  418.38    1.95   0
 -11  -1   2  414.70    2.51   0
 -11   1  -2  428.57    2.48   0
  11   1   2  407.06    2.36   0
  -1 -11  -2  425.97    2.16   0
  11  -1   2  240.38    1.55   0
  11   1  -2  313.81    2.09   0
  11  -1   2  402.79    2.66   0
  11   1  -2  396.41    2.13   0
  -1 -11  -2  364.01    2.00   0
 -11   1   2  384.49    2.31   0
  11  -1   2  390.02    1.97   0
   1  11  -2  412.33    2.67   0
   1 -11   2  404.09    1.93   0
 -11  -1  -2  421.98    2.74   0
 -11   1   2  431.21    2.53   0
  -1 -11  -2  376.01    1.93   0
  -1 -11  -2  380.37    1.99   0
   1 -11   2  386.59    2.48   0
   2 -11  -2   48.12    1.65   0
  11  -2  -2   54.56    1.78   0
  11   2   2   32.52    0.64   0
  -2 -11   2   45.83    0.68   0
  11   2   2   52.67    1.64   0
 -11  -2   2   51.62    0.95   0
   2 -11  -2   52.93    1.66   0
  11   2   2   45.33    0.69   0
   2 -11  -2   46.35    1.22   0
  -2  11  -2   49.17    0.92   0
   2 -11  -2   54.40    1.62   0
  -2 -11   2   49.65    1.36   0
  11  -2  -2   50.40    1.62   0
  -2 -11   2   46.26    0.60   0
 -11  -2   2   48.91    1.22   0
 -11   2  -2   55.64    1.74   0
  -2 -11  -2   46.64    0.87   0
   2  11  -2   48.63    1.29   0
  -2 -11  -2   52.13    1.02   0
  11  -2   2   47.69    1.41   0
  11  -2   2   48.01    1.35   0
 -11   2   2   51.08    1.33   0
  11  -2   2   47.52    1.11   0
  11   2  -2   47.58    0.92   0
   2 -11   2   48.68    0.96   0
  11   2  -2   30.42    1.17   0
  -2 -11  -2   46.42    1.04   0
 -11  -2  -2   49.74    1.32   0
 -11   2   2   53.52    1.28   0
   2 -11   2   52.73    1.43   0
   2 -11   2   52.90    1.76   0
  -2 -11  -2   44.98    0.91   0
 -11   3  -2  547.90    2.85   0
  11   3   2  500.63    1.59   0
   3 -11  -2  537.23    2.66   0
  11   3   2  532.12    1.70   0
  11  -3  -2  385.43    2.52   0
  -3 -11   2  535.73    1.27   0
  -3  11  -2  589.23    2.57   0
   3 -11  -2  564.55    2.81   0
  11  -3  -2  565.70    3.00   0
  -3 -11   2  545.63    2.81   0
 -11  -3   2  584.55    2.09   0
   3 -11  -2  576.42    2.76   0
  11   3   2  551.20    2.72   0
  -3 -11   2  534.71    1.32   0
 -11  -3   2  556.46    2.50   0
   3 -11   2  591.98    2.67   0
   3  11  -2  598.96    3.10   0
  -3 -11  -2  633.44    2.42   0
   3 -11   2  594.85    3.12   0
  -3 -11  -2  555.52    2.53   0
  11   3  -2  585.94    2.26   0
   3 -11   2  644.94    3.47   0
  11   3  -2  559.32    2.55   0
 -11   3   2  591.13    3.15   0
  11  -3   2  599.14    2.90   0
  11  -3   2  580.18    3.21   0
  11  -3   2  524.15    2.52   0
  -3 -11  -2  571.60    2.21   0
  -3 -11  -2  541.96    2.02   0
 -11  -3  -2  576.20    2.78   0
 -11   3   2  636.54    3.10   0
  11  -4  -2   37.16    1.42   0
 -11   4  -2   31.80    1.30   0
  -4  11  -2   32.11    1.54   0
  11   4   2   32.50    1.21   0
  11  -4  -2   29.90    1.25   0
   4 -11  -2   32.66    1.33   0
  11   4   2   30.01    0.60   0
 -11  -4   2   32.00    0.74   0
   4 -11  -2   33.53    1.32   0
  -4 -11   2   29.55    1.21   0
   4 -11  -2   30.32    1.24   0
 -11  -4   2   31.94    1.04   0
  11   4   2   30.87    0.57   0
   4  11  -2   32.85    1.17   0
  -4 -11  -2   35.19    1.21   0
   4 -11   2   35.43    1.41   0
  -4 -11  -2   30.01    0.96   0
  11  -4   2   33.73    1.34   0
 -11   4   2   34.56    1.26   0
  -4 -11  -2   32.63    1.27   0
  11   4  -2   33.33    0.95   0
 -11   4   2   28.84    1.34   0
  11  -4   2   31.23    1.58   0
  11  -4   2   29.22    1.31   0
  11   4  -2   29.03    1.32   0
  -4 -11  -2   31.37    0.85   0
   4 -11   2   30.94    1.58   0
   4 -11   2   32.92    1.86   0
 -11  -4  -2   31.90    1.30   0
  11   5   2  399.23    0.84   0
 -11  -5   2  443.61    2.45   0
  11  -5  -2  439.66    2.81   0
   5 -11  -2  453.76    2.60   0
   5 -11  -2  412.13    2.47   0
  -5  11  -2  483.64    2.84   0
  11  -5  -2  415.07    2.57   0
 -11  -5   2  446.51    1.63   0
  11   5   2  450.24    2.46   0
  -5 -11   2  431.86    2.47   0
   5 -11  -2  461.71    3.09   0
 -11   5  -2  433.23    2.71   0
  11   5   2  402.07    0.85   0
  -5 -11  -2  453.46    2.42   0
  11  -5   2  187.05    1.96   0
   5 -11   2  436.15    2.52   0
  11   5  -2  408.27    2.22   0
  11  -5   2  467.82    2.80   0
 -11  -5  -2  425.23    2.31   0
  -5 -11  -2  395.48    1.45   0
   5 -11   2  468.49    3.15   0
   5  11  -2  456.04    2.62   0
  11  -5   2  425.91    2.71   0
  -5 -11  -2  423.88    1.53   0
 -11   5   2  429.07    2.75   0
 -11   5   2  487.98    2.95   0
   5 -11   2  377.73    2.63   0
  11   5  -2  443.13    1.80   0
  -6  11  -2    3.52    1.15   0
  11   6   2    5.48    0.93   0
   6 -11  -2    3.29    1.19   0
   6 -11  -2    6.97    1.63   0
 -11  -6   2    3.59    0.84   0
 -11   6  -2    4.64    1.34   0
  11  -6  -2    2.51    1.75   0
 -11  -6   2    3.85    0.58   0
  -6 -11   2    3.66    0.95   0
  11  -6  -2    5.42    1.27   0
  11  -6   2    3.08    1.22   0
  11  -6   2    5.08    1.81   0
 -11   6   2    4.45    1.76   0
  11  -6   2    7.66    1.79   0
  -6 -11  -2    4.48    0.46   0
  -6 -11  -2    2.43    1.20   0
   6 -11   2    1.63    1.59   0
  -6  11   2    3.24    1.26   0
  -6 -11  -2    3.76    0.45   0
  11   6  -2    3.83    1.21   0
 -11  -6  -2    4.04    0.95   0
  11   6  -2    4.44    0.60   0
   6 -11   2    6.92    1.46   0
 -11   6   2    4.32    1.24   0
   6 -11   2    2.50    1.41   0
   6  11  -2    2.70    1.26   0
  -7  11  -2  251.63    2.55   0
   7 -11  -2  241.08    2.25   0
   7  11   2  249.10    1.91   0
 -11  -7   2  271.26    0.96   0
  11  -7  -2  205.52    2.28   0
  -7 -11   2  222.01    2.08   0
  11   7   2  225.84    2.10   0
 -11  -7   2  231.64    1.99   0
   7 -11  -2  242.88    2.41   0
  11  -7  -2  230.00    2.67   0
 -11   7  -2  253.66    2.69   0
   7 -11   2  205.94    2.11   0
  -7 -11  -2  195.70    0.61   0
 -11   7   2  196.66    2.27   0
  11  -7   2  206.82    2.26   0
   7 -11   2  159.69    2.15   0
  -7  11   2  211.27    2.35   0
  11  -7   2  212.36    2.31   0
  -7 -11  -2  177.87    0.57   0
  11   7  -2  211.33    0.92   0
  11  -7   2  231.51    2.36   0
 -11   7   2  225.06    2.30   0
  11   7  -2  196.99    1.75   0
 -11  -7  -2  218.51    1.82   0
   7 -11   2  218.30    2.76   0
  -7 -11  -2  217.67    1.92   0
   7  11  -2  198.27    2.01   0
   8 -11  -2   17.30    1.47   0
   8  11   2   19.56    0.95   0
  11  -8  -2   16.74    1.97   0
 -11  -8   2   15.93    0.94   0
   8 -11  -2   19.99    1.62   0
  -8 -11   2   15.92    1.00   0
  11   8   2   17.60    0.96   0
 -11   8  -2   18.79    1.49   0
  -8  11  -2   19.75    1.39   0
  11  -8  -2   17.89    1.63   0
  11  -8   2   16.92    2.08   0
   8 -11   2   21.19    1.62   0
  11  -8   2   18.55    1.92   0
 -11  -8  -2   20.76    1.37   0
 -11   8   2   15.74    2.08   0
  11  -8   2   13.14    1.49   0
  -8  11   2   14.91    1.62   0
 -11   8   2   20.35    1.48   0
   8  11  -2   18.20    1.35   0
  11   8  -2   16.21    1.00   0
   8 -11   2   21.36    1.89   0
  -8  11   2   19.65    1.47   0
   8 -11   2   18.78    1.59   0
  -8 -11  -2   17.47    1.33   0
 -11  -9   2  154.75    1.79   0
  -9  11  -2  174.89    2.28   0
   9 -11  -2  168.54    2.35   0
   9  11   2  174.52    1.84   0
  11  -9  -2  170.11    2.79   0
  -9 -11   2  155.47    1.90   0
   9 -11  -2  160.74    2.19   0
  11   9   2  164.11    1.88   0
 -11   9  -2  166.90    2.66   0
  11  -9  -2  161.10    2.70   0
  11  -9   2  143.03    2.20   0
  -9 -11  -2  181.00    1.66   0
 -11   9   2  162.39    2.38   0
   9 -11   2  170.24    2.29   0
 -11  -9  -2  182.68    1.95   0
  -9  11   2  173.98    2.77   0
  11  -9   2  170.43    2.38   0
  11  -9   2  192.84    2.95   0
  -9  11   2  181.23    2.32   0
 -11   9   2  171.98    2.27   0
  11   9  -2  162.29    1.87   0
   9  11  -2  171.04    1.99   0
   9 -11   2  128.97    2.23   0
   9 -11   2  182.12    2.89   0
  11  10   2   19.01    1.06   0
  11 -10  -2   20.49    1.90   0
 -10 -11   2   18.26    1.14   0
  11 -10  -2   20.59    2.15   0
 -10  11  -2   20.35    1.67   0
  10  11   2   17.91    1.10   0
 -11  10  -2   19.76    1.72   0
  10 -11  -2   18.89    1.81   0
  10 -11  -2   16.05    2.22   0
 -11 -10   2   19.45    1.45   0
 -10 -11  -2   19.91    1.39   0
  10 -11   2   20.54    1.80   0
  11 -10   2   18.14    2.57   0
 -11  10   2   17.51    2.08   0
  11 -10   2   18.46    1.83   0
  11 -10   2   19.97    1.69   0
 -10  11   2   18.50    1.67   0
  10 -11   2   19.44    1.85   0
 -11  10   2   12.77    2.33   0
 -11 -10  -2   18.60    1.41   0
  11  10  -2   19.16    1.41   0
 -10  11   2   21.74    1.80   0
  10  11  -2   16.02    1.45   0
  10 -11   2   22.20    1.92   0
 -11 -11   2  215.57    2.22   0
  11  11   2  231.43    1.94   0
  11 -11  -2  107.72    2.48   0
  11 -11  -2  222.67    2.85   0
 -11  11  -2  239.56    2.91   0
 -11  11   2  243.57    3.17   0
  11 -11   2  242.46    3.01   0
 -11  11   2  255.16    3.42   0
  11 -11   2  252.70    3.52   0
 -11 -11  -2  246.32    2.03   0
  11 -11   2  238.15    3.04   0
  11  11  -2  231.46    2.05   0
   0 -12  -2  670.34    2.84   0
   0 -12   2  677.15    2.26   0
 -12   0   2  682.35    3.14   0
  12   0   2  689.66    2.69   0
  12   0  -2  657.38    2.85   0
   0 -12  -2  783.19    3.39   0
  12   0   2  488.94    2.09   0
   0 -12  -2  667.56    3.16   0
   0 -12  -2  626.21    2.61   0
   0 -12   2  723.16    3.70   0
 -12   0  -2  727.42    3.35   0
 -12   0   2  732.99    3.03   0
  12   0  -2  737.25    3.60   0
  12   0   2  735.39    3.62   0
   1 -12  -2   50.64    1.40   0
  12   1   2   39.60    0.87   0
   1 -12  -2   54.62    1.35   0
  -1  12  -2   55.67    0.95   0
  12  -1  -2   58.82    1.71   0
  -1 -12   2   47.40    0.92   0
  12   1   2   53.96    1.89   0
 -12  -1   2   61.17    1.67   0
  12  -1  -2   55.08    1.51   0
  12   1   2   50.99    0.95   0
 -12  -1   2   59.64    1.17   0
   1 -12  -2   49.76    1.36   0
 -12   1  -2   59.64    1.90   0
  -1 -12   2   55.23    1.01   0
   1 -12  -2   58.20    1.42   0
  -1 -12   2   57.06    1.55   0
   1 -12   2   56.68    1.62   0
  -1 -12  -2   47.91    1.19   0
  12  -1   2   54.65    1.14   0
 -12  -1  -2   55.73    1.48   0
  -1 -12  -2   56.73    1.37   0
 -12   1   2   54.50    1.90   0
   1 -12   2   52.79    1.23   0
  -1 -12  -2   57.21    1.22   0
 -12   1   2   62.36    1.74   0
  12   1  -2   52.17    1.38   0
  12  -1   2   53.05    1.44   0
   1 -12   2   53.05    1.49   0
  12   1  -2   52.81    1.15   0
  12  -1   2   52.90    1.34   0
  -1 -12  -2   54.89    1.36   0
   2 -12  -2  389.77    2.79   0
  12   2   2  397.27    2.75   0
  12   2   2  380.18    1.77   0
   2 -12  -2  379.54    2.65   0
  12  -2  -2  368.04    2.36   0
 -12  -2   2  376.44    2.32   0
  12  -2  -2  409.44    2.68   0
  12   2   2  369.24    1.79   0
 -12   2  -2  411.97    2.86   0
  -2  12  -2  394.46    2.20   0
  -2 -12   2  386.86    1.47   0
   2 -12  -2  365.03    2.38   0
  -2 -12   2  379.18    2.54   0
   2 -12  -2  371.80    2.64   0
 -12  -2   2  403.86    2.03   0
  -2 -12   2  353.50    1.37   0
  12  -2   2  384.55    2.40   0
   2  12  -2  385.16    2.44   0
   2 -12   2  411.15    2.27   0
   2 -12   2  404.04    2.74   0
  12  -2   2  388.95    2.25   0
 -12   2   2  411.00    2.48   0
  12   2  -2  377.06    2.33   0
   2 -12   2  413.47    2.70   0
  12   2  -2  394.59    2.17   0
  -2 -12  -2  424.63    2.18   0
  -2 -12  -2  389.55    2.09   0
 -12  -2  -2  403.83    2.52   0
  -2 -12  -2  370.34    2.33   0
  12  -2   2  401.43    2.86   0
  -2 -12  -2  380.21    2.16   0
 -12   2   2  382.59    2.53   0
 -12   3  -2    3.89    1.27   0
  12   3   2    3.12    0.48   0
   3 -12  -2    5.01    1.21   0
  -3 -12   2    4.33    0.46   0
  12   3   2    3.59    1.13   0
   3 -12  -2    3.21    1.12   0
   3 -12  -2    5.61    1.19   0
  12  -3  -2    3.34    1.82   0
  -3 -12   2    4.79    0.48   0
 -12  -3   2    5.52    1.01   0
  -3  12  -2    6.20    0.91   0
 -12  -3   2    5.54    1.04   0
  12  -3  -2    2.77    1.18   0
   3 -12  -2    4.57    1.18   0
  -3 -12   2    2.06    1.20   0
  12   3   2    3.25    0.62   0
 -12   3   2    2.16    1.58   0
  12  -3   2    4.63    1.11   0
   3  12  -2    2.87    1.55   0
  -3 -12  -2    5.21    1.16   0
  12  -3   2    5.61    1.21   0
  -3 -12  -2    6.33    0.96   0
  -3 -12  -2    2.30    0.87   0
   3 -12   2    2.75    1.32   0
  12   3  -2    5.33    1.07   0
   3 -12   2    1.24    1.80   0
  -3 -12  -2    2.23    1.04   0
 -12  -3  -2    2.80    1.18   0
  12   3  -2    4.25    0.98   0
   3 -12   2    5.62    1.86   0
 -12   3   2    7.58    1.60   0
  12  -3   2    3.09    1.18   0
  12   4   2  273.51    1.19   0
   4 -12  -2  297.64    2.39   0
   4 -12  -2  296.04    2.33   0
  -4  12  -2  305.28    2.35   0
 -12  -4   2  306.36    1.63   0
  12   4   2  270.45    1.20   0
 -12  -4   2  299.53    2.25   0
 -12   4  -2  296.28    2.45   0
   4 -12  -2  292.73    2.30   0
  12  -4  -2  306.40    2.66   0
  -4 -12   2  308.38    2.57   0
  12   4   2  304.05    2.44   0
   4 -12  -2  288.32    2.27   0
  12  -4  -2  312.28    2.60   0
   4  12  -2  287.32    2.13   0
  12  -4   2  284.06    2.24   0
  12   4  -2  291.58    1.79   0
  -4 -12  -2  276.73    2.14   0
   4 -12   2  306.33    2.57   0
 -12   4   2  286.16    2.41   0
  -4 -12  -2  258.43    1.39   0
   4 -12   2  292.04    2.12   0
  12  -4   2  290.50    2.31   0
  12  -4   2  282.53    2.36   0
  -4 -12  -2  310.87    1.91   0
  12   4  -2  278.03    2.05   0
 -12  -4  -2  287.81    2.13   0
  -4 -12  -2  262.56    1.49   0
 -12   4   2  302.78    2.42   0
   4 -12   2  281.46    2.52   0
 -12  -5   2    4.16    0.95   0
   5 -12  -2    4.53    1.90   0
   5 -12  -2    3.68    1.25   0
  12  -5  -2    3.72    1.41   0
  12  -5  -2    5.76    1.33   0
   5 -12  -2    7.23    1.31   0
  12   5   2    4.82    0.40   0
  -5 -12   2    2.87    1.52   0
  12   5   2    2.66    1.50   0
 -12  -5   2    5.53    0.63   0
 -12   5  -2    3.80    1.79   0
  12   5   2    3.95    0.34   0
  -5  12  -2    6.47    1.48   0
  12  -5   2    5.89    1.58   0
   5 -12   2    6.99    1.14   0
   5 -12   2    5.86    1.89   0
 -12   5   2    6.56    1.67   0
 -12   5   2    5.60    1.62   0
  -5 -12  -2    5.86    0.64   0
  -5 -12  -2    4.98    0.71   0
  12  -5   2    3.04    1.34   0
  12  -5   2    5.55    1.33   0
   5  12  -2    5.55    1.09   0
  12   5  -2    4.94    1.33   0
  -5 -12  -2    3.99    0.91   0
  -5 -12  -2    7.41    0.86   0
 -12  -5  -2    4.06    1.10   0
  12   5  -2    5.83    0.63   0
   5 -12   2    4.40    1.55   0
 -12  -6   2  304.47    1.48   0
  -6  12  -2  277.53    2.28   0
 -12   6  -2  265.15    2.53   0
   6 -12  -2  281.55    2.85   0
  -6 -12   2  256.59    2.17   0
   6 -12  -2  270.71    2.60   0
  12   6   2  269.11    2.46   0
  12  -6  -2  278.53    2.98   0
  12  -6  -2  276.83    2.67   0
 -12  -6   2  259.84    2.16   0
   6  12  -2  257.40    2.11   0
  12  -6   2  263.00    2.46   0
  12  -6   2  264.24    2.53   0
  -6 -12  -2  256.11    1.20   0
  12  -6   2  292.38    2.73   0
   6 -12   2  251.59    2.64   0
  -6 -12  -2  256.93    2.04   0
 -12   6   2  269.89    2.50   0
  -6 -12  -2  263.93    1.94   0
 -12  -6  -2  270.83    2.21   0
  -6 -12  -2  248.54    1.21   0
   6 -12   2  269.28    2.60   0
  12   6  -2  248.68    1.98   0
 -12   6   2  284.06    2.50   0
   6 -12   2  290.10    2.66   0
  12   6  -2  266.69    1.42   0
   7 -12  -2   19.73    1.51   0
   7 -12  -2   21.78    1.56   0
  -7  12  -2   22.59    1.40   0
 -12   7  -2   20.36    1.52   0
  -7 -12   2   19.49    1.24   0
 -12  -7   2   21.48    0.61   0
  12  -7  -2   23.10    1.55   0
 -12  -7   2   20.29    1.28   0
  12   7   2   19.61    1.44   0
  12  -7  -2   14.54    1.65   0
   7 -12   2   17.98    1.55   0
  -7 -12  -2   17.31    0.44   0
 -12   7   2   21.77    2.17   0
 -12   7   2   20.36    1.55   0
  12   7  -2   16.72    1.31   0
  12  -7   2   15.24    1.57   0
 -12  -7  -2   19.64    1.67   0
  -7 -12  -2   17.10    0.43   0
  12   7  -2   20.62    0.62   0
   7 -12   2   16.68    1.65   0
  -7 -12  -2   19.11    1.02   0
  12  -7   2   20.08    1.91   0
   7 -12   2   20.35    2.08   0
  12  -7   2   21.36    1.47   0
   7  12  -2   18.91    1.21   0
   8 -12  -2  222.05    2.63   0
  12  -8  -2  230.98    2.71   0
  12   8   2  215.03    1.96   0
 -12   8  -2  214.55    2.96   0
  12  -8  -2  217.05    2.47   0
  -8 -12   2  199.79    2.21   0
  -8  12  -2  220.39    2.45   0
 -12  -8   2  206.80    1.84   0
   8 -12  -2  215.57    2.52   0
  12  -8   2  208.75    2.86   0
 -12   8   2  202.92    2.58   0
  12  -8   2  207.41    2.52   0
   8 -12   2  211.35    2.47   0
  12  -8   2  231.62    3.03   0
 -12  -8  -2  219.98    1.97   0
 -12   8   2  227.07    2.53   0
   8  12  -2  204.77    1.95   0
  12   8  -2  211.84    0.64   0
  12   8  -2  206.69    0.59   0
  12   8  -2  204.49    2.05   0
   8 -12   2  223.51    2.72   0
  -8 -12  -2  206.40    1.77   0
   8 -12   2  228.10    3.18   0
   9  12   2    3.47    0.92   0
   9 -12  -2    4.29    1.71   0
  12  -9  -2    4.94    2.22   0
 -12  -9   2    3.54    1.03   0
  12   9   2    5.23    1.34   0
  -9 -12   2    2.07    1.09   0
 -12   9  -2    1.90    1.60   0
  -9  12  -2    3.01    1.50   0
  12  -9  -2    2.58    1.60   0
   9 -12  -2    3.27    2.09   0
  12  -9   2    2.58    1.62   0
   9 -12   2    5.22    1.76   0
  12  -9   2    5.54    1.61   0
   9 -12   2    2.76    1.57   0
   9 -12   2    1.99    1.79   0
  -9  12   2    4.02    1.54   0
 -12   9   2    2.24    1.68   0
  12  -9   2    1.65    1.71   0
   9  12  -2    2.32    1.38   0
  12   9  -2    2.83    1.04   0
 -12   9   2    4.86    1.97   0
 -12  -9  -2    4.04    1.47   0
  -9 -12  -2    2.85    1.00   0
 -10 -12   2   86.55    1.70   0
  10  12   2   81.60    1.52   0
  12 -10  -2   85.88    2.33   0
  10 -12  -2   87.04    2.71   0
 -12 -10   2   77.38    1.42   0
  12 -10  -2   84.01    2.15   0
  10 -12  -2   79.41    2.12   0
 -10  12  -2   87.01    2.05   0
 -12  10  -2   82.79    2.20   0
  12  10   2   87.03    1.66   0
  12 -10   2   90.73    2.75   0
 -12  10   2   89.54    2.64   0
  12 -10   2   88.00    2.48   0
 -10 -12  -2   89.04    1.71   0
  10 -12   2   91.38    2.89   0
 -12  10   2   73.76    2.31   0
  10 -12   2   82.97    2.13   0
 -12 -10  -2   83.01    1.74   0
 -10  12   2   85.17    2.11   0
  10  12  -2   84.92    1.70   0
  12  10  -2   79.03    1.67   0
  12 -10   2   79.07    2.38   0
  10 -12   2   81.56    2.34   0
  12 -11  -2   13.94    2.63   0
  11  12   2   12.49    1.28   0
  11 -12  -2   16.45    1.90   0
 -11 -12   2   13.31    1.16   0
  11 -12  -2   14.03    2.79   0
 -12  11  -2   14.91    2.69   0
 -12 -11   2   13.43    1.11   0
  12 -11  -2   13.48    1.96   0
  12  11   2   14.46    1.09   0
 -11  12  -2   15.91    1.94   0
  12 -11   2   15.80    2.26   0
  11 -12   2   16.02    2.14   0
  11  12  -2   11.84    1.42   0
 -12 -11  -2   16.67    1.41   0
  11 -12   2   16.75    2.53   0
 -11  12   2   10.35    2.49   0
  12 -11   2   12.94    2.22   0
 -12  11   2   15.09    2.40   0
 -12  11   2   15.17    2.08   0
  12  11  -2   16.80    1.41   0
 -11 -12  -2   14.99    1.18   0
  12 -11   2   19.19    2.55   0
  11 -12   2   12.10    2.11   0
  12 -12  -2  120.61    3.28   0
  12  12   2   25.74    1.33   0
 -12  12  -2  107.28    2.75   0
  12 -12  -2  106.44    2.96   0
 -12 -12   2  109.38    1.81   0
  12  12  -2  121.20    1.74   0
  12 -12   2  143.34    3.04   0
  12 -12   2  133.88    3.44   0
 -12  12   2  124.60    2.71   0
  12 -12   2  127.93    3.30   0
 -12 -12  -2  124.42    1.99   0
   0 -13   2   78.06    1.27   0
   0 -13  -2   71.94    1.39   0
   0 -13  -2   72.57    1.39   0
  13   0   2   75.42    1.43   0
  13   0  -2   74.81    1.40   0
 -13   0   2   88.35    1.75   0
 -13   0  -2   77.13    2.03   0
  13   0  -2   77.69    1.59   0
 -13   0   2   79.43    1.91   0
   0 -13  -2   82.72    1.45   0
   0 -13   2   72.81    1.60   0
   0 -13   2   76.34    1.71   0
   0 -13   2   72.27    1.15   0
  13   0   2   76.97    1.71   0
   0 -13  -2   71.59    1.45   0
  13   0   2   72.20    1.46   0
   1 -13  -2  223.99    2.07   0
 -13   1  -2  201.70    2.13   0
  -1  13  -2  220.96    1.57   0
 -13  -1   2  220.82    2.02   0
  13   1   2  212.96    1.65   0
 -13  -1   2  238.11    2.24   0
  13  -1  -2  226.45    2.22   0
   1 -13  -2  203.63    2.14   0
  -1 -13   2  217.89    1.35   0
  -1 -13   2  201.24    1.46   0
  13  -1  -2  209.76    1.95   0
  13   1   2  207.79    1.49   0
   1 -13  -2  226.90    2.22   0
   1 -13  -2  236.33    2.33   0
  -1 -13   2  219.66    2.27   0
  13   1   2  216.57    2.15   0
  -1 -13  -2  207.86    1.86   0
  13  -1   2  241.63    2.55   0
  -1 -13  -2  212.04    1.85   0
  13  -1   2  228.26    1.99   0
 -13  -1  -2  247.76    2.63   0
 -13   1   2  227.06    2.19   0
  13   1  -2  223.01    2.12   0
   1 -13   2  237.32    2.35   0
 -13   1   2  232.76    2.02   0
   1 -13   2  225.67    1.65   0
  13   1  -2  232.02    2.36   0
  -1 -13  -2  221.05    1.74   0
   1 -13   2  209.24    2.31   0
  13  -1   2  219.30    1.81   0
  -1 -13  -2  220.65    1.84   0
   2 -13  -2   15.63    1.27   0
 -13   2  -2   15.26    1.46   0
  13   2   2   12.34    0.89   0
  -2 -13   2   12.60    0.75   0
   2 -13  -2   11.86    1.63   0
  -2 -13   2   14.41    0.70   0
 -13  -2   2   14.71    1.37   0
  -2  13  -2   18.38    1.23   0
 -13  -2   2   15.97    1.56   0
  13  -2  -2   13.07    1.29   0
  -2 -13   2   17.02    1.83   0
   2 -13  -2   18.01    1.26   0
  13   2   2   16.80    1.30   0
  13   2   2   13.02    0.73   0
   2 -13  -2   13.41    1.26   0
  13  -2  -2   13.42    1.33   0
  13  -2   2   10.67    1.41   0
  13  -2   2   14.80    1.13   0
  13   2  -2   14.64    1.19   0
   2 -13   2   17.09    1.49   0
   2 -13   2   15.09    1.43   0
  -2 -13  -2   13.64    1.11   0
  13   2  -2   13.30    0.98   0
  -2 -13  -2   12.63    0.97   0
  -2 -13  -2   13.77    0.92   0
 -13   2   2   13.22    1.30   0
  13  -2   2   13.31    1.12   0
   2 -13   2   14.92    1.02   0
 -13   2   2   13.74    1.33   0
 -13  -2  -2   14.29    1.65   0
  -2 -13  -2   14.05    1.09   0
  13   3   2  256.64    1.48   0
 -13   3  -2  288.78    2.55   0
  -3 -13   2  287.62    1.17   0
   3 -13  -2  284.52    2.78   0
   3 -13  -2  278.38    2.42   0
  13   3   2  257.20    1.50   0
   3 -13  -2  294.58    2.38   0
  -3 -13   2  271.39    1.17   0
  13  -3  -2  288.43    2.90   0
  -3 -13   2  272.18    2.38   0
  13  -3  -2  269.69    2.46   0
  -3  13  -2  286.02    2.04   0
 -13  -3   2  273.92    2.12   0
  13   3   2  283.53    2.26   0
   3 -13  -2  252.95    2.22   0
 -13  -3   2  291.99    1.85   0
  13  -3   2  294.58    2.51   0
  13  -3   2  281.53    2.53   0
  13   3  -2  285.36    1.89   0
  -3 -13  -2  272.48    2.13   0
   3 -13   2  318.69    3.08   0
  -3 -13  -2  298.88    2.03   0
  13  -3   2  295.53    2.29   0
  -3 -13  -2  268.56    1.63   0
  13   3  -2  277.57    2.22   0
 -13   3   2  310.40    2.78   0
 -13  -3  -2  271.64    2.19   0
 -13   3   2  284.39    2.84   0
   3 -13   2  280.88    2.12   0
  -3 -13  -2  279.39    1.98   0
   3 -13   2  288.40    2.69   0
   4 -13  -2   13.32    1.36   0
  13   4   2   14.17    0.65   0
 -13   4  -2   12.22    1.48   0
  -4  13  -2   13.77    1.42   0
 -13  -4   2   13.01    1.13   0
  13  -4  -2   14.88    1.51   0
   4 -13  -2   17.07    1.55   0
   4 -13  -2   12.21    1.79   0
  13  -4  -2   12.93    1.41   0
  -4 -13   2   14.16    1.62   0
 -13  -4   2   14.86    1.12   0
  13   4   2   16.52    1.61   0
  13   4   2    8.87    0.59   0
   4 -13  -2   16.09    1.58   0
  13  -4   2   15.28    1.28   0
   4  13  -2   13.99    1.16   0
   4 -13   2   14.56    1.15   0
  13  -4   2   14.02    1.86   0
  13  -4   2   17.02    1.29   0
  -4 -13  -2   13.75    1.34   0
  13   4  -2   15.34    1.16   0
 -13   4   2   14.40    1.43   0
 -13  -4  -2   15.41    1.21   0
  -4 -13  -2   17.29    0.96   0
  13   4  -2   13.91    1.10   0
 -13   4   2   14.57    1.48   0
   4 -13   2   14.33    1.49   0
  -4 -13  -2   12.92    1.30   0
  -4 -13  -2   13.09    0.76   0
   4 -13   2   13.36    1.53   0
  13   5   2  228.60    0.97   0
   5 -13  -2  252.41    2.65   0
 -13  -5   2  248.95    2.35   0
  13  -5  -2  248.60    2.78   0
   5 -13  -2  245.16    2.43   0
   5 -13  -2  244.25    2.90   0
 -13   5  -2  258.34    2.61   0
  13  -5  -2  252.79    3.08   0
  13   5   2  239.09    2.13   0
  13   5   2  217.86    0.95   0
   5 -13  -2  234.11    2.36   0
  -5 -13   2  240.99    2.52   0
  -5  13  -2  251.22    2.45   0
 -13  -5   2  265.80    1.74   0
  13   5  -2  244.30    2.37   0
  13  -5   2  244.51    2.74   0
   5  13  -2  244.77    2.12   0
  -5 -13  -2  273.21    1.91   0
   5 -13   2  263.06    2.74   0
  -5 -13  -2  221.82    1.52   0
 -13   5   2  235.38    2.88   0
  -5 -13  -2  241.14    1.95   0
 -13  -5  -2  243.56    2.17   0
  13  -5   2  254.56    2.47   0
  -5 -13  -2  235.26    1.45   0
  13   5  -2  245.58    1.72   0
   5 -13   2  249.27    2.71   0
 -13   5   2  246.40    2.48   0
   5 -13   2  257.99    2.51   0
  13  -5   2  234.62    2.52   0
  -6  13  -2    0.73    1.59   0
 -13  -6   2   -0.53    0.72   0
  13  -6  -2   -0.04    1.43   0
 -13  -6   2    2.29    1.30   0
   6 -13  -2   -0.25    1.78   0
   6 -13  -2   -2.04    1.98   0
 -13   6  -2   -0.98    1.99   0
   6 -13  -2   -1.03    1.43   0
  13   6   2   -0.74    1.15   0
   6 -13  -2    0.49    2.05   0
  -6 -13   2    4.05    1.59   0
  13  -6  -2    1.28    2.21   0
  13  -6   2   -0.16    1.46   0
   6  13  -2   -0.45    1.15   0
   6 -13   2    0.42    1.63   0
 -13   6   2   -1.36    1.84   0
  -6 -13  -2   -0.41    0.65   0
  -6 -13  -2    1.94    1.21   0
  13  -6   2    0.61    1.47   0
 -13   6   2    2.07    1.49   0
  13  -6   2    1.10    1.50   0
   6 -13   2    0.66    1.25   0
  -6 -13  -2    1.12    0.70   0
 -13  -6  -2    0.36    1.65   0
  -6 -13  -2    0.32    0.95   0
  13   6  -2    0.87    0.78   0
  13   6  -2    0.71    1.06   0
   6 -13   2    4.43    2.16   0
 -13  -7   2  195.66    1.21   0
  -7  13  -2  165.69    2.16   0
   7 -13  -2  174.88    2.57   0
   7 -13  -2  170.90    2.54   0
   7 -13  -2  164.68    2.82   0
 -13  -7   2  161.96    1.76   0
  13  -7  -2   93.76    2.26   0
  13   7   2  162.22    1.84   0
  -7 -13   2  161.05    2.25   0
 -13   7  -2  165.54    2.41   0
  13  -7  -2  160.18    2.69   0
 -13   7   2  171.71    2.41   0
   7  13  -2  164.86    2.18   0
  13  -7   2  162.18    2.35   0
   7 -13   2  170.68    2.53   0
  13  -7   2  166.13    2.79   0
  13   7  -2  157.16    2.09   0
  -7 -13  -2  153.21    0.91   0
  -7 -13  -2  180.62    1.86   0
  -7 -13  -2  143.16    0.84   0
   7 -13   2  169.60    2.53   0
  13   7  -2  168.74    1.21   0
 -13  -7  -2  170.28    1.92   0
 -13   7   2  162.02    2.49   0
  13  -7   2  177.70    2.95   0
  -7 -13  -2  158.85    1.70   0
   7 -13   2  148.76    2.41   0
   8 -13  -2   11.58    1.89   0
  13   8   2   11.26    1.59   0
  -8  13  -2   13.10    1.95   0
   8 -13  -2    9.99    1.74   0
  -8 -13   2    9.98    1.18   0
  13  -8  -2   14.62    2.11   0
 -13   8  -2   11.17    1.71   0
  13  -8  -2    9.92    1.82   0
 -13  -8   2   13.73    1.07   0
  13  -8   2    8.99    2.44   0
   8  13  -2   14.03    1.46   0
  13  -8   2   12.54    1.74   0
  -8 -13  -2   12.84    0.99   0
  13   8  -2    5.83    0.40   0
   8 -13   2   10.25    1.62   0
 -13   8   2   11.04    1.65   0
   8 -13   2   12.31    1.88   0
  13  -8   2   12.60    1.94   0
 -13  -8  -2   13.61    1.63   0
 -13   8   2    9.13    2.38   0
   8 -13   2   10.79    1.73   0
  -8 -13  -2   10.20    1.07   0
  13   8  -2   13.16    1.11   0
 -13  -9   2  134.62    1.69   0
   9 -13  -2   96.31    2.49   0
  13  -9  -2  163.87    3.15   0
  -9  13  -2  150.39    2.77   0
  13  -9  -2  140.05    2.40   0
 -13   9  -2  155.41    2.52   0
  -9 -13   2  139.01    2.00   0
   9 -13  -2  144.41    2.58   0
  13   9   2  143.67    1.82   0
  13  -9   2  131.68    2.52   0
  -9 -13  -2  152.98    1.84   0
   9 -13   2  158.87    3.17   0
  13  -9   2  147.61    3.10   0
 -13   9   2  142.75    2.67   0
   9 -13   2  148.38    3.03   0
   9  13  -2  147.70    1.81   0
 -13  -9  -2  149.76    2.07   0
  13   9  -2  146.12    2.03   0
 -13   9   2  147.67    2.84   0
   9 -13   2  149.52    2.60   0
  13  -9   2  132.74    2.59   0
  13  10   2    1.50    1.39   0
 -13  10  -2    1.90    2.42   0
 -10  13  -2    0.38    1.83   0
 -13 -10   2    1.25    1.05   0
  10 -13  -2    0.75    2.65   0
  13 -10  -2   -2.47    2.02   0
  13 -10  -2    0.25    1.84   0
  10 -13  -2    1.32    1.95   0
 -10 -13   2    0.00    1.38   0
  10  13  -2    1.74    1.52   0
 -13  10   2    1.54    1.94   0
  10 -13   2   -0.68    1.88   0
 -10 -13  -2    2.16    1.39   0
  10 -13   2    2.02    2.09   0
  13 -10   2    0.72    1.88   0
  13 -10   2   -0.57    2.97   0
  10 -13   2    0.92    2.03   0
 -13  10   2    1.91    2.28   0
  13 -10   2    0.08    1.97   0
  13  10  -2    2.08    1.08   0
 -13 -10  -2    0.43    1.13   0
 -13  11  -2  113.32    2.66   0
 -11  13  -2  124.67    2.78   0
 -11 -13   2  101.92    1.91   0
  13  11   2   33.88    1.40   0
  13 -11  -2  111.87    3.19   0
  13 -11  -2  116.36    3.48   0
  11 -13  -2  108.69    3.22   0
  11 -13  -2  117.80    3.41   0
 -13 -11   2  112.38    1.94   0
  11  13  -2  109.76    1.91   0
  13 -11   2  135.26    3.93   0
 -13  11   2  105.64    2.67   0
  13 -11   2  118.87    2.68   0
  11 -13   2  125.50    3.04   0
 -13  11   2  118.59    2.73   0
  11 -13   2  111.50    2.75   0
 -13 -11  -2  112.79    1.91   0
  13  11  -2  104.93    1.97   0
  11 -13   2  116.72    3.40   0
 -11 -13  -2  111.91    1.82   0
  13 -11   2  114.43    2.89   0
  12  13   2    0.24    1.14   0
 -13 -12   2    0.08    1.37   0
 -12 -13   2    1.48    1.38   0
 -12  13  -2   -0.27    2.22   0
  13 -12  -2    1.61    2.13   0
 -13  12  -2   -1.41    2.20   0
  12 -13  -2    2.57    2.35   0
  12 -13  -2    1.45    2.13   0
  13 -12  -2   -1.01    2.90   0
  13  12   2    0.64    1.18   0
  13 -12   2    3.37    3.40   0
 -12  13   2    2.88    2.09   0
  12 -13   2   -0.52    3.19   0
  12 -13   2    0.94    3.09   0
  12 -13   2   -0.46    3.11   0
 -13  12   2    0.49    2.07   0
 -13 -12  -2    3.34    1.47   0
 -12 -13  -2    2.49    1.31   0
  12  13  -2    1.20    1.14   0
  13 -12   2    3.55    2.26   0
  13  12  -2    0.19    1.40   0
  13 -12   2    0.24    2.93   0
  13  13   2    2.35    1.15   0
 -13  13  -2   66.45    3.62   0
 -13 -13   2   54.08    1.80   0
  13 -13  -2   53.75    2.73   0
  13 -13  -2   61.93    3.02   0
  13  13  -2   53.46    1.71   0
  13 -13   2   18.88    3.71   0
  13 -13   2   57.40    2.93   0
 -13  13   2   57.71    2.72   0
 -13 -13  -2   51.25    1.60   0
  13 -13   2   56.44    3.23   0
 -14   0  -2  143.82    2.17   0
   0 -14   2  144.91    2.14   0
   0 -14   2  124.34    1.50   0
  14   0   2  120.89    1.43   0
  14   0   2  135.67    2.47   0
  14   0  -2  129.23    1.98   0
  14   0   2  133.55    1.79   0
 -14   0   2  131.90    1.88   0
   0 -14   2  141.61    1.32   0
   0 -14  -2  128.10    1.68   0
 -14   0   2  146.76    1.78   0
   0 -14  -2  142.39    2.04   0
   0 -14  -2  136.48    1.76   0
   0 -14   2  138.33    2.21   0
  14   0  -2  135.40    1.90   0
   0 -14  -2  132.16    2.04   0
  14   1   2    7.24    1.14   0
  14   1   2    5.45    0.85   0
  14  -1  -2    7.23    1.24   0
   1 -14  -2    7.71    1.17   0
  14  -1  -2    7.63    1.40   0
   1 -14  -2    7.36    1.19   0
   1 -14  -2    7.20    1.77   0
  14   1   2    6.11    1.41   0
  -1 -14   2    6.39    0.88   0
 -14  -1   2    8.49    1.11   0
  -1 -14   2    7.89    1.39   0
  -1 -14   2    7.59    1.87   0
 -14   1  -2    7.01    1.49   0
 -14  -1   2    5.70    1.50   0
   1 -14  -2    4.61    1.58   0
  -1 -14   2    6.15    0.92   0
  14  -1   2    4.84    1.11   0
  -1 -14  -2    7.31    1.40   0
  14   1  -2   10.22    1.11   0
  14  -1   2    6.20    1.11   0
 -14   1   2    6.26    1.31   0
  -1 -14  -2    6.94    1.54   0
   1 -14   2    8.08    1.27   0
 -14   1   2    5.22    1.22   0
  -1 -14  -2    7.76    1.53   0
   1 -14   2    6.54    1.65   0
   1 -14   2    8.51    1.58   0
  14   1  -2    8.28    1.23   0
  -1 -14  -2    9.44    1.46   0
 -14  -1  -2    5.78    1.45   0
  14  -1   2    6.36    1.49   0
  14   2   2  170.07    1.56   0
   2 -14  -2  177.40    2.35   0
   2 -14  -2  183.46    2.07   0
  -2 -14   2  184.48    2.15   0
  -2 -14   2  187.71    1.32   0
  14  -2  -2  188.91    2.34   0
  14   2   2  169.66    1.58   0
 -14  -2   2  189.23    2.32   0
   2 -14  -2  192.44    2.08   0
  -2  14  -2  179.93    1.70   0
  -2 -14   2  180.48    2.24   0
   2 -14  -2  180.45    2.12   0
  -2 -14   2  170.15    1.30   0
 -14   2  -2  181.20    2.35   0
  14   2   2  181.68    2.09   0
 -14  -2   2  190.59    1.84   0
  14  -2  -2  178.28    2.51   0
  -2 -14  -2  192.93    1.90   0
  14  -2   2  189.96    2.69   0
  14  -2   2  184.85    2.24   0
  14   2  -2  180.36    2.08   0
   2 -14   2  192.06    2.77   0
 -14   2   2  186.81    2.64   0
  -2 -14  -2  173.43    1.87   0
   2 -14   2  189.45    2.01   0
  -2 -14  -2  170.68    2.08   0
  14  -2   2  161.33    1.86   0
  14   2  -2  169.85    2.22   0
 -14   2   2  197.80    2.54   0
   2 -14   2  176.59    2.83   0
 -14  -2  -2  184.88    2.18   0
  -2 -14  -2  174.73    2.04   0
   3 -14  -2    6.87    1.80   0
  14   3   2    3.59    0.78   0
   3 -14  -2    3.42    1.39   0
   3 -14  -2    5.72    1.31   0
  -3 -14   2    5.15    0.56   0
  -3  14  -2    7.92    1.09   0
  14  -3  -2    6.76    1.56   0
 -14  -3   2    3.26    1.16   0
   3 -14  -2    4.16    1.90   0
  14  -3  -2    3.18    1.80   0
  -3 -14   2    4.01    0.62   0
 -14  -3   2    5.45    1.22   0
  14   3   2    4.79    0.85   0
 -14   3  -2    5.91    1.46   0
  -3 -14   2    4.35    1.32   0
  14   3   2    6.36    1.60   0
  14   3  -2    5.87    0.97   0
  14  -3   2    3.78    1.88   0
  14  -3   2    4.53    1.19   0
  -3 -14  -2    6.28    1.18   0
 -14   3   2    5.78    1.41   0
  14  -3   2    4.56    1.20   0
 -14  -3  -2    7.68    1.72   0
  14   3  -2    3.24    1.71   0
  -3 -14  -2    5.49    1.45   0
   3 -14   2    2.23    1.65   0
   3 -14   2    4.61    1.47   0
 -14   3   2    5.77    1.49   0
  -3 -14  -2    6.28    1.05   0
  -3 -14  -2    4.18    1.18   0
   3 -14   2    4.29    2.14   0
  14   4   2  123.56    1.09   0
   4 -14  -2  150.05    2.69   0
   4 -14  -2  142.55    2.08   0
   4 -14  -2  147.59    2.20   0
 -14   4  -2  147.58    2.35   0
   4 -14  -2  135.98    2.02   0
  14   4   2  127.43    1.11   0
 -14  -4   2  136.85    1.76   0
  -4 -14   2  144.43    2.33   0
  -4  14  -2  144.32    2.18   0
 -14  -4   2  150.16    1.48   0
  14  -4  -2  148.35    2.32   0
  14   4   2  148.18    2.34   0
  14  -4  -2  145.83    2.62   0
   4 -14   2  142.97    2.32   0
  14  -4   2   97.69    1.86   0
  -4 -14  -2  144.23    1.36   0
  14  -4   2  142.49    2.65   0
  14   4  -2  152.08    1.74   0
   4 -14   2  149.60    2.33   0
  14  -4   2  154.98    2.43   0
  -4 -14  -2  143.97    1.69   0
  14   4  -2  153.21    2.22   0
  -4 -14  -2  164.81    1.92   0
 -14  -4  -2  149.55    1.99   0
 -14   4   2  148.67    2.30   0
   4 -14   2  158.22    2.45   0
 -14   4   2  160.64    2.60   0
  -4 -14  -2  144.04    1.58   0
  -5  14  -2    5.21    1.36   0
   5 -14  -2    4.33    1.52   0
  14  -5  -2    3.26    2.12   0
   5 -14  -2    6.25    1.53   0
   5 -14  -2    7.65    2.07   0
 -14  -5   2    7.67    1.13   0
  14   5   2    8.08    1.29   0
   5 -14  -2    7.33    1.65   0
 -14   5  -2    8.14    1.66   0
  14   5   2    3.29    0.57   0
  14  -5  -2    6.66    1.59   0
  -5 -14   2    8.41    1.64   0
  14   5   2    6.57    0.51   0
 -14  -5   2    9.11    1.02   0
   5 -14   2    4.55    1.71   0
  14  -5   2    9.05    1.41   0
 -14  -5  -2    7.44    1.33   0
  14  -5   2    4.53    2.26   0
   5 -14   2    7.87    1.81   0
  -5 -14  -2    6.88    0.94   0
   5 -14   2    6.97    1.47   0
   5  14  -2    7.91    1.22   0
 -14   5   2    6.80    1.67   0
 -14   5   2    8.17    1.62   0
  14   5  -2    4.83    1.63   0
  -5 -14  -2    7.22    1.39   0
  -5 -14  -2    8.70    1.48   0
  -5 -14  -2    5.89    0.70   0
  14  -5   2    8.56    1.79   0
  14   5  -2    5.61    1.02   0
   6 -14  -2  198.91    2.86   0
 -14  -6   2  209.48    1.59   0
 -14   6  -2  194.53    2.71   0
  14  -6  -2  182.83    2.94   0
   6 -14  -2  200.88    3.32   0
  14   6   2  201.74    2.13   0
 -14  -6   2  182.97    1.94   0
  14  -6  -2  201.62    3.35   0
   6 -14  -2  195.95    2.65   0
  -6  14  -2  195.35    2.59   0
  -6 -14   2  192.09    2.34   0
   6 -14  -2  179.72    2.89   0
  14  -6   2  190.04    2.75   0
   6  14  -2  208.72    2.37   0
   6 -14   2  214.45    2.84   0
  14  -6   2  192.32    2.42   0
  -6 -14  -2  185.76    1.33   0
 -14   6   2  209.55    3.11   0
   6 -14   2  203.81    2.39   0
  14  -6   2  200.97    2.77   0
 -14   6   2  189.27    3.20   0
  -6 -14  -2  180.62    1.36   0
  14   6  -2  185.25    1.96   0
  14   6  -2  184.60    1.42   0
  -6 -14  -2  197.09    2.10   0
 -14  -6  -2  211.94    2.45   0
  -6 -14  -2  224.74    2.17   0
   6 -14   2  206.75    2.87   0
   7 -14  -2    2.02    1.74   0
  14  -7  -2    1.85    1.93   0
   7 -14  -2   -0.87    2.55   0
   7 -14  -2    0.03    1.81   0
 -14  -7   2    1.32    0.76   0
 -14  -7   2    0.41    1.34   0
  14   7   2   -0.42    1.22   0
  14  -7  -2    0.22    1.74   0
  -7 -14   2    0.85    1.57   0
   7 -14  -2   -0.60    1.67   0
 -14   7  -2    2.13    2.34   0
  -7  14  -2    1.92    1.48   0
  14  -7   2    2.16    1.62   0
   7  14  -2    0.28    1.19   0
  14  -7   2    2.35    1.74   0
   7 -14   2   -0.06    2.30   0
  14  -7   2    0.95    1.74   0
   7 -14   2   -1.06    1.96   0
  -7 -14  -2    2.46    1.18   0
  14   7  -2    0.96    1.37   0
 -14   7   2    3.45    1.72   0
  -7 -14  -2    0.69    0.52   0
  -7 -14  -2    0.95    0.52   0
 -14  -7  -2    1.38    1.28   0
  14   7  -2    0.53    0.65   0
  -7 -14  -2    2.52    1.02   0
 -14   7   2    1.75    1.81   0
   7 -14   2    2.08    1.83   0
   8 -14  -2  121.06    2.70   0
   8 -14  -2  106.12    2.31   0
  -8 -14   2  110.30    2.09   0
  14   8   2  117.29    1.77   0
 -14  -8   2  102.09    1.62   0
 -14   8  -2  119.51    2.92   0
   8 -14  -2  126.01    2.61   0
  14  -8  -2  114.02    2.52   0
  -8  14  -2  118.17    2.23   0
   8 -14  -2  121.98    2.98   0
  14  -8  -2  120.85    2.76   0
  14  -8   2   97.74    2.74   0
 -14   8   2  113.43    2.61   0
  14  -8   2  105.91    2.48   0
  14  -8   2  110.20    2.88   0
   8  14  -2  109.29    1.70   0
  14   8  -2   14.96    0.57   0
  -8 -14  -2  124.17    1.75   0
 -14   8   2  109.91    2.41   0
 -14  -8  -2  116.18    1.77   0
   8 -14   2  116.99    3.01   0
   8 -14   2  110.26    2.32   0
  14   8  -2  102.18    1.83   0
   8 -14   2  112.59    3.05   0
  -8 -14  -2  106.33    1.58   0
   9 -14  -2    0.03    1.99   0
   9 -14  -2    2.80    2.17   0
 -14  -9   2    0.58    1.07   0
  14  -9  -2   -0.06    2.69   0
  -9 -14   2    0.67    1.20   0
  14  -9  -2    1.34    1.86   0
  -9  14  -2    0.22    1.70   0
  14   9   2    2.41    1.56   0
 -14   9  -2    2.93    1.97   0
   9 -14  -2    1.09    2.19   0
   9  14  -2    2.16    1.44   0
  -9 -14  -2    2.20    1.04   0
 -14   9   2    1.95    2.01   0
   9 -14   2    1.16    2.08   0
  14  -9   2   -2.28    2.48   0
   9 -14   2    1.29    1.77   0
  14  -9   2    1.93    2.47   0
 -14   9   2    1.34    1.86   0
 -14  -9  -2    1.79    1.49   0
  14  -9   2    2.96    2.06   0
  -9 -14  -2    0.69    1.28   0
  14   9  -2    1.44    1.38   0
   9 -14   2    2.68    2.15   0
  10 -14  -2  118.46    3.01   0
 -14 -10   2  113.43    1.84   0
  14 -10  -2  130.09    3.05   0
  10 -14  -2  103.14    3.46   0
 -10 -14   2  110.25    1.98   0
 -10  14  -2  112.10    2.58   0
  14  10   2   41.63    1.37   0
  10 -14  -2  107.76    2.82   0
 -14  10  -2  116.24    2.73   0
  14 -10  -2  117.54    2.71   0
  10  14  -2   99.31    1.99   0
  14 -10   2  112.93    2.84   0
 -10 -14  -2   99.32    1.60   0
  10 -14   2  121.92    3.05   0
  14 -10   2  112.77    2.74   0
  14  10  -2  100.90    1.67   0
  14 -10   2  127.52    3.03   0
 -14  10   2  116.78    3.31   0
 -10 -14  -2  127.10    1.82   0
 -14  10   2  114.29    3.57   0
  10 -14   2  106.57    2.62   0
 -14 -10  -2  111.75    1.77   0
  10 -14   2  107.41    3.05   0
 -14 -11   2    1.80    1.34   0
 -14  11  -2    4.13    2.14   0
  11 -14  -2    1.72    3.10   0
  11 -14  -2    4.27    2.99   0
  14 -11  -2    1.34    3.12   0
  14  11   2    0.26    1.27   0
 -11  14  -2    3.01    2.07   0
 -11 -14   2    1.45    1.19   0
  14 -11  -2    0.42    2.20   0
  11 -14  -2    3.15    2.25   0
  14 -11   2    1.56    2.27   0
  11  14  -2    2.50    1.21   0
 -11 -14  -2    2.96    1.24   0
  11 -14   2    3.18    2.12   0
 -11 -14  -2    1.96    1.15   0
  14 -11   2    3.02    2.62   0
  11 -14   2    6.33    2.96   0
 -14  11   2    1.17    2.16   0
 -14 -11  -2    2.12    1.18   0
  14  11  -2    2.44    1.51   0
  11 -14   2    2.94    3.28   0
  14 -11   2    2.86    2.52   0
 -12 -14   2   89.56    1.98   0
  12 -14  -2   70.92    3.30   0
 -14 -12   2   92.47    1.89   0
  14 -12  -2   82.85    2.97   0
  14  12   2    5.83    1.37   0
  12 -14  -2   89.86    3.17   0
 -14  12  -2   86.04    3.88   0
 -12  14  -2   89.64    2.97   0
  14 -12  -2   95.15    3.25   0
  12 -14  -2   91.96    3.08   0
  12  14  -2    5.08    2.03   0
 -12 -14  -2   79.70    1.78   0
  12 -14   2   86.18    3.44   0
  14 -12   2   83.20    3.15   0
 -14  12   2   81.68    2.94   0
 -12 -14  -2   90.15    1.70   0
  14 -12   2   83.73    3.80   0
 -14 -12  -2   85.45    1.91   0
  12 -14   2   77.82    3.62   0
  12 -14   2   89.50    3.78   0
  14 -12   2   96.03    3.44   0
  14  12  -2   76.43    1.64   0
   0 -15  -2    8.74    1.28   0
  15   0   2    8.38    1.40   0
 -15   0  -2   10.46    1.58   0
   0 -15  -2    9.09    1.64   0
   0 -15   2   11.72    2.11   0
   0 -15   2    6.82    1.22   0
   0 -15  -2   10.23    1.66   0
  15   0  -2    9.12    1.88   0
 -15   0   2    6.88    1.78   0
  15   0   2    9.50    1.14   0
  15   0  -2   10.08    1.38   0
  15   0   2    8.98    1.55   0
 -15   0   2    8.34    1.87   0
   0 -15   2    9.11    2.11   0
   0 -15   2    7.86    1.18   0
   0 -15  -2    6.37    1.34   0
 -15  -1   2  213.91    2.33   0
  -1 -15   2  241.42    2.94   0
  -1 -15   2  203.59    1.66   0
   1 -15  -2  251.49    2.69   0
  15  -1  -2  218.67    2.81   0
  -1 -15   2  222.86    1.67   0
   1 -15  -2  218.75    2.68   0
  15   1   2  218.98    2.01   0
  15   1   2  217.54    1.79   0
   1 -15  -2  227.04    2.63   0
  15   1   2  212.77    2.52   0
  15  -1  -2  222.50    2.37   0
 -15  -1   2  236.61    2.61   0
  -1 -15   2  218.19    2.55   0
 -15   1  -2  229.08    2.86   0
   1 -15  -2  226.64    2.46   0
  15  -1   2  225.65    2.26   0
 -15  -1  -2  257.14    3.04   0
  -1 -15  -2  208.77    2.12   0
   1 -15   2  211.23    2.09   0
  -1 -15  -2  227.89    2.07   0
 -15   1   2  236.66    2.93   0
 -15   1   2  250.61    2.81   0
   1 -15   2  248.95    3.15   0
  15   1  -2  233.30    2.57   0
  15   1  -2  213.56    2.35   0
  15  -1   2  228.20    3.11   0
  15  -1   2  228.35    2.33   0
   1 -15   2  229.17    2.15   0
  -1 -15  -2  245.10    2.19   0
   1 -15   2  245.21    3.11   0
  -1 -15  -2  223.31    2.19   0
   2 -15  -2    1.21    1.95   0
  15   2   2    2.71    1.06   0
  -2 -15   2    5.70    2.06   0
   2 -15  -2    2.46    1.94   0
  15  -2  -2    5.20    1.53   0
  15  -2  -2    5.48    1.41   0
  15   2   2    3.55    0.81   0
   2 -15  -2    5.07    1.87   0
 -15  -2   2    4.71    1.32   0
  15   2   2    3.86    1.88   0
  -2 -15   2    4.86    0.83   0
  -2 -15   2    5.52    0.81   0
 -15   2  -2    6.83    1.66   0
 -15  -2   2    6.00    1.54   0
  -2 -15   2    5.50    1.63   0
   2 -15  -2    0.22    2.10   0
 -15  -2  -2    3.72    1.45   0
  15  -2   2    4.13    1.70   0
  15   2  -2    6.37    1.16   0
 -15   2   2    5.88    1.84   0
  -2 -15  -2    4.94    1.18   0
  15  -2   2    2.08    1.64   0
  15   2  -2    5.17    1.38   0
  -2 -15  -2    3.77    1.20   0
   2 -15   2    7.23    1.14   0
   2 -15   2    6.55    2.35   0
 -15   2   2    4.80    1.41   0
  -2 -15  -2    4.31    1.20   0
   2 -15   2    3.66    1.88   0
  -2 -15  -2    2.99    1.22   0
  15  -2   2    4.75    1.19   0
  15   3   2   92.16    1.22   0
 -15   3  -2  107.74    2.32   0
  -3 -15   2   92.57    0.91   0
 -15  -3   2   99.57    1.71   0
   3 -15  -2   83.98    1.82   0
  -3 -15   2  101.78    2.25   0
  15   3   2   88.61    1.19   0
   3 -15  -2  104.95    2.32   0
  15  -3  -2  104.06    2.15   0
  -3  15  -2   99.37    1.62   0
  -3 -15   2   91.03    0.93   0
  -3 -15   2   99.74    2.51   0
 -15  -3   2  107.68    1.57   0
   3 -15  -2  100.91    2.02   0
  15  -3  -2   96.60    1.95   0
  15   3   2  102.55    2.30   0
   3 -15  -2   99.43    2.16   0
   3 -15   2  113.89    2.90   0
  15   3  -2  101.81    1.77   0
  15  -3   2   44.61    1.61   0
  15  -3   2  104.06    2.24   0
 -15   3   2   99.59    2.04   0
 -15   3   2  111.44    1.98   0
  15   3  -2   98.41    1.76   0
  -3 -15  -2   98.39    1.64   0
   3 -15   2  102.19    1.68   0
  15  -3   2  101.47    1.83   0
  -3 -15  -2   93.20    1.63   0
   3 -15   2  107.00    2.43   0
  -3 -15  -2   95.49    1.55   0
  -3 -15  -2  110.04    1.66   0
 -15  -3  -2  107.68    2.03   0
   4 -15  -2    0.02    1.62   0
  -4  15  -2    1.89    1.57   0
  -4 -15   2    1.63    1.37   0
 -15   4  -2    2.32    1.67   0
   4 -15  -2    1.24    1.36   0
  -4 -15   2    0.64    1.45   0
   4 -15  -2    3.65    1.87   0
  15  -4  -2    4.18    1.74   0
  15  -4  -2    0.23    1.59   0
  15   4   2    0.29    0.70   0
 -15  -4   2   -0.26    1.16   0
  15   4   2   -0.45    1.45   0
  15   4   2    0.80    0.73   0
 -15  -4   2    1.65    1.33   0
   4 -15  -2   -0.63    1.41   0
  -4 -15  -2   -0.27    1.10   0
  15  -4   2   -2.16    1.80   0
  15  -4   2   -1.30    1.75   0
  15   4  -2    1.49    1.32   0
  -4 -15  -2    0.47    1.12   0
  15  -4   2    1.34    1.99   0
  15   4  -2    2.00    1.26   0
 -15   4   2    1.22    1.65   0
  -4 -15  -2   -0.22    1.42   0
  -4 -15  -2   -0.15    1.21   0
   4 -15   2    1.13    1.33   0
   4 -15   2    0.68    1.86   0
 -15   4   2   -0.40    1.60   0
 -15  -4  -2    2.08    1.99   0
   4 -15   2   -1.24    2.30   0
  -5 -15   2  143.99    2.56   0
 -15  -5   2  178.48    1.90   0
  15  -5  -2  142.54    3.06   0
  15   5   2  154.02    2.41   0
 -15   5  -2  153.51    2.65   0
   5 -15  -2  159.15    2.58   0
  15  -5  -2  150.58    2.81   0
   5 -15  -2  153.08    2.46   0
   5 -15  -2  153.12    2.59   0
  15   5   2  111.17    0.89   0
  -5  15  -2  155.75    2.16   0
 -15  -5   2  155.80    1.91   0
   5 -15  -2  143.59    2.34   0
  15   5   2   26.18    0.65   0
   5 -15   2  154.96    2.83   0
   5 -15   2  165.77    2.82   0
 -15   5   2  156.51    2.52   0
  15  -5   2  145.27    2.58   0
  -5 -15  -2  164.50    1.79   0
   5 -15   2  155.53    2.51   0
  15   5  -2  149.14    1.61   0
  -5 -15  -2  141.22    1.79   0
 -15   5   2  158.26    2.61   0
  -5 -15  -2  144.41    1.55   0
  -5 -15  -2  147.16    1.51   0
  15   5  -2  137.06    1.88   0
 -15  -5  -2  160.45    2.15   0
  15  -5   2  141.48    2.33   0
  15  -5   2  163.31    2.82   0
   6 -15  -2    5.15    1.72   0
   6 -15  -2    2.00    2.68   0
   6 -15  -2    9.20    1.88   0
   6 -15  -2    4.20    1.68   0
 -15  -6   2    7.88    1.18   0
  -6  15  -2    8.77    1.44   0
  15  -6  -2   10.59    2.54   0
 -15  -6   2    8.68    1.01   0
 -15   6  -2   12.95    1.89   0
  15   6   2    7.22    1.41   0
  15  -6  -2    4.30    1.88   0
  -6 -15   2    6.23    1.80   0
  15  -6   2    3.26    2.21   0
  15  -6   2   11.31    2.36   0
 -15   6   2    7.49    1.82   0
  -6 -15  -2    7.40    0.89   0
  15  -6   2    5.62    2.43   0
  -6 -15  -2    7.47    1.46   0
   6 -15   2    9.39    2.08   0
  -6 -15  -2    8.89    1.08   0
 -15  -6  -2   10.85    1.93   0
  15   6  -2    2.04    1.05   0
  -6 -15  -2    6.28    0.92   0
 -15   6   2    8.60    1.96   0
   6 -15   2    5.15    1.91   0
  15   6  -2    6.71    1.22   0
   6 -15   2    8.42    2.08   0
   7 -15  -2  116.56    2.70   0
  15  -7  -2   89.22    2.70   0
   7 -15  -2  120.16    3.30   0
 -15  -7   2  126.03    1.26   0
  15  -7  -2  110.05    3.19   0
  -7 -15   2  109.87    2.29   0
  15   7   2  117.53    1.97   0
 -15   7  -2  114.45    2.58   0
 -15  -7   2  108.10    1.91   0
   7 -15  -2  105.02    2.40   0
  -7  15  -2  110.43    2.71   0
   7 -15  -2  108.77    2.50   0
  15  -7   2   70.20    2.21   0
  15   7  -2  104.32    2.07   0
  15  -7   2  110.27    2.52   0
 -15   7   2  114.49    3.19   0
  -7 -15  -2  107.04    1.05   0
   7 -15   2  119.64    2.37   0
  15  -7   2  103.68    2.45   0
  -7 -15  -2  122.47    1.79   0
  15   7  -2   14.23    0.80   0
 -15   7   2  110.48    3.30   0
   7 -15   2  124.48    2.83   0
  -7 -15  -2  107.18    1.95   0
 -15  -7  -2  110.35    2.27   0
   7 -15   2  113.41    2.88   0
  -7 -15  -2   99.39    1.02   0
   8 -15  -2    0.73    3.04   0
  15   8   2    0.98    1.34   0
  -8  15  -2    2.49    1.75   0
   8 -15  -2    4.54    2.25   0
 -15  -8   2    2.19    1.57   0
  15  -8  -2    4.47    2.06   0
  -8 -15   2    4.44    1.84   0
  15  -8  -2    4.38    2.34   0
   8 -15  -2    3.84    1.87   0
 -15   8  -2    3.86    1.98   0
   8 -15  -2    3.27    1.92   0
  15  -8   2    2.13    1.96   0
   8 -15   2    2.85    2.08   0
   8 -15   2    4.65    2.45   0
  15   8  -2    0.21    0.57   0
  15  -8   2    0.61    2.64   0
  15  -8   2    3.76    2.09   0
 -15  -8  -2    1.48    1.40   0
  15   8  -2    2.35    1.18   0
 -15   8   2    3.91    2.04   0
 -15   8   2    2.68    2.68   0
   8 -15   2    6.11    2.94   0
  -8 -15  -2    3.57    1.36   0
  -8 -15  -2    1.30    1.46   0
   9 -15  -2  105.64    3.15   0
  15   9   2   65.28    1.73   0
  -9  15  -2  120.67    3.18   0
   9 -15  -2  114.43    3.13   0
  15  -9  -2  132.11    3.72   0
  15  -9  -2  115.73    2.92   0
 -15  -9   2  109.89    1.66   0
   9 -15  -2  111.54    3.21   0
  -9 -15   2  109.38    2.21   0
   9 -15  -2  111.01    2.82   0
 -15   9  -2  121.52    3.34   0
  15  -9   2  105.50    3.23   0
   9 -15   2  121.57    3.60   0
 -15   9   2  102.53    3.02   0
 -15  -9  -2  119.88    2.04   0
  15  -9   2  111.76    2.88   0
  15  -9   2  127.87    2.85   0
   9 -15   2  111.18    2.67   0
  -9 -15  -2  106.30    1.97   0
   9  15  -2  104.62    1.93   0
  -9 -15  -2   97.79    1.50   0
  15   9  -2  100.00    2.02   0
   9 -15   2  117.30    3.06   0
 -15   9   2  114.73    2.95   0
  10 -15  -2   -0.38    2.44   0
 -15  10  -2   -0.55    3.01   0
  15  10   2   -0.02    1.45   0
  10 -15  -2    0.20    2.49   0
  15 -10  -2    0.93    2.67   0
 -15 -10   2    0.38    1.51   0
  10 -15  -2    0.69    2.30   0
 -10 -15   2   -2.33    1.32   0
  15 -10  -2    0.57    2.22   0
  10 -15  -2    0.56    2.88   0
 -10  15  -2   -0.70    2.07   0
 -10 -15  -2   -0.40    1.33   0
  10  15  -2    0.26    1.29   0
 -15  10   2   -0.14    2.51   0
  15 -10   2   -1.01    2.27   0
  10 -15   2    1.83    2.66   0
  10 -15   2    6.90    3.02   0
 -10 -15  -2    0.19    1.24   0
 -15  10   2    4.20    2.69   0
  10 -15   2    0.62    3.04   0
  15 -10   2   -0.96    3.21   0
  15  10  -2   -0.81    1.14   0
 -15 -10  -2    0.44    1.75   0
  15 -10   2    1.69    2.34   0
  16   0   2   99.56    1.98   0
   0 -16   2   90.43    2.27   0
 -16   0  -2  111.27    2.75   0
  16   0  -2   99.38    1.93   0
   0 -16  -2  102.25    2.14   0
   0 -16   2  105.57    1.69   0
  16   0   2   98.35    1.63   0
   0 -16  -2  111.57    1.94   0
   0 -16   2   88.66    1.64   0
  16   0  -2   93.71    2.54   0
 -16   0   2   95.89    2.04   0
 -16   0   2  101.71    2.02   0
   0 -16   2   97.80    2.33   0
   0 -16  -2   90.52    2.11   0
  16   0   2  104.56    2.26   0
   0 -16  -2  104.02    2.45   0
  16   1   2    7.55    1.24   0
  16   1   2    4.36    1.02   0
   1 -16  -2    7.75    2.17   0
  16   1   2    4.29    2.11   0
  -1 -16   2    8.68    1.77   0
  16  -1  -2    5.17    1.49   0
  -1 -16   2    6.64    1.06   0
   1 -16  -2    4.02    1.92   0
   1 -16  -2    5.43    1.41   0
  -1 -16   2    8.54    1.88   0
 -16   1  -2    5.54    2.14   0
  -1 -16   2    5.59    1.11   0
  16  -1  -2    3.14    2.26   0
   1 -16  -2    5.12    1.47   0
 -16  -1   2    5.16    1.44   0
 -16  -1   2    3.64    1.38   0
  16  -1   2    5.07    1.77   0
 -16   1   2    6.70    1.61   0
  -1 -16  -2    5.48    1.61   0
  16   1  -2    7.16    1.43   0
  16  -1   2    7.34    1.69   0
   1 -16   2    6.49    1.42   0
  -1 -16  -2    6.30    1.39   0
 -16  -1  -2    7.21    1.74   0
   1 -16   2    5.68    2.21   0
   1 -16   2    6.27    1.09   0
  16   1  -2    4.05    2.04   0
 -16   1   2    7.06    1.47   0
   1 -16   2    3.48    2.36   0
  16  -1   2    7.01    1.73   0
  -1 -16  -2   -1.83    1.92   0
  -1 -16  -2    6.29    1.37   0
  16   2   2  109.01    1.67   0
  16  -2  -2  147.47    2.96   0
 -16  -2   2  141.93    2.19   0
   2 -16  -2  144.18    2.71   0
 -16   2  -2  160.26    2.70   0
  -2 -16   2  135.26    1.37   0
  16  -2  -2  119.28    2.37   0
  -2 -16   2  155.76    1.42   0
  16   2   2  137.63    1.77   0
   2 -16  -2  148.36    2.35   0
  -2 -16   2  148.91    2.47   0
  -2 -16   2  152.92    2.37   0
  16   2   2  152.38    2.44   0
 -16  -2   2  157.67    2.39   0
   2 -16  -2  155.87    2.52   0
   2 -16  -2  161.25    2.33   0
  16  -2   2  155.84    2.54   0
 -16  -2  -2  159.37    2.50   0
  16   2  -2  152.09    2.10   0
   2 -16   2  162.05    1.91   0
  -2 -16  -2  143.67    1.98   0
  16  -2   2  156.92    2.45   0
   2 -16   2  162.45    2.81   0
  -2 -16  -2  167.39    2.08   0
  16  -2   2  159.53    2.64   0
  -2 -16  -2  156.55    2.10   0
  16   2  -2  152.27    2.24   0
   2 -16   2  163.04    3.08   0
 -16   2   2  149.47    2.54   0
   2 -16   2  143.31    1.78   0
 -16   2   2  170.65    3.04   0
  -2 -16  -2  154.06    2.00   0
  -3 -16   2    8.10    1.63   0
  16  -3  -2    8.05    1.90   0
  -3 -16   2    8.88    0.74   0
  -3 -16   2   11.33    1.90   0
 -16  -3   2   12.51    1.43   0
   3 -16  -2    9.68    1.62   0
  16  -3  -2   10.35    2.21   0
  16   3   2   10.53    0.95   0
  -3 -16   2    9.03    0.68   0
 -16   3  -2   11.12    1.83   0
  16   3   2   10.27    1.62   0
 -16  -3   2   11.85    1.63   0
  16   3   2    0.60    0.91   0
   3 -16  -2    9.96    2.19   0
   3 -16  -2    9.06    1.67   0
   3 -16  -2    9.95    1.83   0
   3 -16   2   11.07    2.11   0
  16   3  -2    9.42    1.62   0
  16  -3   2    7.59    1.82   0
 -16  -3  -2    9.46    1.98   0
  16   3  -2    9.10    1.99   0
   3 -16   2    8.50    2.63   0
   3 -16   2   11.44    1.71   0
  -3 -16  -2   10.35    1.15   0
  16  -3   2    8.47    1.90   0
  -3 -16  -2    9.67    1.54   0
  16  -3   2   10.98    1.55   0
  -3 -16  -2    8.65    1.25   0
  -3 -16  -2    9.90    1.21   0
 -16   3   2    8.96    1.83   0
 -16   3   2   11.91    1.75   0
  16   4   2   11.30    0.77   0
   4 -16  -2   97.97    2.28   0
   4 -16  -2  122.00    2.49   0
   4 -16  -2  119.23    2.37   0
  -4 -16   2  115.92    2.24   0
  16  -4  -2  114.73    2.96   0
  16  -4  -2  122.60    2.53   0
 -16   4  -2  124.59    2.68   0
   4 -16  -2  120.00    2.97   0
 -16  -4   2  112.02    1.90   0
  16   4   2   98.05    1.22   0
 -16  -4   2  128.78    1.94   0
  16   4   2  120.54    2.18   0
  -4  16  -2  120.07    1.98   0
  -4 -16   2  120.48    2.52   0
 -16  -4  -2  124.40    2.22   0
  16  -4   2   84.82    2.02   0
  16  -4   2  116.27    2.64   0
  16  -4   2  117.53    2.20   0
  16   4  -2  118.24    1.98   0
  -4 -16  -2  105.12    1.80   0
  16   4  -2  106.16    1.98   0
  -4 -16  -2  109.86    1.76   0
  -4 -16  -2  106.97    1.84   0
  -4 -16  -2  126.91    1.97   0
   4 -16   2  115.76    2.06   0
   4 -16   2  128.16    3.55   0
   4 -16   2  128.87    3.28   0
 -16   4   2  115.95    2.39   0
 -16   4   2  114.72    2.48   0
   5 -16  -2    3.42    1.78   0
  -5  16  -2    3.04    1.47   0
   5 -16  -2    3.35    1.73   0
  16  -5  -2    2.93    1.86   0
 -16  -5   2    2.92    1.21   0
  16   5   2    0.22    0.53   0
 -16  -5   2    0.80    1.64   0
  -5 -16   2    3.19    1.49   0
  -5 -16   2    3.64    1.64   0
  16  -5  -2    2.25    2.50   0
  16   5   2    0.51    2.07   0
   5 -16  -2    4.29    2.38   0
  16   5   2   -0.20    0.57   0
 -16   5  -2    2.92    2.04   0
   5 -16  -2    3.64    2.05   0
 -16  -5  -2    1.17    1.53   0
  16  -5   2    1.55    2.16   0
  16  -5   2    1.52    2.03   0
 -16   5   2   -0.15    1.97   0
   5 -16   2    5.30    2.64   0
   5 -16   2    3.75    1.54   0
  16   5  -2    1.60    1.38   0
  -5 -16  -2    2.69    1.21   0
  16  -5   2    0.86    1.78   0
 -16   5   2    1.74    2.29   0
  -5 -16  -2    1.90    1.60   0
  -5 -16  -2    3.37    1.54   0
  -5 -16  -2    2.18    0.93   0
  16   5  -2    0.51    0.95   0
   5 -16   2    1.57    2.76   0
  16  -6  -2   82.66    2.37   0
  -6 -16   2   76.08    2.45   0
  16  -6  -2   75.97    3.11   0
 -16  -6   2   84.85    2.11   0
   6 -16  -2   91.39    2.57   0
   6 -16  -2   83.65    2.38   0
   6 -16  -2   77.51    2.30   0
 -16   6  -2   80.61    2.60   0
  16   6   2   80.47    1.95   0
  -6  16  -2   80.59    2.14   0
  -6 -16   2   81.31    2.34   0
 -16  -6   2   94.77    1.59   0
   6 -16  -2   65.63    2.60   0
 -16   6   2   74.11    2.43   0
 -16  -6  -2   87.17    2.45   0
  16  -6   2   64.15    2.29   0
   6 -16   2   61.16    2.60   0
 -16   6   2   83.36    2.42   0
   6 -16   2   81.11    2.29   0
  -6 -16  -2   70.04    1.16   0
  16  -6   2   71.95    2.96   0
  -6 -16  -2   67.74    1.19   0
  16   6  -2   69.33    2.03   0
  16   6  -2    9.24    1.11   0
  16  -6   2   88.11    2.44   0
  -6 -16  -2   69.60    1.58   0
   6 -16   2   91.25    2.93   0
  -6 -16  -2   70.41    1.46   0
   7 -16  -2    2.32    2.65   0
  -7 -16   2    3.03    1.46   0
   7 -16  -2    3.01    2.19   0
  16  -7  -2    3.20    2.13   0
 -16  -7   2    2.79    1.30   0
  16   7   2    4.22    1.49   0
 -16  -7   2    1.98    0.90   0
   7 -16  -2    2.25    2.01   0
  -7 -16   2    4.82    1.82   0
  16  -7  -2    2.61    2.24   0
   7 -16  -2    3.98    2.06   0
 -16   7  -2    3.19    2.22   0
  -7  16  -2    4.35    1.79   0
  16  -7   2    4.05    2.22   0
  16  -7   2   -0.91    2.51   0
 -16   7   2    7.13    2.10   0
  -7 -16  -2    4.02    1.33   0
 -16  -7  -2    4.16    1.88   0
   7 -16   2    4.20    2.50   0
   7 -16   2    2.45    2.36   0
   7 -16   2    3.15    2.52   0
  16   7  -2    0.31    1.65   0
 -16   7   2    0.64    2.10   0
  16   7  -2    0.27    0.91   0
  -7 -16  -2    3.67    0.79   0
  16  -7   2    3.40    2.57   0
  -7 -16  -2    2.01    0.73   0
  -7 -16  -2    2.33    1.13   0
   8 -16  -2   82.05    3.36   0
  -8 -16   2  113.83    2.03   0
   8 -16  -2  111.28    2.78   0
  16   8   2   83.56    1.92   0
 -16   8  -2  124.65    3.01   0
   8 -16  -2  129.64    3.97   0
  16  -8  -2  124.32    3.37   0
  16  -8  -2  125.90    3.80   0
  -8  16  -2  127.33    3.21   0
 -16  -8   2  115.08    2.11   0
   8 -16  -2  118.49    2.90   0
  -8 -16   2  118.61    2.53   0
  16  -8   2   70.92    2.67   0
 -16  -8  -2  129.23    2.46   0
 -16   8   2  128.60    3.58   0
  -8 -16  -2  129.49    1.86   0
   8 -16   2  147.26    3.38   0
   8 -16   2  120.05    2.76   0
  16   8  -2  114.67    1.99   0
  16   8  -2    1.35    0.72   0
  16  -8   2  118.72    3.37   0
 -16   8   2  120.75    3.65   0
  16  -8   2  123.49    2.95   0
   8 -16   2  120.48    4.10   0
  -8 -16  -2  109.11    1.73   0
   9 -16  -2   -0.98    2.64   0
   9 -16  -2   -2.44    3.13   0
 -16   9  -2    5.65    2.34   0
 -16  -9   2    5.85    1.20   0
  -9  16  -2   10.55    2.09   0
  -9 -16   2    4.28    1.82   0
  16  -9  -2    3.43    3.12   0
  16   9   2    0.69    1.34   0
   9 -16  -2    5.77    2.33   0
  16  -9  -2    3.74    3.72   0
   9 -16  -2    6.57    2.57   0
 -16   9   2    4.68    3.53   0
   9 -16   2    9.42    2.63   0
   9 -16   2    2.16    2.91   0
   9 -16   2    6.05    2.76   0
  16  -9   2    8.70    2.40   0
  16  -9   2   10.21    3.09   0
  16   9  -2    4.51    1.71   0
  -9 -16  -2    5.89    1.38   0
 -16   9   2    4.25    2.53   0
 -16  -9  -2    7.52    1.95   0
  -9 -16  -2    2.35    1.31   0
  16  -9   2    6.83    2.47   0
 -17   0   2    1.87    1.67   0
  17   0   2    0.94    1.52   0
   0 -17   2    1.70    1.34   0
  17   0  -2    0.25    2.21   0
   0 -17   2    1.57    2.03   0
   0 -17   2    0.33    1.31   0
   0 -17  -2    1.87    1.86   0
  17   0   2   -0.30    2.58   0
 -17   0  -2    0.12    1.91   0
  17   0   2   -1.30    1.52   0
   0 -17  -2    1.31    2.07   0
  17   0  -2    3.15    1.99   0
   0 -17  -2    1.47    2.00   0
   0 -17   2    0.04    1.83   0
   0 -17  -2    1.96    1.62   0
 -17   0   2    2.42    1.61   0
  17   1   2   32.85    1.63   0
  -1 -17   2  103.60    2.44   0
  -1 -17   2   99.06    1.41   0
  -1 -17   2  100.27    3.13   0
 -17   1  -2  104.30    3.22   0
   1 -17  -2  107.21    2.51   0
  17   1   2   97.58    1.90   0
   1 -17  -2  100.49    2.71   0
   1 -17  -2   94.87    2.58   0
 -17  -1   2  105.78    2.54   0
  17   1   2  103.52    2.48   0
   1 -17  -2  101.73    2.31   0
  17  -1  -2   97.13    2.22   0
 -17  -1   2  109.67    2.12   0
  17  -1  -2  104.62    2.90   0
  -1 -17   2   89.90    1.54   0
   1 -17   2   89.75    1.94   0
  17  -1   2   85.14    2.21   0
 -17  -1  -2  101.72    2.41   0
  -1 -17  -2   96.06    2.07   0
   1 -17   2  100.42    2.55   0
 -17   1   2   98.46    2.30   0
  17  -1   2   92.77    1.92   0
  -1 -17  -2  101.94    2.21   0
   1 -17   2  100.20    1.73   0
  -1 -17  -2   90.89    1.95   0
  -1 -17  -2   95.82    2.38   0
  17   1  -2   93.63    2.51   0
  17   1  -2   97.39    2.38   0
   1 -17   2   91.84    2.68   0
  17  -1   2   94.86    2.50   0
 -17   1   2  104.26    2.25   0
   2 -17  -2    9.71    2.29   0
  17  -2  -2    3.08    1.91   0
  17  -2  -2    8.95    1.83   0
  17   2   2    0.04    1.16   0
 -17  -2   2    7.58    2.12   0
 -17   2  -2    5.60    2.05   0
  17   2   2    5.24    1.27   0
  -2 -17   2    6.08    0.94   0
  -2 -17   2    5.12    2.44   0
   2 -17  -2    5.13    1.73   0
  -2 -17   2    6.19    2.41   0
   2 -17  -2    5.16    1.85   0
  17   2   2    4.01    2.26   0
   2 -17  -2    6.08    2.65   0
  -2 -17   2    4.17    0.87   0
 -17  -2   2    8.54    1.45   0
  17  -2   2   -0.43    1.88   0
  17   2  -2    5.53    1.76   0
   2 -17   2    5.69    1.30   0
   2 -17   2    4.69    2.12   0
 -17   2   2    7.21    1.82   0
  -2 -17  -2    7.33    1.75   0
  17  -2   2    7.05    1.54   0
  17   2  -2    6.14    2.04   0
 -17   2   2    7.26    1.90   0
 -17  -2  -2    7.61    2.26   0
  17  -2   2    6.70    2.00   0
  -2 -17  -2    5.64    1.42   0
  -2 -17  -2    3.84    1.86   0
   2 -17   2    5.10    2.19   0
   2 -17   2    7.32    1.75   0
  -2 -17  -2    3.06    1.95   0
  17   3   2   10.60    1.18   0
  -3 -17   2  131.90    1.15   0
 -17  -3   2  172.03    2.63   0
  -3 -17   2  153.61    2.60   0
   3 -17  -2  141.36    2.48   0
 -17   3  -2  153.73    3.05   0
   3 -17  -2  155.77    2.71   0
  17  -3  -2  156.88    2.91   0
  17  -3  -2  147.29    2.72   0
  17   3   2  136.75    1.71   0
   3 -17  -2  158.14    2.77   0
  -3 -17   2  148.85    3.25   0
 -17  -3   2  154.77    2.57   0
  17   3   2  157.73    3.16   0
  -3 -17   2  136.99    1.16   0
   3 -17  -2  157.76    2.75   0
  17  -3   2  133.73    3.02   0
   3 -17   2  148.51    2.12   0
  -3 -17  -2  159.28    2.00   0
 -17   3   2  169.00    3.14   0
  17  -3   2  164.45    2.85   0
   3 -17   2  167.03    2.75   0
  -3 -17  -2  162.16    2.17   0
  17   3  -2  151.14    2.44   0
 -17  -3  -2  159.30    2.73   0
  -3 -17  -2  136.46    2.47   0
  17   3  -2  152.68    2.40   0
 -17   3   2  158.47    2.87   0
   3 -17   2  161.25    3.40   0
   3 -17   2  166.44    3.85   0
  -3 -17  -2  149.77    2.24   0
  17  -3   2  160.12    3.01   0
   4 -17  -2   -0.11    1.89   0
 -17  -4   2   -0.22    1.27   0
   4 -17  -2    0.58    2.65   0
 -17   4  -2    2.30    2.18   0
  17   4   2    0.59    0.79   0
  17  -4  -2    0.69    1.93   0
  17   4   2    1.54    2.16   0
  -4 -17   2    2.38    2.10   0
  17  -4  -2    1.45    2.01   0
 -17  -4   2   -0.95    1.44   0
   4 -17  -2    0.10    2.39   0
   4 -17  -2    1.15    2.04   0
  17   4   2    0.52    0.82   0
  -4 -17   2    0.24    1.79   0
  17  -4   2    1.20    1.71   0
 -17  -4  -2    2.87    1.70   0
 -17   4   2    1.71    1.90   0
   4 -17   2   -1.83    2.98   0
  17  -4   2   -0.31    1.79   0
  17   4  -2    0.31    1.66   0
   4 -17   2    1.58    2.15   0
  -4 -17  -2    0.10    1.37   0
  -4 -17  -2   -1.04    1.71   0
  17   4  -2    1.65    1.56   0
  -4 -17  -2    0.82    1.69   0
 -17   4   2   -1.30    2.41   0
  -4 -17  -2   -0.02    1.43   0
  17  -4   2    0.94    2.17   0
   4 -17   2   -0.73    3.03   0
 -17   5  -2   66.81    2.72   0
   5 -17  -2   69.67    2.54   0
   5 -17  -2   66.63    2.37   0
  17  -5  -2   64.05    2.47   0
  17  -5  -2   45.20    2.62   0
  -5 -17   2   70.27    2.05   0
  -5 -17   2   64.83    2.14   0
 -17  -5   2   60.01    2.07   0
  17   5   2    1.97    0.51   0
   5 -17  -2   59.30    2.33   0
 -17  -5   2   64.96    1.50   0
  17   5   2   65.62    2.11   0
  17   5   2    0.63    0.62   0
   5 -17  -2   58.43    2.60   0
  17  -5   2   39.09    2.25   0
  17  -5   2   76.39    2.72   0
  17  -5   2   61.88    2.29   0
 -17   5   2   66.53    2.59   0
  -5 -17  -2   73.37    1.60   0
 -17   5   2   68.17    2.55   0
   5 -17   2   72.59    3.75   0
  -5 -17  -2   64.09    1.65   0
   5 -17   2   70.93    3.62   0
  -5 -17  -2   55.98    1.58   0
  17   5  -2   61.99    2.15   0
  -5 -17  -2   63.88    1.69   0
  17   5  -2    8.36    1.11   0
   5 -17   2   73.34    2.49   0
 -17  -5  -2   74.27    2.67   0
 -17  -6   2    0.35    1.66   0
  -6  17  -2    1.47    1.76   0
   6 -17  -2    0.20    2.81   0
  17  -6  -2    1.38    2.39   0
 -17   6  -2    1.95    2.25   0
  17  -6  -2    0.09    2.55   0
  17   6   2    1.16    2.05   0
  -6 -17   2   -0.30    2.19   0
 -17  -6   2   -0.32    1.33   0
  -6 -17   2   -0.10    1.73   0
   6 -17  -2    1.24    1.97   0
   6 -17  -2    2.55    1.96   0
   6 -17  -2   -0.09    3.20   0
 -17   6   2    0.04    2.22   0
  17  -6   2   -0.81    2.52   0
  17  -6   2    0.62    2.33   0
   6 -17   2   -0.46    3.44   0
  -6 -17  -2   -1.08    1.53   0
  -6 -17  -2    0.47    1.09   0
   6 -17   2   -0.71    1.89   0
 -17   6   2    1.35    2.53   0
  -6 -17  -2    0.56    1.03   0
  17   6  -2    0.80    1.43   0
  17   6  -2   -0.60    0.96   0
  -6 -17  -2    0.81    1.45   0
  17  -6   2   -0.33    2.03   0
   6 -17   2   -1.47    2.61   0
 -17  -6  -2   -0.29    2.09   0
   7 -17  -2   60.97    2.61   0
 -17  -7   2   48.70    1.56   0
   7 -17  -2   65.11    2.69   0
 -17  -7   2   60.79    1.90   0
  17  -7  -2   58.80    2.72   0
 -17   7  -2   65.08    3.46   0
   7 -17  -2   63.70    2.92   0
  -7 -17   2   60.82    2.57   0
  17  -7  -2   65.54    2.89   0
  17   7   2   48.01    1.97   0
  -7 -17   2   56.14    2.01   0
  -7  17  -2   61.77    2.41   0
   7 -17  -2   59.96    2.94   0
  17  -7   2   67.23    3.01   0
 -17   7   2   57.96    2.73   0
   7 -17   2   69.71    4.01   0
  17   7  -2    1.65    1.01   0
  17   7  -2   57.89    1.78   0
   7 -17   2   67.91    2.53   0
  -7 -17  -2   41.02    1.01   0
  17  -7   2    4.71    2.73   0
  17  -7   2   62.78    2.69   0
 -17   7   2   62.58    2.75   0
  -7 -17  -2   48.09    0.99   0
  -7 -17  -2   60.04    1.69   0
 -17  -7  -2   59.82    2.40   0
   7 -17   2   61.52    3.25   0
  -7 -17  -2   55.95    1.72   0
   0 -18  -2  117.15    2.69   0
 -18   0   2  129.41    3.00   0
 -18   0   2  125.31    3.16   0
   0 -18  -2  128.95    2.48   0
   0 -18   2  128.40    1.81   0
   0 -18   2  111.70    2.02   0
   0 -18   2  128.19    3.27   0
   0 -18   2  126.74    3.80   0
  18   0  -2  124.99    2.58   0
  18   0  -2  124.52    2.72   0
   0 -18  -2   -6.62    2.98   0
 -18   0  -2  131.15    2.93   0
  18   0   2  124.88    2.82   0
  18   0   2   -0.65    1.83   0
  18   0   2  115.11    2.44   0
   0 -18  -2  131.24    2.50   0
  18   1   2   -0.19    1.46   0
  18  -1  -2    3.46    2.62   0
 -18  -1   2    2.98    2.32   0
  -1 -18   2    1.41    1.32   0
   1 -18  -2    2.04    2.41   0
  -1 -18   2    2.08    1.24   0
  18   1   2    0.96    2.61   0
  -1 -18   2    0.97    2.57   0
  18   1   2    2.05    1.52   0
  18  -1  -2    0.22    2.56   0
 -18   1  -2    2.60    2.16   0
 -18  -1   2    2.44    1.85   0
   1 -18  -2    1.12    1.82   0
   1 -18  -2   -1.42    2.41   0
  -1 -18   2    1.61    2.23   0
   1 -18  -2    3.46    2.70   0
  18  -1   2   -0.70    1.52   0
  18   1  -2    3.26    2.13   0
   1 -18   2    1.75    2.19   0
 -18   1   2    0.99    2.60   0
  -1 -18  -2   -1.20    2.02   0
   1 -18   2    2.30    1.67   0
  18  -1   2    2.98    1.45   0
  18   1  -2    3.18    1.95   0
   1 -18   2    4.49    1.65   0
  -1 -18  -2    3.28    2.04   0
  -1 -18  -2    2.72    1.68   0
 -18   1   2    3.57    2.66   0
   1 -18   2   -1.20    2.32   0
  -1 -18  -2    1.74    2.36   0
 -18  -1  -2    0.99    2.61   0
  18  -1   2    1.64    2.14   0
  18   2   2    6.13    1.40   0
  -2 -18   2  111.28    2.71   0
  -2 -18   2  107.75    1.42   0
   2 -18  -2  110.78    3.23   0
  -2 -18   2   91.71    1.30   0
   2 -18  -2   90.17    2.33   0
 -18  -2   2   98.44    2.35   0
  18  -2  -2   83.26    2.64   0
 -18  -2   2  110.26    2.35   0
  18   2   2   97.09    1.56   0
 -18   2  -2  118.16    3.53   0
  -2 -18   2  114.04    2.81   0
  18   2   2  113.29    3.06   0
  18  -2  -2  103.13    3.09   0
   2 -18  -2  112.42    2.73   0
   2 -18  -2  120.68    3.07   0
  18   2  -2  105.51    2.58   0
  18  -2   2   64.17    2.18   0
 -18   2   2  107.87    2.69   0
   2 -18   2  120.33    2.94   0
   2 -18   2   90.86    1.90   0
 -18   2   2  112.92    3.12   0
  18   2  -2   98.72    3.02   0
  -2 -18  -2  108.59    2.52   0
 -18  -2  -2  113.25    2.74   0
  -2 -18  -2   98.47    2.07   0
   2 -18   2  110.16    3.14   0
   2 -18   2  106.11    2.31   0
  18  -2   2  102.82    2.27   0
  -2 -18  -2   90.64    2.38   0
  -2 -18  -2   95.34    2.16   0
  18  -2   2  107.04    3.41   0
  -3 -18   2    0.21    0.54   0
   3 -18  -2    0.03    2.30   0
   3 -18  -2    0.72    1.95   0
  18  -3  -2    1.89    2.05   0
  18  -3  -2    1.76    2.20   0
  -3 -18   2    0.54    0.59   0
 -18  -3   2    1.29    1.77   0
   3 -18  -2    3.47    2.11   0
 -18   3  -2    1.01    2.22   0
  18   3   2    0.08    1.11   0
  -3 -18   2   -0.93    2.02   0
  18   3   2   -0.40    1.97   0
  -3 -18   2    0.92    2.60   0
 -18  -3   2    0.32    2.23   0
   3 -18  -2   -2.60    2.22   0
  18   3   2   -0.27    1.11   0
   3 -18   2    1.56    1.48   0
 -18   3   2   -0.80    2.19   0
  -3 -18  -2    0.01    1.40   0
   3 -18   2   -3.08    3.37   0
 -18  -3  -2    0.10    1.93   0
  -3 -18  -2    0.22    1.77   0
   3 -18   2    1.38    2.13   0
  -3 -18  -2   -0.84    1.99   0
  18  -3   2   -1.75    2.18   0
  18   3  -2    0.07    1.75   0
  18  -3   2   -0.37    1.82   0
  -3 -18  -2   -1.50    1.77   0
   3 -18   2   -2.46    2.46   0
 -18   3   2   -0.56    2.00   0
  18   3  -2    1.74    1.43   0
  18  -3   2   -1.97    2.64   0
 -18  -4   2   36.94    1.82   0
   4 -18  -2   36.62    2.43   0
   4 -18  -2   32.91    2.59   0
 -18  -4   2   38.05    1.64   0
  18  -4  -2   38.27    2.50   0
 -18   4  -2   38.69    2.63   0
  18   4   2    1.83    0.89   0
  -4 -18   2   35.95    2.62   0
  18   4   2   36.51    2.18   0
  -4 -18   2   37.09    2.18   0
  18  -4  -2   38.31    2.88   0
   4 -18  -2   42.77    3.04   0
   4 -18  -2   41.10    2.34   0
  18  -4   2   24.87    2.79   0
  18  -4   2   34.72    3.08   0
 -18  -4  -2   43.88    2.81   0
  -4 -18  -2   33.42    1.71   0
  -4 -18  -2   45.01    1.82   0
 -18   4   2   31.68    2.38   0
  18  -4   2   37.86    2.61   0
   4 -18   2   28.94    3.33   0
   4 -18   2   41.28    2.29   0
  18   4  -2   31.82    2.48   0
  -4 -18  -2   34.33    2.07   0
  -4 -18  -2   29.50    1.54   0
 -18   4   2   36.83    2.43   0
  18   4  -2    3.87    1.65   0
   4 -18   2   32.55    1.83   0
   4 -18   2   39.06    3.47   0
   0  -1  -3 1739.65    2.54   0
  -1   0  -3 1852.93    2.85   0
  -1   0  -3 1529.34    2.39   0
   0   1   3 1759.29    2.60   0
   0  -1   3 1780.09    2.55   0
   1   0   3 1729.91    2.79   0
   1   0  -3 1670.21    2.50   0
   0  -1  -3 1805.93    2.77   0
   0   1   3 1681.38    2.66   0
  -1   0   3 1831.09    2.89   0
   1   0  -3 1742.07    2.78   0
   1   0   3 1556.61    2.34   0
   0  -1   3 1690.11    2.79   0
   0   1  -3 1789.64    2.61   0
   0   1  -3 1703.06    2.73   0
  -1   0   3 1743.91    2.51   0
   0  -2  -3  261.84    1.33   0
   0  -2   3  259.26    1.01   0
   0   2   3  253.40    1.20   0
  -2   0   3  250.59    1.23   0
   2   0  -3  270.02    1.13   0
   0   2   3  247.48    1.00   0
   0  -2  -3  244.44    1.00   0
  -2   0   3  243.59    0.99   0
   2   0  -3  248.73    1.23   0
   0  -2   3  249.41    1.22   0
   2   0   3  255.36    1.23   0
   2   0   3  247.24    1.05   0
  -2   0  -3  242.17    1.00   0
  -2   0  -3  282.45    1.40   0
   0   2  -3  273.44    1.11   0
   0   2  -3  257.61    1.27   0
  -1  -2   3 1236.90    1.93   0
   1   2   3 1051.87    1.74   0
  -2  -1   3 1330.29    2.65   0
   2   1   3 1113.20    1.81   0
  -2  -1   3 1153.48    1.89   0
   2  -1  -3 1294.41    2.37   0
  -1   2  -3 1329.68    2.36   0
   2  -1  -3 1237.88    2.44   0
  -1  -2   3 1205.48    2.51   0
   2   1   3 1232.94    2.47   0
   1  -2  -3 1271.00    2.37   0
   1  -2  -3 1168.21    2.34   0
  -1   2  -3  528.99    1.72   0
  -2   1  -3 1322.46    2.41   0
  -2   1  -3 1312.55    2.57   0
   1   2   3 1274.53    2.48   0
  -1  -2  -3 1120.98    1.88   0
   2   1  -3 1212.65    2.03   0
  -1   2   3 1219.35    2.34   0
  -2   1   3 1193.89    2.42   0
  -2   1   3 1133.83    2.13   0
  -1   2   3 1207.56    2.33   0
   1  -2   3 1154.51    2.34   0
   1   2  -3 1342.29    2.09   0
   1   2  -3 1160.35    2.49   0
  -1  -2  -3 1204.53    2.44   0
   2   1  -3 1211.62    2.52   0
   2  -1   3 1238.23    2.43   0
   1  -2   3 1199.41    2.23   0
   2  -1   3 1101.08    2.14   0
  -2  -1  -3 1211.56    2.50   0
  -2  -1  -3  722.12    1.52   0
   0  -3  -3 2703.64    3.74   0
   0   3  -3 2695.64    2.96   0
   3   0  -3 3011.47    3.34   0
   3   0   3 2810.12    3.84   0
   0   3   3 2798.87    3.22   0
   0  -3  -3 2571.20    3.06   0
   0   3   3 2741.05    3.68   0
   3   0  -3 2869.68    4.03   0
   0  -3   3 2802.56    3.10   0
   0  -3   3 2705.70    3.85   0
   3   0   3 2576.08    2.96   0
  -3   0   3 2752.71    3.84   0
   0   3  -3 2474.85    3.73   0
  -3   0  -3 2584.91    3.04   0
  -3   0  -3 2904.96    3.95   0
  -3   1  -3  193.65    1.19   0
  -1   3  -3  185.78    0.94   0
   1   3   3  190.86    0.90   0
   1  -3  -3  186.30    1.16   0
   1   3   3  194.88    1.17   0
   3   1   3  173.86    0.75   0
   3  -1  -3  191.66    1.20   0
  -3  -1   3  186.19    1.19   0
  -1  -3   3  196.47    0.87   0
   3   1   3  217.56    1.45   0
  -1  -3   3  201.32    1.46   0
   1  -3  -3  184.36    1.01   0
   3  -1  -3  181.90    1.01   0
  -1   3  -3  140.49    1.11   0
  -3   1  -3  183.25    0.99   0
  -1   3   3  182.93    1.00   0
  -3   1   3  170.49    1.12   0
   3   1  -3  186.35    0.85   0
  -1  -3  -3  180.49    0.81   0
   1   3  -3  200.32    0.87   0
  -1  -3  -3  197.05    1.35   0
   1  -3   3  186.01    1.17   0
   3   1  -3  201.49    1.43   0
   3  -1   3  177.59    0.97   0
  -1   3   3  205.40    1.35   0
   3  -1   3  199.71    1.20   0
   1  -3   3  183.81    0.98   0
  -3  -1  -3  195.84    1.25   0
  -3  -1  -3  179.42    0.80   0
   1   3  -3  183.68    1.25   0
  -3  -2   3 1651.06    1.99   0
   3   2   3 1767.61    3.16   0
  -3   2  -3 1706.51    3.00   0
  -2  -3   3 1597.76    2.98   0
   3  -2  -3 1657.54    2.85   0
  -2   3  -3 1755.98    2.88   0
   2  -3  -3 1697.63    3.00   0
   2   3   3 1764.63    3.13   0
  -2  -3   3 1662.15    1.95   0
   2   3   3 1767.94    2.10   0
   2  -3  -3 1751.77    2.98   0
  -3  -2   3 1665.28    3.02   0
   3   2   3 1742.72    1.98   0
   3  -2  -3 1915.51    3.34   0
   3  -2  -3 1584.05    2.80   0
  -2   3  -3 1664.40    3.14   0
  -3   2  -3 1774.60    2.99   0
   3   2  -3 1641.00    2.11   0
  -3   2   3 1733.30    3.22   0
  -2   3   3 1767.87    3.08   0
   2  -3   3 1663.16    2.77   0
   3  -2   3 1512.50    2.69   0
   3   2  -3 1602.93    3.09   0
  -3  -2  -3 1703.65    3.17   0
  -2  -3  -3 1303.74    1.82   0
   2   3  -3 1443.85    2.96   0
   2   3  -3 1787.25    2.12   0
   2  -3   3 1666.80    3.17   0
  -2  -3  -3 1684.93    3.09   0
  -3  -2  -3 1460.68    1.85   0
   3  -2   3 1802.45    3.17   0
  -4   0  -3    0.86    0.45   0
  -4   0  -3    0.69    0.74   0
   0  -4  -3    3.74    0.63   0
   4   0   3    1.44    1.00   0
   0   4  -3    2.82    0.54   0
   0  -4  -3    1.06    0.93   0
   4   0  -3    1.52    0.49   0
   4   0  -3    1.38    1.04   0
   0  -4   3    1.72    0.42   0
   4   0  -3    1.85    0.41   0
   0   4   3    0.94    0.48   0
   0  -4   3    0.48    1.08   0
  -4   0   3    2.86    0.72   0
   4   0   3    4.42    0.56   0
   0   4   3    1.57    0.66   0
   0   4  -3    1.08    0.75   0
   1  -4  -3 2158.21    3.21   0
   1   4   3 2098.21    2.57   0
   1   4   3 2145.10    3.48   0
   4  -1  -3 2037.15    3.54   0
   4  -1  -3 2306.65    3.25   0
   1  -4  -3 2042.68    3.43   0
  -1   4  -3 2141.80    2.85   0
  -1  -4   3 2025.95    3.59   0
  -4   1  -3 2095.08    3.56   0
   4  -1  -3 2162.11    3.17   0
  -4  -1   3 2058.20    3.53   0
  -4   1  -3 1923.78    2.94   0
   4   1   3 1968.40    2.32   0
  -1  -4   3 2315.66    2.57   0
   4   1   3 2143.25    3.63   0
  -1   4  -3 2087.20    3.72   0
  -1   4   3 2167.22    3.50   0
   1   4  -3 2092.31    2.34   0
   1  -4   3 2110.85    2.96   0
  -4   1   3 2324.82    3.89   0
   4   1  -3 2012.45    2.61   0
   4   1  -3 2324.37    2.75   0
  -1  -4  -3 2069.09    3.46   0
  -1  -4  -3 2225.28    2.68   0
   4   1  -3 2281.34    3.88   0
   1  -4   3 2029.40    3.59   0
  -1   4   3 2313.33    3.35   0
   1   4  -3 2236.52    3.92   0
   4  -1   3 1975.52    2.87   0
   4  -1   3 2346.77    3.87   0
  -4  -1  -3 2375.96    3.98   0
  -4  -1  -3 2321.63    2.64   0
   4  -2  -3   94.30    0.90   0
   2  -4  -3   89.65    0.96   0
  -4   2  -3   97.03    1.02   0
   2   4   3   96.01    0.62   0
   2   4   3   87.99    0.94   0
  -2   4  -3   89.31    0.83   0
  -2  -4   3   90.73    0.53   0
  -4   2  -3   84.27    0.87   0
   4  -2  -3   94.20    1.06   0
  -4  -2   3   91.34    1.19   0
   2  -4  -3   93.33    0.91   0
  -2  -4   3   92.62    1.04   0
   4   2   3   88.47    0.99   0
   4  -2  -3   95.43    1.30   0
  -2   4  -3   82.93    1.06   0
   4   2   3   84.12    0.52   0
  -2  -4  -3   92.32    0.98   0
   2   4  -3   90.32    0.54   0
   4   2  -3   95.05    0.67   0
   4  -2   3   84.19    0.85   0
  -4   2   3   85.08    1.02   0
  -4  -2  -3   93.51    0.57   0
   4   2  -3   97.80    1.27   0
  -4  -2  -3   93.72    1.04   0
   4  -2   3   90.58    1.00   0
   2   4  -3   91.52    1.24   0
   2  -4   3   85.87    1.04   0
   4   2  -3   95.22    0.59   0
  -2   4   3   92.07    0.91   0
   2  -4   3   85.87    0.80   0
  -2  -4  -3   84.17    0.53   0
   4  -3  -3  611.13    2.08   0
   3  -4  -3  624.54    2.05   0
   3  -4  -3  599.22    2.12   0
   4  -3  -3  556.66    1.86   0
  -3   4  -3  591.98    2.23   0
  -3  -4   3  548.40    1.95   0
   3   4   3  581.24    1.98   0
   4   3   3  572.90    0.92   0
   4  -3  -3  644.34    2.35   0
  -3   4  -3  631.41    2.00   0
  -4  -3   3  615.36    2.19   0
   4   3   3  597.93    2.02   0
   3  -4  -3  554.87    1.96   0
  -4   3  -3  610.44    2.12   0
  -4   3  -3  543.58    1.90   0
   3   4   3  586.90    1.06   0
  -3  -4   3  522.93    0.91   0
   4  -3   3  450.01    1.72   0
   4   3  -3  511.35    1.10   0
   3  -4   3  505.73    1.84   0
   3  -4   3  281.96    1.49   0
  -3  -4  -3  482.10    0.98   0
   3   4  -3  488.42    0.94   0
  -4   3   3  491.21    1.94   0
  -3  -4  -3  496.56    1.89   0
   4   3  -3  501.23    2.08   0
  -3   4   3  487.65    1.85   0
   3   4  -3  468.20    2.01   0
   4  -3   3  461.07    1.75   0
   4   3  -3  499.07    1.11   0
  -4  -3  -3  495.14    0.92   0
  -4  -3  -3  507.15    1.94   0
   5   0   3 1836.01    3.52   0
  -5   0  -3 1824.95    3.67   0
   0   5   3 1771.61    3.34   0
   0  -5  -3 1936.24    3.67   0
   0  -5  -3 1846.83    2.89   0
   0   5  -3 1845.14    2.55   0
  -5   0   3 1770.09    3.46   0
  -5   0  -3 1772.04    2.65   0
   0   5   3 1829.55    2.85   0
   5   0  -3 1638.93    2.67   0
   5   0  -3 1802.90    3.58   0
   5   0  -3 1868.28    2.82   0
   0  -5   3 1788.45    3.58   0
   0  -5   3 1902.31    2.67   0
   5   0   3 1797.23    2.67   0
   0   5  -3 1954.64    3.89   0
  -5  -1   3   97.02    1.05   0
   5  -1  -3   98.42    1.01   0
  -5   1  -3  100.70    1.32   0
  -1  -5   3   97.09    1.14   0
   1  -5  -3   99.97    0.91   0
   5  -1  -3   95.02    1.09   0
  -5   1  -3   96.66    0.86   0
   5  -1  -3  100.89    0.90   0
  -1   5  -3  108.06    0.90   0
   1   5   3   95.07    0.69   0
   5   1   3  109.46    1.13   0
  -1  -5   3  105.00    0.70   0
   1   5   3   98.93    1.00   0
   5   1   3   89.90    0.61   0
  -1   5  -3  101.85    1.38   0
   1  -5  -3   94.06    1.04   0
  -1   5   3   94.58    0.88   0
  -5  -1  -3   97.88    1.12   0
   5   1  -3   99.80    0.73   0
   5   1  -3  105.08    0.85   0
  -1  -5  -3   93.06    0.69   0
  -5   1   3  104.12    1.35   0
   1   5  -3   92.91    0.57   0
  -1  -5  -3   95.83    1.01   0
   5   1  -3   97.50    1.07   0
   1   5  -3  103.09    1.41   0
   5  -1   3   92.10    0.81   0
   5  -1   3   96.07    1.07   0
   1  -5   3   94.42    1.12   0
   1  -5   3   95.69    0.79   0
  -2   5  -3  736.48    1.94   0
   2  -5  -3  824.40    2.39   0
  -5   2  -3  748.72    2.12   0
   5  -2  -3  710.81    2.05   0
   2   5   3  720.70    1.45   0
   2  -5  -3  706.72    2.24   0
   5  -2  -3  774.94    2.14   0
   5  -2  -3  730.52    2.39   0
   2   5   3  803.49    2.42   0
  -5   2  -3  759.16    2.38   0
   2  -5  -3  783.40    2.32   0
  -5  -2   3  755.95    2.31   0
  -2  -5   3  728.40    1.24   0
   5   2   3  700.90    1.24   0
   5   2   3  752.29    2.34   0
  -2  -5   3  806.09    2.58   0
  -2   5  -3  665.50    2.33   0
   2  -5   3  764.28    2.01   0
  -2   5   3  769.36    2.18   0
   5   2  -3  831.82    1.69   0
  -2  -5  -3  778.40    2.31   0
  -5   2   3  788.43    2.45   0
  -2  -5  -3  698.88    1.43   0
   5  -2   3  807.88    2.23   0
   5   2  -3  394.54    1.83   0
   2  -5   3  749.18    2.42   0
   5   2  -3  774.70    1.54   0
   2   5  -3  643.69    2.25   0
   2   5  -3  767.15    1.24   0
  -5  -2  -3  807.55    2.45   0
   5  -2   3  821.21    2.58   0
  -3   5  -3   40.41    0.94   0
   5  -3  -3   32.98    0.79   0
   3   5   3   43.63    0.41   0
  -3  -5   3   38.51    0.30   0
   5  -3  -3   45.17    0.85   0
   3  -5  -3   43.51    0.86   0
   3  -5  -3   44.71    0.91   0
   5  -3  -3   41.53    0.95   0
   3   5   3   41.76    0.83   0
  -5   3  -3   43.10    0.91   0
   3  -5  -3   43.89    0.88   0
   5   3   3   42.80    0.83   0
   5   3   3   39.73    0.27   0
   5   3   3   42.42    0.28   0
  -3  -5   3   42.06    0.88   0
  -3   5  -3   41.81    0.82   0
  -5  -3   3   42.22    0.86   0
   5  -3   3   46.83    1.13   0
  -3   5   3   42.51    0.83   0
   5   3  -3   43.53    0.51   0
  -3  -5  -3   40.89    0.84   0
   3  -5   3   41.54    1.00   0
   5  -3   3   46.84    1.05   0
  -3  -5  -3   42.61    0.41   0
   3   5  -3   38.22    0.27   0
   5   3  -3   44.49    1.13   0
  -5   3   3   42.80    0.93   0
   5   3  -3   42.42    0.50   0
   3   5  -3   40.23    0.86   0
   3  -5   3   40.43    0.94   0
  -5  -3  -3   42.80    0.87   0
   4   5   3  866.81    2.65   0
  -4   5  -3  792.10    2.60   0
   4  -5  -3  697.08    2.33   0
   4  -5  -3  809.95    2.58   0
   5  -4  -3  927.05    2.75   0
   5  -4  -3  834.71    2.67   0
  -5  -4   3  797.15    2.44   0
   4  -5  -3  864.62    2.57   0
  -5   4  -3  803.38    2.49   0
  -4   5  -3  796.88    2.37   0
   5   4   3  884.36    2.67   0
  -4  -5   3  819.03    2.67   0
  -4  -5  -3  692.08    0.57   0
   5  -4   3  808.70    2.63   0
   4  -5   3  870.57    2.59   0
   5   4  -3  847.41    1.23   0
  -4   5   3  834.55    2.60   0
   5   4  -3  838.43    1.15   0
   4  -5   3  846.38    2.81   0
   4   5  -3  780.77    2.47   0
   5   4  -3  812.84    2.54   0
  -4  -5  -3  834.82    2.54   0
  -5   4   3  801.68    2.59   0
   5  -4   3  775.62    2.46   0
  -4  -5  -3  861.73    0.72   0
  -5  -4  -3  822.59    2.53   0
   0  -6   3  212.62    1.09   0
   0   6   3  231.48    1.62   0
  -6   0  -3  222.97    1.50   0
   0   6   3  216.82    1.26   0
   0  -6  -3  187.18    1.33   0
  -6   0   3  213.84    1.66   0
   6   0  -3  218.36    1.67   0
   0   6  -3  210.50    1.04   0
   6   0  -3  236.63    1.31   0
   0  -6   3  215.25    1.51   0
   6   0   3  218.18    1.15   0
   0  -6  -3  172.30    1.04   0
   6   0   3  212.39    1.66   0
   6   0   3  217.09    1.14   0
   0   6  -3  205.49    1.48   0
  -6   1  -3 1407.22    3.47   0
   1   6   3 1292.48    2.29   0
  -6  -1   3 1324.59    3.33   0
   1   6   3 1309.05    2.92   0
   1  -6  -3 1256.28    2.67   0
   6  -1  -3 1333.76    3.25   0
   6   1   3 1313.58    2.16   0
   6   1   3 1273.69    3.08   0
   6  -1  -3 1394.55    2.80   0
  -1  -6   3 1310.58    3.23   0
  -1   6  -3 1293.22    2.37   0
   1  -6  -3 1339.49    3.23   0
  -1  -6   3 1382.69    2.10   0
   6   1   3 1262.28    2.12   0
  -1   6  -3  616.40    2.43   0
   1  -6   3 1307.09    2.55   0
  -1   6   3 1263.51    2.84   0
  -6   1   3 1287.08    3.34   0
   6  -1   3 1341.73    2.71   0
  -1  -6  -3 1302.19    2.40   0
   6  -1   3 1323.48    2.66   0
   6   1  -3 1169.07    3.00   0
   6   1  -3 1370.21    2.48   0
  -1  -6  -3 1242.56    2.97   0
   6   1  -3 1239.59    2.32   0
   1  -6   3 1269.61    3.27   0
   1   6  -3 1238.23    1.90   0
   1   6  -3 1292.71    3.22   0
  -6  -1  -3 1238.24    3.07   0
   6  -1   3 1249.73    3.13   0
  -2   6  -3   83.06    1.43   0
   6  -2  -3   84.09    1.44   0
   6   2   3   70.63    0.52   0
   2   6   3   77.15    0.97   0
   2  -6  -3   78.85    1.26   0
  -2  -6   3   79.97    0.51   0
   2   6   3   75.16    0.61   0
   2  -6  -3   76.93    0.97   0
  -2  -6   3   77.20    1.10   0
  -6  -2   3   79.40    1.27   0
   6  -2  -3   75.39    0.94   0
   6   2   3   71.36    0.53   0
  -6   2  -3   74.85    1.11   0
   2  -6  -3   89.24    1.34   0
   6   2   3   73.56    1.04   0
  -2   6  -3   76.50    0.83   0
  -2   6   3   74.88    0.98   0
   6  -2   3   77.41    0.92   0
  -6  -2  -3   85.20    1.35   0
   2  -6   3   76.17    0.85   0
   6  -2   3   77.87    1.09   0
   6   2  -3   77.11    1.06   0
   6   2  -3   75.30    0.78   0
  -2  -6  -3   72.53    0.98   0
  -6   2   3   77.66    1.42   0
  -2  -6  -3   74.64    0.61   0
   6   2  -3   74.49    0.76   0
   2  -6   3   82.10    1.43   0
   2   6  -3   58.81    1.05   0
   6  -2   3   47.43    0.80   0
   2   6  -3   74.32    0.45   0
  -3   6  -3 1246.18    3.33   0
   3  -6  -3 1200.39    3.07   0
   6   3   3 1255.83    1.10   0
   3  -6  -3 1315.39    3.17   0
   6  -3  -3 1245.95    2.95   0
   6  -3  -3 1274.71    3.39   0
   6   3   3 1245.02    3.03   0
   3   6   3 1282.86    1.79   0
  -3   6  -3 1253.03    2.92   0
   6   3   3 1238.04    1.09   0
  -3  -6   3 1210.06    3.10   0
   3  -6  -3 1252.19    3.07   0
  -3  -6   3 1213.84    0.81   0
  -6  -3   3 1247.15    3.09   0
   3   6   3 1284.98    2.96   0
  -6   3  -3 1210.01    3.11   0
   3  -6   3 1143.85    3.10   0
  -3   6   3 1309.60    3.28   0
   6  -3   3 1262.77    3.08   0
   3  -6   3 1268.34    2.84   0
  -3  -6  -3 1219.14    1.74   0
   6  -3   3 1245.28    3.19   0
   6   3  -3 1240.81    3.16   0
  -6   3   3 1256.38    3.21   0
   6   3  -3 1191.54    1.81   0
  -3  -6  -3 1240.35    3.01   0
   3   6  -3 1185.93    0.85   0
   3   6  -3 1251.59    3.20   0
   6  -3   3 1289.43    3.01   0
   6   3  -3 1172.56    1.86   0
  -6  -3  -3 1311.50    3.25   0
  -4   6  -3   29.60    0.95   0
   4  -6  -3   27.91    0.91   0
   4  -6  -3   27.70    0.92   0
   4   6   3   32.50    1.05   0
   6   4   3   29.37    1.10   0
   6  -4  -3   32.49    1.01   0
  -4  -6   3   31.05    1.18   0
  -6   4  -3   25.77    0.94   0
   4  -6  -3   31.16    0.94   0
  -4   6  -3   27.60    0.83   0
  -6  -4   3   31.68    1.09   0
   6  -4  -3   30.75    1.14   0
  -4   6   3   31.02    1.17   0
   6  -4   3   28.18    0.93   0
   6  -4   3   33.48    0.91   0
  -4  -6  -3   28.47    0.26   0
  -6   4   3   30.24    0.97   0
   6   4  -3   30.31    1.17   0
   4  -6   3   27.49    0.84   0
  -4  -6  -3   29.60    0.86   0
   6   4  -3   28.13    0.40   0
   4   6  -3   29.96    0.89   0
   6   4  -3   28.29    0.39   0
   4  -6   3   26.68    1.21   0
  -6  -4  -3   35.13    0.92   0
   6  -4   3   30.48    1.11   0
  -4  -6  -3   26.80    0.24   0
   5  -6  -3  694.61    2.54   0
   6   5   3  730.75    2.47   0
   5  -6  -3  763.81    2.83   0
  -6  -5   3  707.20    2.45   0
   5  -6  -3  756.01    2.89   0
  -5   6  -3  758.43    2.68   0
   6  -5  -3  757.40    2.83   0
  -5  -6   3  719.22    2.54   0
   5   6   3  746.77    2.46   0
  -6   5  -3  776.74    2.77   0
   6  -5  -3  781.14    2.80   0
   5  -6   3  802.17    2.76   0
  -5  -6  -3  827.39    2.79   0
  -5   6   3  738.68    2.70   0
  -6   5   3  789.58    2.84   0
   6  -5   3  770.28    2.63   0
   6   5  -3  749.48    2.56   0
   6  -5   3  820.51    2.83   0
   5   6  -3  741.44    2.58   0
  -6  -5  -3  731.17    2.70   0
   5  -6   3  752.87    2.75   0
   6  -5   3  584.17    2.33   0
   0  -7   3 1276.37    2.31   0
   0  -7  -3 1253.94    3.16   0
   0   7   3 1333.93    2.91   0
  -7   0  -3 1443.13    3.66   0
   0   7  -3 1349.43    2.35   0
   7   0  -3 1301.18    2.72   0
   0  -7  -3 1394.72    2.88   0
   7   0  -3 1284.26    3.31   0
   7   0   3 1345.14    2.55   0
   7   0   3 1266.13    2.46   0
  -7   0   3 1471.58    2.87   0
   0  -7   3 1328.88    3.50   0
   7   0   3 1406.16    3.56   0
   0   7  -3 1320.16    3.43   0
  -7   0   3 1455.79    3.64   0
  -1   7  -3   39.88    1.31   0
  -1   7  -3   36.00    0.86   0
   1   7   3   39.63    0.91   0
   1   7   3   38.80    0.83   0
   7  -1  -3   36.47    0.97   0
   7   1   3   38.23    0.66   0
   1  -7  -3   34.51    0.91   0
   1  -7  -3   33.87    0.78   0
  -7  -1   3   36.48    0.93   0
  -7   1  -3   39.45    1.30   0
   7  -1  -3   39.08    0.80   0
   7   1   3   33.52    0.52   0
  -1  -7   3   34.35    0.98   0
   7   1   3   37.46    0.94   0
   1  -7  -3   37.57    0.95   0
  -1  -7   3   37.42    0.61   0
   1  -7   3   33.77    0.69   0
  -7  -1  -3   36.10    0.97   0
  -1  -7  -3   34.72    1.17   0
   1   7  -3   33.95    0.45   0
   7   1  -3   36.10    0.83   0
  -1  -7  -3   36.86    0.82   0
   7   1  -3   33.03    0.93   0
  -7   1   3   36.95    0.81   0
   1  -7   3   34.37    1.32   0
  -1   7   3   37.11    0.80   0
  -7   1   3   32.81    0.95   0
   7  -1   3   38.57    0.94   0
   1   7  -3   27.89    0.96   0
   7  -1   3   36.70    0.92   0
   7  -1   3   36.98    0.95   0
  -2   7  -3 1007.93    3.12   0
   7  -2  -3 1065.95    3.33   0
   7   2   3 1024.84    1.71   0
   2   7   3  990.65    2.01   0
   2   7   3 1017.34    2.78   0
   2  -7  -3  673.81    2.27   0
  -7   2  -3  993.37    3.01   0
   7   2   3 1033.54    2.99   0
  -7  -2   3  993.73    2.82   0
   7  -2  -3 1091.41    2.92   0
   2  -7  -3 1040.02    3.13   0
  -2  -7   3  999.05    3.03   0
  -2  -7   3 1008.42    1.50   0
   2  -7  -3 1107.62    3.02   0
   7   2   3  869.81    1.49   0
  -2   7  -3  984.85    2.41   0
  -7   2   3 1054.15    3.12   0
  -7  -2  -3 1064.60    3.05   0
  -2   7   3 1035.02    2.76   0
  -2  -7  -3 1005.85    2.81   0
  -2  -7  -3 1048.32    2.09   0
   7  -2   3 1125.91    2.91   0
   2  -7   3  979.22    2.42   0
   2   7  -3  997.64    1.41   0
  -7   2   3 1191.18    3.06   0
   7   2  -3 1046.48    3.02   0
   2  -7   3 1001.85    3.13   0
   7   2  -3  983.10    2.07   0
   2   7  -3 1057.88    3.24   0
   7  -2   3 1022.70    2.75   0
   7  -2   3  982.87    2.97   0
  -3   7  -3   48.01    1.32   0
  -3  -7   3   40.82    1.04   0
   3   7   3   45.08    0.91   0
   7   3   3   44.01    0.98   0
  -7  -3   3   38.80    0.94   0
   3  -7  -3   40.21    0.96   0
  -7   3  -3   41.86    1.03   0
   7   3   3   41.02    0.31   0
   3  -7  -3   25.72    0.93   0
   7  -3  -3   41.97    0.97   0
   7  -3  -3   43.77    1.05   0
   7   3   3   39.83    0.32   0
   3  -7  -3   46.94    1.31   0
  -3   7  -3   42.08    0.84   0
   7  -3   3   42.60    1.32   0
  -7  -3  -3   46.60    1.04   0
  -3  -7  -3   41.27    0.56   0
   7  -3   3   42.16    0.90   0
   3  -7   3   37.30    1.06   0
  -3   7   3   43.69    0.97   0
   3  -7   3   41.61    1.06   0
   7   3  -3   37.94    0.51   0
  -7   3   3   49.50    1.24   0
  -3  -7  -3   39.24    0.45   0
  -3  -7  -3   41.44    0.92   0
   7   3  -3   25.84    0.94   0
  -7   3   3   44.21    1.35   0
   7   3  -3   41.65    0.64   0
   3   7  -3   43.72    1.04   0
   7  -3   3   38.66    0.88   0
   4  -7  -3  666.99    2.56   0
  -4  -7   3  680.48    2.55   0
   4  -7  -3  732.30    2.65   0
   4   7   3  757.78    2.60   0
  -7   4  -3  697.48    2.66   0
   4  -7  -3  692.20    2.59   0
   7  -4  -3  723.32    2.81   0
  -7  -4   3  724.31    2.62   0
   7  -4  -3  704.37    2.51   0
   7   4   3  714.67    2.53   0
  -4   7  -3  681.27    2.30   0
  -7  -4  -3  801.05    2.88   0
   7  -4   3  719.34    2.69   0
   7  -4   3  706.31    2.52   0
  -4   7   3  744.47    2.88   0
   4  -7   3  714.50    2.41   0
   7   4  -3  718.80    1.44   0
   7   4  -3  725.20    2.59   0
   7  -4   3  748.29    2.60   0
   7   4  -3  723.42    1.42   0
  -4  -7  -3  654.75    1.08   0
  -4  -7  -3  705.66    1.11   0
  -7   4   3  758.41    2.60   0
  -7   4   3  731.10    2.79   0
  -4  -7  -3  788.83    2.76   0
   4   7  -3  724.55    2.62   0
   4  -7   3  722.36    3.00   0
   5   7   3    6.21    0.77   0
   7  -5  -3    3.93    1.34   0
  -7  -5   3    3.82    0.80   0
   7   5   3    4.19    0.79   0
   7  -5  -3    4.61    0.85   0
  -5  -7   3    3.77    0.82   0
   5  -7  -3    4.98    0.91   0
   5  -7  -3    5.73    1.25   0
  -7   5  -3    5.52    1.26   0
  -5   7  -3    4.56    0.85   0
   5  -7  -3    4.64    0.91   0
   7  -5   3    5.80    0.94   0
   7  -5   3    4.12    1.19   0
  -7   5   3    4.82    0.93   0
   7   5  -3    5.39    0.24   0
   5   7  -3    3.14    1.08   0
  -7   5   3    5.49    0.88   0
  -5   7   3    3.19    0.91   0
   7   5  -3    4.47    0.23   0
   5  -7   3    4.59    1.17   0
   5  -7   3    3.72    1.00   0
  -5  -7  -3    5.17    0.79   0
   7   5  -3    4.00    1.07   0
   7  -5   3    4.86    0.91   0
   5  -7   3    4.70    0.96   0
  -7  -5  -3    4.38    0.84   0
   7   6   3  710.04    2.60   0
   6  -7  -3  750.34    3.32   0
   6   7   3  735.47    2.65   0
  -6  -7   3  671.17    2.83   0
   7  -6  -3  709.63    2.80   0
  -6   7  -3  745.91    2.74   0
   7  -6  -3  752.21    3.11   0
   6  -7  -3  762.66    3.17   0
  -7   6  -3  662.12    2.71   0
  -7  -6   3  667.09    2.49   0
   7   6  -3  700.33    2.70   0
   6  -7   3  689.07    2.95   0
  -7   6   3  751.28    3.33   0
   7  -6   3  781.03    3.06   0
   6  -7   3  730.77    3.05   0
   7  -6   3  686.55    3.03   0
   6  -7   3  779.78    3.14   0
   6   7  -3  613.52    2.47   0
  -6  -7  -3  706.87    2.62   0
   7  -6   3  466.32    2.39   0
  -7  -6  -3  766.38    2.99   0
  -6   7   3  712.30    3.29   0
   0  -8   3   16.53    0.75   0
   0   8   3   16.96    0.72   0
   8   0   3   16.68    0.80   0
   0  -8  -3   20.21    1.20   0
  -8   0   3   17.66    0.73   0
  -8   0  -3   17.35    1.29   0
   8   0  -3   14.93    0.69   0
   0  -8  -3   16.07    0.71   0
   0   8  -3   17.12    0.66   0
   8   0   3   17.12    0.88   0
   0  -8   3   16.83    1.29   0
   0  -8  -3   16.69    0.87   0
   8   0   3   16.08    0.60   0
   8   0  -3   21.60    1.20   0
  -8   0   3   18.12    1.17   0
   0   8  -3   15.54    0.92   0
  -1   8  -3  759.66    2.86   0
   8  -1  -3  748.91    2.75   0
   8   1   3  704.04    1.76   0
   8   1   3  777.41    1.95   0
   1  -8  -3  721.11    2.58   0
   1  -8  -3  795.71    2.55   0
  -1   8  -3  769.11    2.17   0
  -8   1  -3  841.78    3.13   0
   1   8   3  762.92    2.11   0
   1  -8  -3  852.92    2.77   0
   8  -1  -3  753.36    2.36   0
  -1  -8   3  753.31    2.80   0
   8   1   3  735.38    2.60   0
  -1  -8   3  763.00    1.73   0
  -8  -1   3  960.53    2.54   0
  -8  -1   3  758.25    2.70   0
   8   1  -3  755.23    2.14   0
  -1   8   3  804.48    2.42   0
  -8   1   3  805.26    2.81   0
  -8  -1  -3  810.45    2.99   0
  -1  -8  -3  777.53    2.19   0
   8  -1   3  787.75    2.31   0
  -1  -8  -3  768.31    2.60   0
   8   1  -3  829.50    3.02   0
  -8   1   3  922.95    2.76   0
   1   8  -3  769.73    1.65   0
   1  -8   3  781.62    2.92   0
   1  -8   3  817.04    2.30   0
   8  -1   3  799.46    2.84   0
   8  -1   3  762.74    2.24   0
   1   8  -3  780.79    2.80   0
   2  -8  -3   29.92    0.97   0
  -2   8  -3   26.21    1.39   0
   2   8   3   27.13    1.12   0
   2  -8  -3   23.62    1.15   0
  -2   8  -3   24.77    0.98   0
   8  -2  -3   25.23    0.84   0
  -8  -2   3   23.77    0.95   0
   8  -2  -3   25.68    1.38   0
  -8   2  -3   26.80    1.35   0
   8   2   3   24.86    0.51   0
   2  -8  -3   21.63    1.15   0
  -2  -8   3   26.91    1.02   0
   8   2   3   25.71    0.91   0
  -2  -8   3   26.35    0.43   0
   8   2   3   25.37    0.51   0
  -2  -8  -3   22.56    0.58   0
   2  -8   3   24.73    0.78   0
  -8   2   3   24.30    0.86   0
  -2   8   3   23.07    0.86   0
  -2  -8  -3   26.85    1.12   0
   8  -2   3   23.66    0.80   0
  -8   2   3   24.28    0.98   0
   8   2  -3   25.96    1.26   0
   2   8  -3   25.71    0.42   0
  -8  -2  -3   22.41    0.95   0
   2  -8   3   25.22    1.06   0
   8   2  -3   25.09    0.84   0
   2   8  -3   24.74    1.00   0
   8  -2   3   23.94    1.00   0
   8  -2   3   26.46    0.99   0
  -3   8  -3  644.54    2.96   0
   8   3   3  586.20    1.05   0
   3   8   3  631.03    2.36   0
  -3   8  -3  602.18    2.15   0
   3  -8  -3  599.43    2.68   0
   8  -3  -3  621.18    2.42   0
   3  -8  -3  647.73    2.70   0
   8   3   3  572.12    1.01   0
  -8  -3   3  608.40    2.56   0
   8  -3  -3  644.61    2.98   0
   3  -8  -3  644.22    2.55   0
  -8   3  -3  667.61    2.86   0
  -3  -8   3  613.03    2.57   0
   8   3   3  631.36    2.68   0
  -3  -8  -3  526.71    1.42   0
   8  -3   3  542.22    2.42   0
   8  -3   3  610.16    2.34   0
  -3   8   3  597.24    2.66   0
   3  -8   3  594.22    2.30   0
   8   3  -3  542.35    1.54   0
  -8   3   3  654.04    2.67   0
  -3  -8  -3  572.77    1.52   0
   3  -8   3  567.66    2.61   0
   8   3  -3  558.21    2.35   0
  -3  -8  -3  567.32    2.29   0
   8  -3   3  551.39    2.21   0
  -8  -3  -3  594.35    2.48   0
  -8   3   3  620.28    2.88   0
   3   8  -3  569.51    2.43   0
  -4   8  -3   40.78    1.23   0
   4  -8  -3   39.62    1.10   0
   4   8   3   42.93    1.24   0
   8  -4  -3   39.37    1.56   0
   4  -8  -3   39.76    1.40   0
   8   4   3   43.78    1.42   0
  -4  -8   3   40.44    1.13   0
   4  -8  -3   35.99    1.08   0
   8  -4  -3   41.02    1.42   0
  -8   4  -3   44.00    1.48   0
  -8  -4   3   39.10    0.99   0
   8  -4   3   39.21    1.12   0
   4  -8   3   38.51    0.99   0
   8   4  -3   37.78    1.06   0
  -8   4   3   41.87    1.16   0
  -8   4   3   40.48    1.10   0
  -4  -8  -3   37.02    0.45   0
   8   4  -3   38.79    0.59   0
   8  -4   3   39.26    1.31   0
  -4   8   3   38.47    1.10   0
  -4  -8  -3   35.63    1.26   0
  -8  -4  -3   41.07    1.49   0
   8   4  -3   38.10    0.56   0
   4   8  -3   44.65    1.13   0
   4  -8   3   43.46    1.54   0
  -4  -8  -3   36.64    0.46   0
   8  -4   3   38.80    1.07   0
   5  -8  -3  575.38    2.63   0
   5  -8  -3  617.26    2.73   0
   8  -5  -3  624.18    2.95   0
   5   8   3  641.86    2.67   0
   8  -5  -3  572.31    2.57   0
   8   5   3  616.88    2.77   0
  -5  -8   3  576.81    2.60   0
  -5   8  -3  608.47    2.76   0
  -8  -5   3  557.58    2.38   0
  -8   5  -3  632.90    3.02   0
   5  -8  -3  605.66    2.71   0
   8   5  -3  625.00    2.78   0
   5  -8   3  586.68    2.81   0
  -8  -5  -3  624.15    2.61   0
  -8   5   3  617.81    2.90   0
   5  -8   3  674.04    3.24   0
   8   5  -3  609.58    1.18   0
  -5   8   3  606.11    2.78   0
   5  -8   3  601.56    2.57   0
   8  -5   3  612.65    2.77   0
   5   8  -3  602.29    2.62   0
   8   5  -3  628.21    1.23   0
   8  -5   3  579.45    2.55   0
   8  -5   3  642.36    2.95   0
  -5  -8  -3  602.23    2.53   0
  -8   5   3  659.96    2.77   0
  -6   8  -3    1.54    1.26   0
   6   8   3    0.61    1.08   0
   6  -8  -3   -2.63    1.09   0
   8  -6  -3    2.08    1.15   0
  -8  -6   3    1.68    0.87   0
   8   6   3   -1.31    1.16   0
  -6  -8   3    2.09    0.95   0
   6  -8  -3    2.38    1.07   0
   8  -6  -3   -0.69    1.40   0
  -8   6  -3    2.26    1.06   0
  -8  -6  -3    1.66    1.29   0
   6  -8   3    1.02    1.18   0
   8  -6   3   -0.07    1.06   0
  -8   6   3    0.88    1.12   0
   6  -8   3   -0.93    1.01   0
   8  -6   3    1.13    1.14   0
   6   8  -3    1.55    0.92   0
   8   6  -3    0.98    0.90   0
  -6  -8  -3    2.97    0.83   0
  -6   8   3    1.48    1.05   0
  -8   6   3    2.73    1.43   0
   6  -8   3    0.55    1.15   0
   8  -6   3    3.72    1.45   0
  -8   7  -3  466.36    2.61   0
  -8  -7   3  436.54    2.53   0
  -7   8  -3  449.86    2.50   0
   7  -8  -3  476.26    2.74   0
   8  -7  -3  458.18    2.81   0
   8   7   3  449.53    2.37   0
   7  -8  -3  456.50    2.60   0
  -7  -8   3  426.67    2.38   0
   7   8   3  457.75    2.57   0
   8  -7  -3  264.44    2.25   0
  -8  -7  -3  494.05    2.76   0
  -7   8   3  468.09    2.75   0
   7  -8   3  470.38    2.58   0
   8  -7   3  533.19    3.13   0
  -8   7   3  485.81    2.77   0
   7  -8   3  426.28    2.65   0
   8  -7   3  463.71    2.64   0
   7   8  -3  465.28    2.79   0
   8   7  -3  451.96    2.42   0
  -8   7   3  518.56    2.72   0
   7  -8   3  464.84    2.72   0
   8  -7   3  461.91    2.68   0
  -7  -8  -3  468.79    2.43   0
   0   9  -3  387.69    2.23   0
   9   0  -3  413.93    2.47   0
   0  -9   3  385.10    1.48   0
   0  -9  -3  437.70    2.12   0
   9   0   3  364.96    1.55   0
   0  -9  -3  339.69    1.65   0
  -9   0   3  395.62    2.13   0
  -9   0   3  408.79    1.83   0
  -9   0  -3  413.06    2.53   0
   0  -9  -3  373.94    2.04   0
   0   9   3  389.16    1.82   0
   0  -9   3  383.08    2.25   0
   0   9  -3  391.66    1.50   0
   9   0   3  407.76    2.44   0
   9   0   3  389.09    1.74   0
   9   0  -3  379.68    1.78   0
   9  -1  -3   59.23    1.01   0
  -1  -9   3   54.24    0.61   0
  -1   9  -3   53.27    1.25   0
   1  -9  -3   74.58    1.52   0
   1  -9  -3   59.87    1.16   0
  -9  -1   3   57.79    1.18   0
  -1  -9   3   60.41    1.56   0
  -9  -1   3   62.70    0.91   0
  -9   1  -3   60.84    1.29   0
  -1   9  -3   56.45    0.81   0
   9  -1  -3   58.09    1.28   0
   1  -9  -3   59.47    1.26   0
   9   1   3   59.00    1.23   0
   9   1   3   55.52    0.81   0
   9   1   3   44.51    0.65   0
  -1  -9  -3   53.22    0.99   0
   1  -9   3   57.17    1.07   0
   1   9  -3   57.84    0.67   0
   9  -1   3   62.47    1.18   0
  -9   1   3   62.96    1.55   0
  -1  -9  -3   53.68    1.15   0
  -1   9   3   57.79    1.03   0
  -9  -1  -3   58.06    1.26   0
  -1  -9  -3   64.89    1.21   0
   9   1  -3   58.06    1.21   0
  -9   1   3   68.26    1.32   0
   1  -9   3   58.84    1.31   0
   9   1  -3   55.32    0.88   0
   9  -1   3   61.61    1.28   0
   9  -1   3   55.76    0.90   0
   1   9  -3   56.83    1.23   0
  -2   9  -3  650.57    2.88   0
   9  -2  -3  678.58    2.60   0
   9   2   3  639.82    1.60   0
   2  -9  -3  707.12    2.79   0
  -9  -2   3  728.60    2.13   0
  -9  -2   3  701.10    2.76   0
  -2   9  -3  712.47    2.37   0
   9   2   3  677.06    1.69   0
   2  -9  -3  770.44    2.86   0
  -9   2  -3  693.80    2.90   0
   2  -9  -3  670.44    2.67   0
   9   2   3  685.65    2.78   0
   9  -2  -3  550.57    2.66   0
  -2  -9   3  665.74    2.81   0
  -2  -9   3  707.79    1.45   0
  -2  -9  -3  680.57    2.11   0
   2   9  -3  715.01    1.40   0
  -2   9   3  681.69    2.62   0
  -9  -2  -3  725.34    2.87   0
   2  -9   3  648.76    2.21   0
  -9   2   3  722.30    3.20   0
  -2  -9  -3  669.39    2.05   0
   9  -2   3  696.03    2.46   0
   9   2  -3  691.28    2.81   0
  -2  -9  -3  671.42    2.62   0
   9   2  -3  706.16    2.20   0
   2  -9   3  671.28    3.00   0
  -9   2   3  810.56    3.00   0
   2   9  -3  684.52    2.82   0
   9  -2   3  703.62    2.60   0
   9  -2   3  686.70    2.87   0
   3   9   3    0.12    1.11   0
   9  -3  -3    1.38    0.89   0
   3  -9  -3    1.61    0.95   0
   3  -9  -3    0.47    1.03   0
   3  -9  -3   -0.38    0.95   0
  -9  -3   3    0.76    0.92   0
  -3   9  -3   -0.16    0.72   0
   9   3   3    0.67    0.34   0
  -3  -9   3    1.18    1.01   0
   9   3   3    0.66    0.96   0
   9  -3  -3   -0.36    1.08   0
   9   3   3    0.94    0.31   0
  -9   3  -3    1.46    1.09   0
  -3  -9  -3    0.08    0.61   0
   9  -3   3   -0.72    1.37   0
   9  -3   3    1.18    0.80   0
   3  -9   3   -0.82    1.00   0
  -9  -3  -3    0.90    1.43   0
  -3  -9  -3    1.41    1.15   0
   9   3  -3    0.50    0.48   0
   9   3  -3   -1.18    0.95   0
  -3  -9  -3    1.43    0.41   0
  -9   3   3    1.90    1.05   0
  -3   9   3    1.81    0.95   0
  -9   3   3    0.53    0.89   0
   3  -9   3    0.66    1.10   0
   3   9  -3    0.85    0.97   0
   9  -3   3   -0.50    0.81   0
   4  -9  -3  392.70    2.23   0
   4  -9  -3  377.85    2.22   0
   9  -4  -3  397.75    2.27   0
  -9   4  -3  411.04    2.67   0
   4   9   3  422.04    2.24   0
  -4   9  -3  392.10    2.01   0
   9  -4  -3  399.16    2.47   0
  -9  -4   3  391.30    2.19   0
  -4  -9   3  376.86    2.31   0
   9   4   3  419.29    2.59   0
   4  -9  -3  411.30    2.34   0
   9  -4   3  347.31    2.24   0
  -9  -4  -3  357.87    2.21   0
   9   4  -3  347.32    2.35   0
  -9   4   3  354.45    2.32   0
   4  -9   3  359.23    2.12   0
  -4  -9  -3  335.06    1.13   0
  -9   4   3  374.08    2.21   0
  -4  -9  -3  333.76    1.93   0
   9   4  -3  343.27    1.32   0
  -4   9   3  373.03    2.46   0
   9  -4   3  368.31    2.18   0
   4  -9   3  353.39    2.37   0
  -4  -9  -3  330.64    1.15   0
   4   9  -3  345.34    2.40   0
   9  -4   3  233.16    1.80   0
   5  -9  -3   59.91    1.34   0
   5  -9  -3   60.60    1.68   0
   5   9   3   65.06    1.15   0
   9  -5  -3   63.93    1.67   0
   5  -9  -3   64.19    1.74   0
  -5   9  -3   59.93    1.25   0
  -9  -5   3   59.66    1.23   0
   9  -5  -3   65.68    1.84   0
   9   5   3   64.92    1.49   0
  -5  -9   3   61.23    1.32   0
  -9   5  -3   56.58    1.37   0
   9   5  -3   60.77    0.61   0
   5  -9   3   66.68    1.85   0
  -5   9   3   63.59    1.41   0
   9   5  -3   63.61    0.61   0
  -9   5   3   59.71    1.40   0
  -5  -9  -3   60.44    0.42   0
  -9   5   3   65.25    1.37   0
   9   5  -3   63.73    1.49   0
  -5  -9  -3   54.76    0.39   0
  -5  -9  -3   60.36    1.52   0
   9  -5   3   61.91    1.30   0
  -9  -5  -3   59.48    1.30   0
   5   9  -3   59.32    1.26   0
   5  -9   3   58.63    1.29   0
   5  -9   3   64.49    1.85   0
   9  -5   3   63.06    1.65   0
   9  -5   3   59.60    1.36   0
   6  -9  -3  300.83    2.21   0
   9  -6  -3  334.25    2.55   0
  -6   9  -3  316.64    2.13   0
  -9  -6   3  299.59    1.97   0
   6  -9  -3  330.21    2.30   0
  -6  -9   3  311.71    2.20   0
   6   9   3  335.97    2.21   0
   9   6   3  328.16    2.41   0
   9  -6  -3  336.58    2.46   0
   6  -9  -3  322.59    2.32   0
  -9   6  -3  315.59    2.27   0
   9  -6   3  294.96    2.23   0
   6  -9   3  335.77    2.47   0
  -9  -6  -3  320.40    2.52   0
  -6   9   3  310.41    2.33   0
  -9   6   3  311.57    2.59   0
   9   6  -3  302.29    0.62   0
   9  -6   3  346.74    2.66   0
   6  -9   3  286.22    2.08   0
  -9   6   3  310.84    2.21   0
   9  -6   3  302.77    2.22   0
   9   6  -3  289.83    2.10   0
   9   6  -3  325.99    0.64   0
  -6  -9  -3  287.19    1.95   0
   6   9  -3  283.18    2.37   0
   6  -9   3  329.81    2.70   0
   9  -7  -3    1.34    1.58   0
   7  -9  -3    3.39    1.69   0
  -7   9  -3    2.22    1.18   0
   9  -7  -3    4.42    1.29   0
   7   9   3    1.20    1.31   0
  -7  -9   3    3.25    1.12   0
   9   7   3    2.80    1.41   0
   7  -9  -3    5.29    1.64   0
  -9   7  -3    4.86    1.13   0
  -9  -7   3    2.59    1.31   0
  -9  -7  -3    1.54    1.48   0
   7  -9   3    2.02    1.23   0
  -7   9   3    3.02    1.27   0
   9  -7   3    3.66    1.14   0
   7  -9   3    0.66    1.69   0
   9   7  -3    3.45    1.00   0
  -9   7   3    9.06    1.48   0
  -9   7   3    5.97    1.74   0
  -7  -9  -3    6.21    1.28   0
   7  -9   3    3.15    1.70   0
   9  -7   3    3.26    1.17   0
   9  -7   3    2.85    1.71   0
   7   9  -3    3.84    1.43   0
   8  -9  -3  637.84    3.31   0
   9  -8  -3  667.84    3.40   0
  -8  -9   3  625.96    2.99   0
   8   9   3  663.22    2.94   0
  -9   8  -3  717.34    3.69   0
  -8   9  -3  666.42    3.34   0
   9  -8  -3  691.41    4.03   0
   8  -9  -3  679.30    3.59   0
  -9  -8   3  626.09    2.85   0
   9   8   3  656.24    3.15   0
  -9  -8  -3  657.61    3.21   0
  -8   9   3  620.18    3.46   0
   8  -9   3  684.88    3.58   0
  -9   8   3  624.31    3.39   0
   9  -8   3  739.23    3.99   0
  -9   8   3  688.15    3.47   0
   8  -9   3  630.81    3.40   0
   9  -8   3  674.04    3.66   0
   8   9  -3  609.29    2.96   0
   9   8  -3  607.96    2.98   0
   8  -9   3  617.00    3.28   0
   9  -8   3  633.41    3.44   0
  -8  -9  -3  628.14    3.08   0
 -10   0   3  283.59    1.71   0
   0  10  -3  274.98    2.42   0
   0 -10   3  259.94    1.32   0
  10   0   3  263.41    1.45   0
   0  10  -3  257.80    1.27   0
 -10   0   3  268.94    2.00   0
   0 -10  -3  263.08    1.92   0
   0 -10  -3  294.00    1.97   0
  10   0  -3  283.89    2.37   0
 -10   0  -3  276.89    2.16   0
   0 -10  -3  258.42    1.62   0
   0 -10   3  267.24    2.19   0
  10   0  -3  271.95    1.84   0
  10   0   3  270.31    2.38   0
  10   0   3  265.90    1.59   0
  -1  10  -3  587.23    3.12   0
  -1 -10   3  565.61    1.71   0
 -10  -1   3  665.28    2.48   0
  -1  10  -3  577.97    2.09   0
  10   1   3  563.39    1.94   0
  10   1   3  527.10    1.73   0
  10  -1  -3  599.02    2.92   0
  10   1   3  570.48    3.06   0
 -10   1  -3  548.39    2.72   0
   1 -10  -3  562.21    2.86   0
 -10  -1   3  579.76    2.72   0
   1 -10  -3  544.48    2.26   0
  -1 -10   3  567.20    3.13   0
   1 -10  -3  621.64    2.72   0
  10  -1  -3  540.52    2.36   0
   1  10  -3  533.95    2.73   0
   1  10  -3  548.40    1.61   0
  -1 -10  -3  512.38    2.04   0
  10   1  -3  539.32    2.68   0
 -10   1   3  561.69    2.75   0
  -1 -10  -3  526.66    2.17   0
 -10  -1  -3  586.70    3.05   0
   1 -10   3  545.64    2.14   0
  -1 -10  -3  594.49    2.62   0
  -1 -10  -3  505.87    2.43   0
  10   1  -3  547.20    2.27   0
  -1  10   3  539.37    2.53   0
   1 -10   3  546.04    2.82   0
 -10   1   3  562.53    2.42   0
  10  -1   3  573.56    2.97   0
  10  -1   3  495.31    2.01   0
  10  -1   3  568.45    2.36   0
  -2  10  -3   75.23    1.44   0
  10   2   3   77.35    1.46   0
   2 -10  -3   73.23    1.39   0
  10  -2  -3   80.19    1.54   0
  10   2   3   75.32    0.81   0
   2 -10  -3   78.74    1.42   0
 -10  -2   3   80.58    0.96   0
   2 -10  -3   71.69    1.27   0
 -10   2  -3   80.62    1.46   0
  -2 -10   3   74.61    1.44   0
  10   2   3   72.38    0.78   0
  -2  10  -3   78.09    1.21   0
  -2 -10   3   74.89    0.67   0
  10  -2  -3   71.69    1.30   0
 -10  -2   3   79.41    1.34   0
  -2 -10  -3   70.34    0.90   0
  -2  10   3   75.31    1.27   0
   2 -10   3   75.93    1.02   0
 -10   2   3   72.60    1.49   0
 -10   2   3   81.07    1.31   0
 -10  -2  -3   82.15    1.49   0
  10  -2   3   69.92    1.09   0
  -2 -10  -3   73.10    1.27   0
  10   2  -3   67.33    1.38   0
  10   2  -3   74.21    0.95   0
  -2 -10  -3   82.64    1.36   0
  -2 -10  -3   71.59    0.87   0
   2 -10   3   74.06    1.48   0
  10  -2   3   71.85    1.10   0
   2  10  -3   74.98    1.43   0
  10  -2   3   75.30    1.42   0
  10  -3  -3  248.85    2.12   0
   3 -10  -3  227.51    1.94   0
   3 -10  -3  240.44    1.91   0
  10   3   3  230.55    0.91   0
  -3 -10   3  237.52    2.36   0
  -3  10  -3  252.53    1.82   0
 -10  -3   3  237.82    1.90   0
   3 -10  -3  259.55    2.03   0
 -10  -3   3  311.06    1.53   0
  10   3   3  247.57    2.00   0
 -10   3  -3  248.07    2.03   0
  10   3   3  238.99    0.92   0
  10  -3  -3  260.29    2.20   0
  10  -3   3  260.55    2.36   0
  10   3  -3  256.06    1.43   0
 -10   3   3  266.06    2.16   0
 -10  -3  -3  268.22    2.02   0
  -3  10   3  264.09    1.97   0
  -3 -10  -3  240.74    1.86   0
  10   3  -3  221.08    1.88   0
  10  -3   3  277.12    2.16   0
  -3 -10  -3  256.80    1.31   0
   3 -10   3  255.61    1.69   0
 -10   3   3  281.36    2.03   0
   3 -10   3  265.31    2.23   0
   3  10  -3  264.26    2.33   0
  -3 -10  -3  254.57    1.34   0
  10  -3   3  252.00    1.99   0
  10  -4  -3    6.81    1.04   0
  -4 -10   3    5.01    1.10   0
   4 -10  -3    8.62    1.55   0
 -10  -4   3    5.66    1.33   0
   4 -10  -3    6.63    1.41   0
   4  10   3    7.65    0.96   0
  -4  10  -3    5.09    0.97   0
  10  -4  -3   10.07    1.62   0
  10   4   3    7.28    1.10   0
 -10   4  -3    3.42    1.53   0
   4 -10  -3    7.43    1.10   0
 -10   4   3    5.63    1.47   0
  10  -4   3    7.40    1.13   0
  -4 -10  -3    5.02    0.52   0
 -10   4   3    4.48    1.45   0
   4 -10   3    6.81    1.09   0
   4 -10   3    6.26    1.69   0
 -10  -4  -3    7.36    1.53   0
  10   4  -3    6.47    0.69   0
  -4  10   3    4.96    1.57   0
  10  -4   3    4.71    1.46   0
  -4 -10  -3    6.16    1.29   0
  10   4  -3    4.49    1.09   0
  10  -4   3    5.83    1.03   0
  -4 -10  -3    5.68    0.56   0
   4 -10   3    6.25    1.20   0
   4  10  -3    6.17    1.07   0
  10  -5  -3  272.69    2.44   0
   5 -10  -3  270.50    2.17   0
   5  10   3  280.23    1.88   0
 -10   5  -3  267.71    2.22   0
  10  -5  -3  279.77    2.34   0
 -10  -5   3  276.15    2.33   0
  -5  10  -3  268.03    1.99   0
  10   5   3  270.69    2.41   0
  -5 -10   3  262.22    2.14   0
   5 -10  -3  280.71    2.19   0
   5 -10  -3  250.61    2.10   0
 -10  -5  -3  286.32    2.44   0
  10   5  -3  271.51    1.16   0
 -10   5   3  279.68    2.55   0
  10  -5   3  263.50    2.20   0
   5 -10   3  299.04    2.44   0
   5 -10   3  283.75    2.11   0
  -5 -10  -3  242.02    0.90   0
 -10   5   3  294.48    2.18   0
  -5  10   3  276.45    2.29   0
  10  -5   3  295.98    2.25   0
  10   5  -3  268.16    2.08   0
  -5 -10  -3  272.24    1.95   0
  -5 -10  -3  252.26    0.92   0
  10   5  -3  296.58    1.19   0
   5 -10   3  285.84    2.39   0
   5  10  -3  269.27    2.33   0
  10  -5   3  281.32    2.16   0
 -10   6  -3   15.57    1.25   0
  10  -6  -3   12.04    1.21   0
   6 -10  -3   10.63    1.17   0
  10   6   3   13.58    1.43   0
  -6  10  -3   12.19    1.18   0
   6 -10  -3   16.84    1.77   0
   6  10   3   12.90    0.98   0
 -10  -6   3   13.63    1.03   0
   6 -10  -3   11.98    1.66   0
  -6 -10   3   12.40    1.15   0
  10  -6  -3   15.25    1.38   0
 -10   6   3   13.60    1.29   0
   6 -10   3   16.75    1.41   0
  -6  10   3   10.55    1.26   0
  10  -6   3    7.85    1.27   0
 -10  -6  -3   14.12    1.22   0
   6 -10   3   13.27    1.24   0
 -10   6   3   15.11    1.21   0
  -6 -10  -3   13.08    1.02   0
  10   6  -3   12.40    1.14   0
  10   6  -3   12.86    0.36   0
  10  -6   3   13.40    1.67   0
   6  10  -3   16.25    1.39   0
   6 -10   3   13.80    1.37   0
  10   6  -3   13.36    0.39   0
  10  -6   3   12.95    1.62   0
  10  -7  -3  323.33    2.51   0
   7 -10  -3  316.53    2.47   0
 -10   7  -3  331.83    3.00   0
   7  10   3  348.98    2.44   0
  10  -7  -3  336.92    2.80   0
  10   7   3  327.75    2.47   0
 -10  -7   3  327.62    2.47   0
  -7  10  -3  324.34    2.38   0
   7 -10  -3  329.54    2.59   0
   7 -10  -3  341.31    2.67   0
  -7 -10   3  314.26    2.31   0
   7 -10   3  295.86    2.35   0
  -7  10   3  317.33    2.94   0
 -10  -7  -3  311.06    2.53   0
 -10   7   3  297.45    2.59   0
 -10   7   3  331.49    2.60   0
  10  -7   3  346.68    3.04   0
   7 -10   3  249.70    2.45   0
  10   7  -3  290.47    2.43   0
  10  -7   3  311.63    2.87   0
  -7 -10  -3  307.33    2.32   0
   7  10  -3  294.04    2.22   0
   7 -10   3  304.56    2.62   0
  10  -7   3  306.24    2.55   0
  10  -8  -3   36.23    1.98   0
   8  10   3   35.44    1.25   0
   8 -10  -3   28.90    1.57   0
 -10   8  -3   33.62    1.54   0
   8 -10  -3   31.65    2.02   0
  10  -8  -3   34.46    1.67   0
  10   8   3   33.69    1.63   0
 -10  -8   3   31.74    1.31   0
  -8  10  -3   32.45    1.56   0
  -8 -10   3   32.18    1.27   0
   8 -10   3   38.21    2.10   0
  10  -8   3   34.79    1.54   0
  10  -8   3   39.78    2.27   0
   8 -10   3   40.84    2.10   0
 -10   8   3   42.13    2.09   0
  -8  10   3   35.46    2.01   0
 -10  -8  -3   39.38    1.81   0
 -10   8   3   33.97    1.63   0
  10   8  -3   33.38    1.69   0
  -8 -10  -3   33.11    1.29   0
   8 -10   3   37.34    2.10   0
   8  10  -3   35.38    1.30   0
  10  -8   3   28.53    1.64   0
  10  -9  -3  310.62    3.04   0
 -10   9  -3  306.64    2.64   0
   9  10   3  319.94    2.31   0
  10   9   3  309.74    2.60   0
  10  -9  -3  327.79    3.38   0
 -10  -9   3  292.67    2.31   0
   9 -10  -3  314.41    2.97   0
  -9  10  -3  314.73    2.78   0
   9 -10  -3  290.65    2.64   0
  -9 -10   3  279.51    2.31   0
   9 -10   3  322.15    2.84   0
  -9 -10  -3  327.59    2.41   0
 -10   9   3  317.47    2.86   0
  10  -9   3  339.20    3.09   0
 -10  -9  -3  318.31    2.41   0
   9 -10   3  331.72    2.97   0
 -10   9   3  344.05    2.86   0
  10  -9   3  375.90    3.50   0
  -9  10   3  303.25    2.94   0
   9 -10   3  359.37    3.13   0
  10   9  -3  316.70    2.72   0
   9  10  -3  291.44    2.38   0
  10  -9   3  317.31    2.86   0
   0  11  -3  514.74    2.81   0
   0 -11  -3  478.53    2.23   0
  11   0  -3  301.98    2.34   0
  11   0   3  410.47    1.83   0
 -11   0   3  523.54    3.05   0
   0 -11  -3  487.57    2.89   0
   0 -11  -3  509.26    2.43   0
   0 -11   3  511.22    1.98   0
 -11   0  -3  502.65    2.76   0
  11   0  -3  490.50    2.29   0
   0 -11   3  496.64    2.81   0
   0  11  -3  505.91    1.78   0
   0 -11  -3  543.44    2.79   0
 -11   0   3  561.17    2.66   0
  11   0   3  496.13    3.00   0
  11   0   3  377.40    1.74   0
  -1  11  -3   50.26    1.43   0
  -1 -11   3   49.66    0.70   0
  11   1   3   49.33    0.94   0
 -11  -1   3   54.93    1.40   0
   1 -11  -3   52.80    1.36   0
  11   1   3   53.75    0.97   0
   1 -11  -3   47.93    1.38   0
  -1  11  -3   53.13    1.03   0
  11  -1  -3   58.90    1.91   0
   1 -11  -3   48.66    1.46   0
 -11   1  -3   54.45    1.48   0
  -1 -11   3   47.19    1.44   0
  11  -1  -3   49.15    1.52   0
 -11  -1   3   53.98    1.07   0
  11   1   3   51.44    1.72   0
   1  11  -3   41.77    1.36   0
  -1 -11  -3   49.29    0.99   0
  11   1  -3   52.62    1.22   0
   1 -11   3   53.16    1.11   0
  11  -1   3   52.17    1.02   0
 -11   1   3   56.33    1.71   0
  -1 -11  -3   60.20    1.36   0
  -1 -11  -3   48.64    0.95   0
  -1 -11  -3   49.38    1.25   0
   1  11  -3   50.67    0.66   0
  11   1  -3   52.71    1.43   0
 -11   1   3   62.68    1.66   0
 -11  -1  -3   59.42    1.86   0
   1 -11   3   48.35    1.45   0
  11  -1   3   55.28    1.27   0
  11  -1   3   51.63    1.40   0
   2 -11  -3  212.37    1.91   0
   2 -11  -3  245.97    2.34   0
 -11  -2   3  223.87    1.97   0
  11   2   3  211.90    1.23   0
  11  -2  -3  237.30    2.48   0
  -2  11  -3  219.08    1.68   0
 -11  -2   3  262.35    1.75   0
   2 -11  -3  221.14    2.22   0
  -2 -11   3  228.30    2.39   0
 -11   2  -3  234.20    2.38   0
  11   2   3  226.07    2.36   0
  11  -2  -3  214.33    1.85   0
  11   2   3  177.57    1.03   0
  -2 -11   3  211.40    0.98   0
  -2 -11   3  204.15    1.02   0
  -2 -11  -3  237.23    1.68   0
   2  11  -3  243.57    2.10   0
  -2 -11  -3  259.71    2.00   0
 -11   2   3  234.51    2.05   0
   2 -11   3  244.75    1.83   0
  11  -2   3  247.47    1.96   0
  11   2  -3  188.98    1.92   0
 -11  -2  -3  252.26    2.15   0
  11   2  -3  219.92    1.47   0
  -2 -11  -3  234.16    1.57   0
  -2 -11  -3  227.16    1.95   0
   2 -11   3  249.61    2.59   0
 -11   2   3  267.24    2.36   0
  11  -2   3  242.87    1.94   0
  11  -2   3  219.12    2.04   0
   3 -11  -3   54.68    1.41   0
  11   3   3   51.14    0.63   0
   3 -11  -3   50.85    1.32   0
  11  -3  -3   44.10    1.47   0
  11   3   3   50.97    0.60   0
  -3 -11   3   54.08    0.33   0
  11  -3  -3   55.40    1.73   0
   3 -11  -3   58.91    1.34   0
  -3 -11   3   51.82    1.47   0
  11   3   3   55.35    1.41   0
  -3 -11   3   51.90    0.32   0
 -11  -3   3   63.41    1.12   0
 -11  -3   3   56.89    1.67   0
 -11   3  -3   53.82    1.43   0
  -3  11  -3   54.63    1.09   0
  11  -3   3   51.95    1.39   0
 -11   3   3   58.87    1.37   0
   3 -11   3   58.93    1.50   0
  11  -3   3   58.06    1.30   0
   3 -11   3   57.84    1.16   0
 -11  -3  -3   53.48    1.46   0
  -3 -11  -3   47.65    1.31   0
  11   3  -3   57.88    1.78   0
 -11   3   3   55.17    1.46   0
  -3  11   3   55.61    1.78   0
  -3 -11  -3   52.42    0.95   0
  -3 -11  -3   60.65    1.60   0
   3 -11   3   58.14    1.53   0
  -3 -11  -3   51.89    1.02   0
  11   3  -3   56.50    1.05   0
  11  -3   3   55.54    1.51   0
   3  11  -3   50.06    1.39   0
 -11  -4   3  290.99    1.42   0
  11   4   3  278.23    2.20   0
   4 -11  -3  254.04    2.15   0
 -11  -4   3  290.49    2.23   0
   4 -11  -3  286.68    2.27   0
  11  -4  -3  299.83    2.50   0
  11   4   3  240.59    0.53   0
  -4 -11   3  276.24    2.32   0
   4 -11  -3  298.03    2.29   0
  11   4   3  259.66    0.59   0
  -4  11  -3  287.38    2.00   0
  11  -4  -3  273.99    2.19   0
 -11   4  -3  303.97    2.79   0
  11  -4   3  286.32    2.37   0
  11   4  -3  294.04    1.59   0
  -4  11   3  294.40    2.63   0
   4 -11   3  303.32    2.07   0
  -4 -11  -3  276.98    2.05   0
 -11   4   3  288.78    2.67   0
  11   4  -3  295.38    2.57   0
  11  -4   3  301.11    2.22   0
 -11  -4  -3  293.63    2.26   0
   4 -11   3  314.38    2.94   0
 -11   4   3  309.03    2.32   0
  -4 -11  -3  272.38    1.41   0
   4 -11   3  289.55    2.51   0
  -4 -11  -3  283.78    1.36   0
   4  11  -3  287.04    2.51   0
  11  -4   3  300.05    2.51   0
 -11   5  -3   16.26    1.34   0
  11  -5  -3   15.22    1.45   0
   5 -11  -3   15.57    1.25   0
   5 -11  -3   12.33    1.79   0
  11   5   3   16.27    1.15   0
 -11  -5   3   13.64    1.14   0
  -5 -11   3   14.89    1.62   0
   5  11   3   14.80    1.06   0
  -5  11  -3   15.80    1.51   0
   5 -11  -3   12.50    1.76   0
  11  -5  -3   15.43    1.65   0
  11   5  -3   13.32    0.54   0
  -5  11   3   15.75    1.33   0
  11  -5   3   16.14    1.41   0
   5 -11   3   20.79    1.51   0
 -11   5   3   16.04    1.34   0
  11  -5   3   17.03    1.27   0
 -11  -5  -3   16.76    1.23   0
  -5 -11  -3   13.44    0.49   0
 -11   5   3   16.77    1.73   0
  -5 -11  -3   13.73    0.50   0
  11   5  -3   13.81    1.49   0
  -5 -11  -3   14.71    1.43   0
   5 -11   3   14.40    1.97   0
   5 -11   3   13.36    1.43   0
   5  11  -3   15.18    1.21   0
  11  -5   3   13.57    1.22   0
  11  -6  -3  213.01    2.44   0
 -11  -6   3  288.58    2.38   0
  -6 -11   3  270.14    2.17   0
   6 -11  -3  296.21    2.58   0
  11   6   3  292.51    2.47   0
 -11   6  -3  306.93    2.91   0
   6 -11  -3  227.14    2.25   0
  -6  11  -3  290.18    2.29   0
   6 -11  -3  297.01    2.43   0
   6  11   3  301.16    2.13   0
  11  -6  -3  279.26    2.40   0
  -6  11   3  271.72    2.57   0
   6 -11   3  215.92    2.47   0
  11  -6   3  271.81    2.51   0
  11   6  -3  279.50    1.06   0
 -11   6   3  275.91    2.59   0
  11  -6   3  259.16    2.30   0
 -11   6   3  289.11    2.45   0
 -11  -6  -3  269.20    2.18   0
  11   6  -3  266.37    2.44   0
  -6 -11  -3  266.96    2.08   0
   6 -11   3  284.44    2.34   0
  11   6  -3  271.60    1.08   0
   6 -11   3  302.10    3.08   0
   6  11  -3  268.88    2.15   0
  11  -6   3  271.51    2.36   0
   7  11   3    8.15    1.47   0
 -11   7  -3    8.68    1.43   0
   7 -11  -3    9.56    1.43   0
   7 -11  -3    5.18    1.90   0
  11  -7  -3    5.98    1.55   0
  11   7   3    9.99    1.56   0
  -7 -11   3    6.89    1.19   0
  -7  11  -3   10.14    1.32   0
   7 -11  -3   11.44    1.77   0
 -11  -7   3    6.75    1.12   0
  11  -7  -3   10.11    1.41   0
  11  -7   3    7.22    1.44   0
   7 -11   3    9.50    1.45   0
 -11  -7  -3    7.05    1.21   0
  11  -7   3    5.32    2.02   0
  -7  11   3    6.09    2.00   0
   7 -11   3    8.11    1.56   0
  11   7  -3    5.94    1.14   0
 -11   7   3    9.45    1.88   0
  -7 -11  -3    6.72    1.18   0
   7 -11   3    7.22    1.55   0
   7  11  -3    9.71    1.16   0
 -11   7   3    9.49    2.05   0
  11  -7   3    9.55    1.98   0
   8 -11  -3  205.02    2.32   0
   8 -11  -3  214.47    2.37   0
   8 -11  -3  223.07    2.52   0
  11  -8  -3  217.43    2.56   0
 -11  -8   3  206.71    2.05   0
  11   8   3  211.53    2.36   0
   8  11   3  225.65    2.02   0
 -11   8  -3  227.79    2.81   0
  -8 -11   3  193.02    1.98   0
  -8  11  -3  212.58    2.37   0
  11  -8  -3  212.54    2.43   0
   8 -11   3  230.42    2.65   0
  11  -8   3  215.64    2.84   0
 -11  -8  -3  216.29    2.15   0
   8 -11   3  212.04    2.33   0
 -11   8   3  213.47    2.55   0
 -11   8   3  228.64    2.48   0
  -8  11   3  223.97    2.84   0
  11   8  -3  206.67    2.07   0
  11  -8   3  232.49    2.63   0
   8  11  -3  206.55    2.02   0
   8 -11   3  228.23    2.64   0
  -8 -11  -3  230.33    2.34   0
  11  -8   3  218.83    2.54   0
  11   9   3   26.29    1.58   0
   9 -11  -3   26.05    1.57   0
  -9 -11   3   23.99    1.27   0
 -11   9  -3   25.42    1.75   0
   9 -11  -3   24.30    1.85   0
 -11  -9   3   20.84    1.25   0
  11  -9  -3   24.34    1.94   0
   9  11   3   26.62    1.22   0
  11  -9  -3   27.02    1.66   0
  -9  11  -3   21.65    1.60   0
  -9 -11  -3   25.91    1.25   0
  11  -9   3   22.35    1.70   0
 -11   9   3   19.88    1.87   0
   9 -11   3   23.90    1.62   0
 -11  -9  -3   24.46    1.61   0
   9 -11   3   24.08    2.38   0
  11  -9   3   29.66    1.80   0
  -9  11   3   24.76    2.23   0
  11   9  -3   23.92    1.28   0
   9  11  -3   21.95    1.33   0
   9 -11   3   26.05    2.34   0
  11  -9   3   25.49    2.33   0
 -11   9   3   23.95    1.68   0
  10 -11  -3  131.53    2.36   0
  10 -11  -3   60.55    2.25   0
 -10 -11   3  128.95    1.79   0
 -11 -10   3  133.17    1.79   0
  11 -10  -3  139.07    2.50   0
 -11  10  -3  137.89    2.36   0
  10  11   3  138.96    2.07   0
 -10  11  -3  142.63    2.45   0
  11  10   3  138.11    2.12   0
  11 -10  -3  132.08    2.74   0
 -11  10   3  140.21    2.45   0
  11 -10   3  134.86    2.41   0
  10 -11   3  156.76    2.61   0
  10 -11   3  142.81    2.47   0
 -11 -10  -3  141.24    2.15   0
  11 -10   3  148.42    3.08   0
  10 -11   3  140.31    2.46   0
 -10  11   3  127.31    3.02   0
  11  10  -3  132.16    1.82   0
 -10 -11  -3  137.72    1.84   0
  10  11  -3  129.76    2.07   0
  11 -10   3  138.00    2.55   0
   0 -12  -3   22.39    1.00   0
   0  12  -3   28.34    1.43   0
 -12   0   3   25.49    1.34   0
   0 -12  -3   23.55    1.26   0
  12   0   3   24.53    1.08   0
   0 -12  -3   25.10    1.24   0
  12   0  -3   24.29    1.16   0
  12   0  -3   24.62    1.37   0
   0 -12  -3   24.55    1.71   0
   0  12  -3   25.28    0.73   0
 -12   0  -3   27.49    1.82   0
   0 -12   3   21.33    2.02   0
 -12   0   3   27.78    1.54   0
   0 -12   3   25.24    1.03   0
  12   0   3   26.02    1.87   0
  12   0   3   22.52    0.86   0
   1 -12  -3  301.35    2.14   0
   1 -12  -3  302.55    2.19   0
  -1 -12   3  312.41    1.54   0
   1 -12  -3  338.97    2.38   0
   1 -12  -3  308.92    2.60   0
  12   1   3  304.12    1.75   0
  -1  12  -3  310.80    1.67   0
  12  -1  -3  300.69    2.44   0
 -12  -1   3  322.75    2.70   0
  12   1   3  322.53    2.71   0
  -1 -12   3  315.56    2.92   0
 -12   1  -3  336.51    2.80   0
 -12  -1   3  349.66    2.19   0
  12  -1  -3  316.23    2.42   0
  12   1   3  291.34    1.56   0
  -1 -12  -3  290.69    2.04   0
   1  12  -3  305.18    2.67   0
  -1 -12  -3  297.09    2.01   0
 -12  -1  -3  315.01    2.50   0
  -1 -12  -3  280.34    2.21   0
   1 -12   3  300.76    1.71   0
  12   1  -3  305.33    2.65   0
  12  -1   3  308.74    2.06   0
 -12   1   3  290.31    2.39   0
 -12   1   3  324.41    2.43   0
  12   1  -3  288.61    1.87   0
   1 -12   3  315.25    2.96   0
  -1 -12  -3  331.04    2.31   0
  12  -1   3  302.35    2.44   0
  12  -1   3  309.25    2.11   0
   2 -12  -3   11.70    1.21   0
  -2 -12   3   13.12    0.57   0
  -2 -12   3   10.46    0.61   0
  -2  12  -3   11.83    0.86   0
   2 -12  -3   13.15    1.64   0
   2 -12  -3   14.19    1.41   0
  12  -2  -3   12.03    1.37   0
  12   2   3   12.04    0.75   0
  12  -2  -3   12.38    1.16   0
  -2 -12   3   15.08    1.82   0
  12   2   3   11.55    1.64   0
 -12   2  -3   12.87    1.40   0
 -12  -2   3   13.76    0.85   0
  12   2   3   12.85    0.77   0
 -12  -2   3   12.49    1.23   0
   2  12  -3   13.67    1.26   0
 -12   2   3    8.54    1.80   0
  12  -2   3    9.67    0.95   0
   2 -12   3   13.09    1.16   0
  -2 -12  -3   12.75    0.76   0
  12   2  -3    9.80    0.83   0
  12  -2   3   11.08    1.00   0
  -2 -12  -3   11.57    1.12   0
  12   2  -3   11.61    1.25   0
 -12  -2  -3   11.94    1.31   0
  -2 -12  -3   15.21    1.11   0
 -12   2   3   14.59    1.49   0
  -2 -12  -3   10.71    1.09   0
  12  -2   3   11.79    1.80   0
   2 -12   3   12.96    1.44   0
  12  -3  -3  329.07    3.05   0
   3 -12  -3  294.74    2.71   0
   3 -12  -3  321.25    2.69   0
  12   3   3  287.65    1.26   0
  12   3   3  307.44    1.30   0
 -12  -3   3  343.68    1.78   0
 -12  -3   3  336.79    2.68   0
  -3 -12   3  318.84    2.59   0
  -3 -12   3  296.26    0.67   0
  12   3   3  331.29    2.82   0
  12  -3  -3  325.97    2.62   0
 -12   3  -3  321.51    2.72   0
   3 -12  -3  354.31    2.82   0
  -3  12  -3  330.80    2.25   0
  -3 -12   3  293.76    0.70   0
  12  -3   3  305.84    2.60   0
   3  12  -3  296.82    2.36   0
  12  -3   3  330.45    2.30   0
  -3 -12  -3  297.76    2.22   0
 -12   3   3  314.05    2.65   0
  -3 -12  -3  341.83    2.52   0
  12   3  -3  307.19    1.70   0
   3 -12   3  314.62    2.08   0
 -12  -3  -3  325.55    2.49   0
  12   3  -3  329.12    2.70   0
   3 -12   3  340.27    2.76   0
   3 -12   3  349.66    3.13   0
  -3 -12  -3  295.72    1.66   0
 -12   3   3  355.97    2.85   0
  -3 -12  -3  307.54    1.84   0
  12  -3   3  283.07    2.08   0
 -12   4  -3   16.29    1.76   0
   4 -12  -3   12.54    1.29   0
   4 -12  -3   12.71    1.29   0
 -12  -4   3    9.83    1.16   0
  12   4   3    9.30    0.32   0
   4 -12  -3   10.78    1.43   0
 -12  -4   3   13.85    0.93   0
  12  -4  -3    9.03    1.49   0
  12   4   3   11.49    1.28   0
  -4  12  -3    9.72    1.44   0
  -4 -12   3    9.54    1.80   0
  12  -4  -3   10.69    1.29   0
  12   4   3   10.28    0.35   0
   4  12  -3   11.25    1.67   0
  12  -4   3   13.76    1.40   0
  -4 -12  -3   11.57    1.12   0
  12  -4   3   10.93    1.23   0
  -4 -12  -3   11.11    1.12   0
   4 -12   3   13.78    1.43   0
 -12  -4  -3   13.90    1.28   0
 -12   4   3   14.95    1.89   0
  12   4  -3   11.57    0.70   0
  12   4  -3   12.93    1.18   0
  -4 -12  -3   13.02    0.72   0
  -4 -12  -3   11.17    0.78   0
   4 -12   3   12.85    1.98   0
 -12   4   3   14.12    1.33   0
   4 -12   3    3.29    1.48   0
  12  -4   3    5.17    1.17   0
  -5  12  -3  277.44    2.37   0
 -12   5  -3  261.17    2.55   0
 -12  -5   3  265.54    2.41   0
  12  -5  -3  276.99    3.14   0
  -5 -12   3  254.60    2.30   0
   5 -12  -3  285.99    2.86   0
   5 -12  -3  239.57    2.61   0
  12   5   3  267.92    2.61   0
  12  -5  -3  255.87    2.38   0
   5 -12  -3  255.55    2.82   0
 -12   5   3  243.06    2.46   0
  12   5  -3  234.64    1.39   0
  12  -5   3  239.68    2.43   0
  -5  12   3  247.68    2.51   0
   5 -12   3  261.35    2.63   0
  12  -5   3  249.19    2.56   0
   5 -12   3  247.87    2.37   0
  12   5  -3  237.80    2.16   0
 -12  -5  -3  245.44    2.24   0
  -5 -12  -3  230.28    1.13   0
  -5 -12  -3  234.53    2.35   0
  -5 -12  -3  216.88    1.16   0
 -12   5   3  262.52    2.42   0
   5 -12   3  244.96    2.59   0
  12  -5   3  250.78    2.62   0
   5  12  -3  248.40    2.43   0
   6 -12  -3   11.89    1.89   0
 -12   6  -3    7.43    1.85   0
  12  -6  -3   13.40    2.13   0
   6 -12  -3    5.89    1.48   0
   6 -12  -3    7.26    1.45   0
  12   6   3    6.79    1.14   0
  -6 -12   3    7.32    1.23   0
  12  -6  -3    7.07    1.44   0
 -12  -6   3    9.07    1.12   0
  -6  12  -3    7.85    1.24   0
  12   6  -3    7.87    0.56   0
  12   6  -3    6.44    0.64   0
 -12   6   3    8.46    1.50   0
 -12   6   3    6.77    1.42   0
   6 -12   3    8.98    1.29   0
   6 -12   3   10.30    2.03   0
 -12  -6  -3    8.05    1.24   0
  -6 -12  -3    5.95    0.32   0
  -6  12   3    5.28    2.04   0
  -6 -12  -3    6.04    0.30   0
  12   6  -3    8.29    1.18   0
  -6 -12  -3    8.28    1.58   0
  12  -6   3    5.73    1.43   0
   6 -12   3    6.68    1.53   0
  12  -6   3    6.48    1.45   0
   6  12  -3    8.87    1.20   0
  12  -6   3    6.08    1.48   0
   7  12   3  263.56    2.40   0
  12  -7  -3  242.25    2.55   0
   7 -12  -3  240.83    3.18   0
 -12   7  -3  237.91    2.59   0
  12   7   3  238.86    2.24   0
  -7 -12   3  241.97    2.61   0
   7 -12  -3  258.61    3.06   0
 -12  -7   3  232.53    2.20   0
  12  -7  -3  251.91    3.25   0
   7 -12  -3  232.91    2.92   0
  -7  12  -3  246.38    2.37   0
   7 -12   3  244.32    2.79   0
   7 -12   3  232.39    2.43   0
  12   7  -3  225.10    0.62   0
 -12   7   3  244.05    2.54   0
  12   7  -3  221.96    0.67   0
  12  -7   3  236.33    2.67   0
  -7  12   3  240.91    2.67   0
 -12  -7  -3  243.67    2.62   0
 -12   7   3  230.60    2.67   0
  12   7  -3  216.46    2.40   0
  -7 -12  -3  225.92    2.09   0
  12  -7   3  230.49    2.61   0
   7 -12   3  232.84    3.13   0
   7  12  -3  226.24    2.45   0
  12  -7   3  104.88    2.09   0
  12  -8  -3    7.79    1.78   0
 -12   8  -3   17.62    1.63   0
 -12  -8   3   12.30    1.21   0
  12  -8  -3   11.40    2.08   0
   8  12   3   13.16    1.14   0
   8 -12  -3   11.82    1.99   0
   8 -12  -3   10.89    1.69   0
   8 -12  -3   11.89    1.79   0
  -8 -12   3   12.76    1.72   0
  12   8   3   11.16    1.51   0
  -8  12  -3   13.80    2.02   0
  12  -8   3   13.09    1.61   0
 -12   8   3   12.93    1.64   0
   8 -12   3   12.09    2.19   0
   8 -12   3   12.04    1.54   0
 -12  -8  -3   14.70    1.28   0
 -12   8   3   13.10    1.65   0
  -8  12   3   12.35    1.70   0
  12  -8   3   12.53    1.67   0
  12   8  -3    9.43    1.68   0
   8 -12   3    8.25    1.84   0
  -8 -12  -3   12.12    1.45   0
   8  12  -3   13.17    1.72   0
  12  -8   3   16.72    1.65   0
 -12  -9   3   80.26    1.58   0
   9 -12  -3   86.99    2.15   0
   9 -12  -3   81.73    2.09   0
   9  12   3   89.41    1.61   0
   9 -12  -3   64.77    2.17   0
  12  -9  -3   89.56    2.34   0
  12   9   3   80.49    1.82   0
  -9 -12   3   78.91    1.99   0
 -12   9  -3   86.95    2.55   0
  12  -9  -3   88.35    2.15   0
  -9  12  -3   91.90    2.57   0
  -9 -12  -3   87.17    2.00   0
  -9  12   3   81.01    2.33   0
 -12  -9  -3   84.78    2.06   0
 -12   9   3   87.65    2.24   0
 -12   9   3   93.61    2.71   0
   9 -12   3   96.07    2.36   0
  12  -9   3   91.22    2.34   0
  12  -9   3   80.34    2.20   0
   9 -12   3   90.36    2.08   0
  12   9  -3   81.36    1.99   0
   9 -12   3   83.36    2.27   0
   9  12  -3   79.57    1.62   0
  12  -9   3   80.26    2.61   0
  10  12   3   13.00    1.20   0
  12  10   3   12.97    1.25   0
  10 -12  -3   12.35    2.60   0
  12 -10  -3   13.87    2.53   0
 -12  10  -3   11.32    1.84   0
 -12 -10   3   13.91    1.28   0
  12 -10  -3   13.96    1.77   0
 -10 -12   3   13.03    1.80   0
 -10  12  -3   13.75    2.45   0
  10 -12  -3   12.86    1.89   0
 -10 -12  -3   15.58    1.57   0
 -12  10   3    9.52    2.46   0
  12 -10   3   11.88    2.63   0
  12 -10   3   15.12    1.97   0
 -12  10   3   12.81    1.75   0
  10 -12   3   16.98    1.90   0
  10 -12   3   15.31    1.99   0
 -10  12   3   10.99    1.95   0
 -12 -10  -3   15.83    1.36   0
  12  10  -3   11.70    1.78   0
  10  12  -3   12.41    1.36   0
  10 -12   3   14.41    1.96   0
  12 -10   3   11.04    1.96   0
  11  12   3  113.55    1.79   0
  12  11   3  109.38    1.86   0
  11 -12  -3  110.82    2.78   0
  12 -11  -3  116.00    2.79   0
 -12 -11   3  109.53    1.93   0
  11 -12  -3  103.66    2.57   0
 -11 -12   3  108.59    2.28   0
 -12  11  -3  121.97    3.29   0
  12 -11  -3  105.51    2.66   0
 -11  12  -3  117.86    2.62   0
 -11  12   3  122.62    2.85   0
 -12  11   3  110.48    2.81   0
 -11 -12  -3  109.58    1.82   0
  12 -11   3  133.42    2.96   0
  11  12  -3  109.23    2.23   0
 -12 -11  -3  119.75    1.93   0
  12 -11   3  123.38    2.73   0
  12  11  -3  115.11    2.38   0
  11 -12   3  123.43    3.16   0
  11 -12   3  126.74    2.96   0
  11 -12   3  122.91    3.53   0
  12 -11   3  122.19    3.31   0
   0 -13  -3  299.50    2.27   0
 -13   0  -3  319.85    2.71   0
   0  13  -3  289.72    1.71   0
   0 -13   3  326.27    1.88   0
  13   0   3  306.65    2.03   0
   0 -13  -3  288.56    2.35   0
   0 -13  -3  344.77    2.49   0
 -13   0   3  320.84    2.65   0
  13   0  -3  298.75    2.18   0
   0 -13  -3  310.73    2.40   0
   0 -13   3  313.92    2.83   0
  13   0  -3  319.11    3.11   0
  13   0   3  316.32    2.67   0
 -13   0   3  353.05    2.59   0
  13   0   3  294.43    1.83   0
   1 -13  -3    1.00    1.17   0
   1 -13  -3    3.52    1.64   0
  -1 -13   3    1.11    0.79   0
   1 -13  -3    1.56    1.27   0
  13   1   3    3.78    0.70   0
   1 -13  -3    4.10    1.08   0
  13  -1  -3    2.52    2.11   0
  13  -1  -3    3.04    1.12   0
  -1 -13   3    3.11    0.73   0
  -1  13  -3    2.60    0.96   0
 -13  -1   3    2.61    1.31   0
  -1 -13   3    4.09    1.94   0
 -13   1  -3    3.05    1.39   0
[truncated: 625,480 more chars]
