# Supplementary material for: Tetra­kis(2,4,6-tri­methyl­anilido)tin(IV)
Source: IUCrdata. 2024 May 31;9(Pt 5):x240479. doi: 10.1107/S2414314624004796 (PMC11151286; doi:10.1107/S2414314624004796)
Supplement: Supplementary file 2 [file x-09-x240479-Isup2.hkl]

data_I                                                                          
_shelx_title ' ipds5170_f.res in P-42(1)c'                                      
_shelx_refln_list_code          4                                               
_shelx_F_calc_maximum      169.40                                               
_exptl_crystal_F_000       684.00                                               
_reflns_d_resolution_high  0.7292                                               
                                                                                
loop_                                                                           
 _space_group_symop_operation_xyz                                               
 'x, y, z'                                                                      
 '-x, -y, z'                                                                    
 'y, -x, -z'                                                                    
 '-y, x, -z'                                                                    
 '-x+1/2, y+1/2, -z+1/2'                                                        
 'x+1/2, -y+1/2, -z+1/2'                                                        
 '-y+1/2, -x+1/2, z+1/2'                                                        
 'y+1/2, x+1/2, z+1/2'                                                          
                                                                                
_cell_length_a    13.7000                                                       
_cell_length_b    13.7000                                                       
_cell_length_c     8.7123                                                       
_cell_angle_alpha  90.000                                                       
_cell_angle_beta   90.000                                                       
_cell_angle_gamma  90.000                                                       
                                                                                
_shelx_F_squared_multiplier     1.000                                           
                                                                                
loop_                                                                           
 _refln_index_h                                                                 
 _refln_index_k                                                                 
 _refln_index_l                                                                 
 _refln_F_squared_calc                                                          
 _refln_F_squared_meas                                                          
 _refln_F_squared_sigma                                                         
 _refln_observed_status                                                         
   1   1   0      14538.53      18302.69       513.55 o                         
   0   2   0       1087.67       1133.92        20.46 o                         
   1   2   0       5371.87       5839.12        83.06 o                         
   2   2   0      10110.59      10830.79       254.13 o                         
   1   3   0       9172.20       9746.57       111.78 o                         
   2   3   0        669.28        689.40         7.15 o                         
   3   3   0       1944.69       2018.99        33.92 o                         
   0   4   0       2324.21       2316.06        38.18 o                         
   1   4   0        114.37        123.97         1.47 o                         
   2   4   0        650.55        618.65         6.71 o                         
   3   4   0        677.37        720.63         7.26 o                         
   4   4   0       3416.83       3509.01        70.17 o                         
   1   5   0       3074.31       2839.03        24.87 o                         
   2   5   0        137.78        136.24         1.91 o                         
   3   5   0       6683.07       6755.08        66.47 o                         
   4   5   0          2.24          3.37         0.46 o                         
   5   5   0       3140.92       2950.49        60.84 o                         
   0   6   0      13202.85      14147.62       125.35 o                         
   1   6   0        300.06        328.76         4.30 o                         
   2   6   0       4709.43       4708.44        33.68 o                         
   3   6   0       2319.06       2668.24        20.13 o                         
   4   6   0       4241.35       4245.17        70.32 o                         
   5   6   0         35.88         48.66         1.23 o                         
   6   6   0       2744.22       2806.22        54.46 o                         
   1   7   0       3077.63       2907.38        17.23 o                         
   2   7   0       2561.81       2771.47        20.63 o                         
   3   7   0       4397.11       4472.35        41.00 o                         
   4   7   0          1.02          8.39         1.80 o                         
   5   7   0       4147.80       4132.13        56.88 o                         
   6   7   0         18.30         21.07         1.74 o                         
   7   7   0       2348.54       2546.89        32.69 o                         
   0   8   0       1804.40       1508.97        19.60 o                         
   1   8   0         84.89        104.93         1.43 o                         
   2   8   0       6922.80       6878.42        66.36 o                         
   3   8   0          0.06          3.53         1.39 o                         
   4   8   0       1107.01        967.44         8.46 o                         
   5   8   0          1.21          3.80         0.81 o                         
   6   8   0       4077.18       4022.30        29.84 o                         
   7   8   0        273.74        274.96         2.50 o                         
   8   8   0       2767.53       2847.30        38.59 o                         
   1   9   0       2845.95       2697.67        30.17 o                         
   2   9   0         15.80         21.37         1.48 o                         
   3   9   0       2632.50       2624.15        19.73 o                         
   4   9   0         53.96         50.94         1.29 o                         
   5   9   0       3501.68       3555.98        36.18 o                         
   6   9   0        596.06        592.07         5.53 o                         
   7   9   0        623.80        661.72         6.48 o                         
   8   9   0          1.39          1.81         0.71 o                         
   9   9   0        269.69        293.40         5.51 o                         
   0  10   0       1870.22       1873.36        11.95 o                         
   1  10   0         13.55         20.52         1.15 o                         
   2  10   0       2145.65       2121.05        14.49 o                         
   3  10   0        490.63        475.97         8.87 o                         
   4  10   0       2835.92       2868.95        22.73 o                         
   5  10   0         16.98         20.48         1.05 o                         
   6  10   0        797.47        805.18         7.84 o                         
   7  10   0        279.91        297.44         3.77 o                         
   8  10   0        205.79        199.87         4.31 o                         
   9  10   0        377.84        379.13         5.78 o                         
  10  10   0        368.20        404.36         8.77 o                         
   1  11   0       1620.19       1570.52        11.49 o                         
   2  11   0          1.49          4.73         0.85 o                         
   3  11   0       1354.31       1371.53         9.49 o                         
   4  11   0         12.68         14.67         0.89 o                         
   5  11   0        697.98        684.80         6.83 o                         
   6  11   0         52.25         59.67         1.08 o                         
   7  11   0       1993.84       1966.78        46.55 o                         
   8  11   0         33.73         39.58         1.29 o                         
   9  11   0        695.50        718.48         8.86 o                         
  10  11   0          2.94          2.29         0.68 o                         
  11  11   0        289.65        301.65         6.00 o                         
   0  12   0        134.50        146.41         2.47 o                         
   1  12   0        107.27         98.33         1.59 o                         
   2  12   0       1255.64       1279.44         8.58 o                         
   3  12   0         21.55         23.70         0.90 o                         
   4  12   0       1295.05       1317.76        13.76 o                         
   5  12   0          2.57          4.37         0.74 o                         
   6  12   0        621.16        663.65         7.82 o                         
   7  12   0          2.26          1.93         0.71 o                         
   8  12   0       1321.10       1317.02        15.27 o                         
   9  12   0         95.84         96.47         1.61 o                         
  10  12   0        782.54        757.16        14.86 o                         
  11  12   0          2.53          1.92         0.78 o                         
  12  12   0        416.67        402.94        21.73 o                         
   1  13   0       1104.97       1051.39        13.69 o                         
   2  13   0         39.01         38.41         1.15 o                         
   3  13   0        889.94        925.51         9.99 o                         
   4  13   0         16.27         20.84         0.93 o                         
   5  13   0        660.22        684.85         5.57 o                         
   6  13   0          7.88          8.19         0.81 o                         
   7  13   0        968.60        979.56        10.93 o                         
   8  13   0          3.86          3.83         0.75 o                         
   9  13   0        797.32        767.75        15.04 o                         
  10  13   0          2.51          2.18         1.14 o                         
  11  13   0        419.67        394.48        18.81 o                         
  12  13   0          0.12          0.17         1.12 o                         
  13  13   0        120.47         91.03        24.16 o                         
   0  14   0        990.10        974.00        14.17 o                         
   1  14   0        476.04        475.71         4.00 o                         
   2  14   0       1040.91       1055.21        10.67 o                         
   3  14   0         11.36         10.74         0.98 o                         
   4  14   0        621.24        639.40         7.74 o                         
   5  14   0         29.05         28.22         1.20 o                         
   6  14   0        791.44        822.45        11.28 o                         
   7  14   0         79.64         73.25         1.19 o                         
   8  14   0        577.51        539.29        11.87 o                         
   9  14   0         13.55         10.87         1.51 o                         
  10  14   0        477.18        413.21        30.88 o                         
  11  14   0          0.15          1.22         0.95 o                         
  12  14   0        140.77        127.78        12.80 o                         
   1  15   0        540.05        559.40         6.24 o                         
   2  15   0         59.72         56.58         1.17 o                         
   3  15   0        603.89        594.66         6.15 o                         
   4  15   0          4.18          4.91         1.01 o                         
   5  15   0        649.43        666.47         7.63 o                         
   6  15   0          6.10          6.35         0.99 o                         
   7  15   0        314.87        312.88         4.78 o                         
   8  15   0          0.26         -0.25         1.11 o                         
   9  15   0        372.24        343.79        25.50 o                         
  10  15   0          0.76          1.31         1.03 o                         
  11  15   0        229.32        153.20        17.41 o                         
   0  16   0        993.54       1011.31        16.82 o                         
   1  16   0         19.08         18.25         1.27 o                         
   2  16   0        301.40        321.32         3.34 o                         
   3  16   0          0.32          0.20         1.17 o                         
   4  16   0        453.73        462.80         5.69 o                         
   5  16   0         12.24         13.48         1.18 o                         
   6  16   0        287.06        268.60         4.68 o                         
   7  16   0         11.12          8.28         1.24 o                         
   8  16   0        203.01        192.27        14.07 o                         
   9  16   0         12.00         10.11         1.39 o                         
   1  17   0        496.78        505.07         7.02 o                         
   2  17   0         20.26         22.51         1.25 o                         
   3  17   0        229.15        235.20         2.50 o                         
   4  17   0          2.49          4.70         1.27 o                         
   5  17   0        117.54        113.30         1.93 o                         
   6  17   0          0.08         -0.07         1.07 o                         
   7  17   0        338.53        323.26        19.95 o                         
   8  17   0          8.52          6.27         4.69 o                         
   0  18   0        290.26        286.42         7.31 o                         
   1  18   0          2.49          3.14         1.49 o                         
   2  18   0        204.22        190.79         2.64 o                         
   3  18   0          4.03          2.54         1.49 o                         
   4  18   0        206.60        192.14         3.37 o                         
   5  18   0          0.00          0.77         1.26 o                         
   0   1   1      18060.07      20297.29       187.19 o                         
  -1   2   1       9219.94       9712.38       110.14 o                         
   0   2   1       3701.04       3863.28        24.16 o                         
   1   2   1       9786.54      10698.47       170.76 o                         
  -2   3   1      12648.75      12946.58       136.32 o                         
  -1   3   1       2324.58       2239.09        49.90 o                         
   0   3   1        658.56        598.82         8.39 o                         
   1   3   1       2324.46       2362.22        13.60 o                         
   2   3   1      12781.98      13296.99       329.06 o                         
  -3   4   1       5408.23       5377.15        58.28 o                         
  -2   4   1        209.68        208.18         1.77 o                         
  -1   4   1       4774.30       4789.12        36.57 o                         
   0   4   1        870.63        997.98        19.11 o                         
   1   4   1       4902.98       5027.91        33.95 o                         
   2   4   1        209.92        210.18         2.47 o                         
   3   4   1       5301.97       5429.30        41.49 o                         
  -4   5   1       7842.14       8098.63       108.26 o                         
  -3   5   1        200.72        188.63         1.91 o                         
  -2   5   1       2677.73       2502.36        21.56 o                         
  -1   5   1        179.02        179.95         2.10 o                         
   0   5   1       5543.08       5591.20        37.56 o                         
   1   5   1        179.08        178.78         2.56 o                         
   2   5   1       2647.59       2518.80        11.30 o                         
   3   5   1        200.56        183.98         2.82 o                         
   4   5   1       7978.42       8080.81       111.98 o                         
  -5   6   1       2877.69       2878.55        30.80 o                         
  -4   6   1          1.33          5.67         0.94 o                         
  -3   6   1       5441.28       5403.00        35.03 o                         
  -2   6   1        785.72        861.78         5.95 o                         
  -1   6   1       2969.92       2870.86        26.72 o                         
   0   6   1        721.57        841.90         7.90 o                         
   1   6   1       3066.25       2939.26        33.86 o                         
   2   6   1        785.69        854.20         6.02 o                         
   3   6   1       5210.04       5202.80        57.88 o                         
   4   6   1          1.34          1.64         0.57 o                         
   5   6   1       2952.22       2964.38        25.30 o                         
  -6   7   1       2507.42       2448.59        25.10 o                         
  -5   7   1         46.41         48.44         2.90 o                         
  -4   7   1       2910.86       2752.34        46.61 o                         
  -3   7   1        618.24        642.26         8.25 o                         
  -2   7   1       4294.09       4362.40        36.56 o                         
  -1   7   1        377.16        415.45         4.11 o                         
   0   7   1       2171.25       1917.39        19.88 o                         
   1   7   1        377.18        424.23         4.26 o                         
   2   7   1       4427.52       4525.66        48.49 o                         
   3   7   1        618.44        650.38         5.88 o                         
   4   7   1       2933.85       2795.41        28.58 o                         
   5   7   1         46.47         44.68         1.43 o                         
   6   7   1       2503.02       2540.12        32.27 o                         
  -7   8   1       1773.27       1766.32        15.98 o                         
  -6   8   1         99.56         91.72         2.01 o                         
  -5   8   1       2733.20       2664.08        21.16 o                         
  -4   8   1        576.20        600.05         6.67 o                         
  -3   8   1       3185.60       3117.13        21.69 o                         
  -2   8   1        647.50        674.73         9.79 o                         
  -1   8   1       3511.64       3354.95        33.65 o                         
   0   8   1        263.37        251.39         2.52 o                         
   1   8   1       3374.38       3181.66        30.13 o                         
   2   8   1        647.40        667.47         4.94 o                         
   3   8   1       3155.84       2988.62        23.17 o                         
   4   8   1        576.03        611.15         7.15 o                         
   5   8   1       2762.81       2715.44        36.60 o                         
   6   8   1         99.67         92.13         1.34 o                         
   7   8   1       1696.38       1659.69        20.61 o                         
  -8   9   1        383.47        387.16         6.37 o                         
  -7   9   1         47.85         47.41         0.86 o                         
  -6   9   1       2439.58       2400.38        25.87 o                         
  -5   9   1        185.76        185.41         2.92 o                         
  -4   9   1       3208.68       3167.69        24.96 o                         
  -3   9   1         37.34         41.91         1.70 o                         
  -2   9   1       2623.81       2515.86        36.74 o                         
  -1   9   1        118.80        131.77         1.97 o                         
   0   9   1       2529.19       2430.58        17.32 o                         
   1   9   1        118.86        127.41         1.36 o                         
   2   9   1       2590.79       2540.30        19.99 o                         
   3   9   1         37.34         36.83         1.01 o                         
   4   9   1       3085.42       3097.79        36.07 o                         
   5   9   1        185.70        184.91         3.55 o                         
   6   9   1       2309.76       2299.93        29.39 o                         
   7   9   1         47.83         46.81         1.04 o                         
   8   9   1        365.02        375.37         5.89 o                         
  -9  10   1        953.26        968.43        10.76 o                         
  -8  10   1        262.28        274.09         3.47 o                         
  -7  10   1        885.89        855.05        14.69 o                         
  -6  10   1        236.56        231.74         5.43 o                         
  -5  10   1       2338.98       2317.24        30.19 o                         
  -4  10   1        367.97        362.28         4.23 o                         
  -3  10   1       2492.71       2474.11        19.48 o                         
  -2  10   1         13.67         16.66         1.06 o                         
  -1  10   1       1963.68       1880.81        22.23 o                         
   0  10   1          5.33          5.95         0.91 o                         
   1  10   1       1940.32       1858.54        27.80 o                         
   2  10   1         13.66         12.39         0.66 o                         
   3  10   1       2479.51       2453.97        28.97 o                         
   4  10   1        367.93        366.24         4.14 o                         
   5  10   1       2422.55       2377.45        31.28 o                         
   6  10   1        236.44        233.50         4.73 o                         
   7  10   1        973.28        982.48        12.09 o                         
   8  10   1        262.24        266.95         4.24 o                         
   9  10   1        923.64        987.30        14.91 o                         
 -10  11   1        525.16        544.82         7.04 o                         
  -9  11   1          5.62          6.67         0.63 o                         
  -8  11   1       1024.66       1015.92        15.16 o                         
  -7  11   1         11.42         13.96         1.15 o                         
  -6  11   1       1201.82       1176.14        10.28 o                         
  -5  11   1         18.34         20.95         0.92 o                         
  -4  11   1       1958.40       1979.44        14.95 o                         
  -3  11   1         94.55         86.95         1.26 o                         
  -2  11   1       1453.70       1410.07        15.29 o                         
  -1  11   1        274.36        268.55         2.32 o                         
   0  11   1       1786.88       1764.95        17.62 o                         
   1  11   1        274.40        268.72         2.57 o                         
   2  11   1       1490.44       1444.26        15.18 o                         
   3  11   1         94.69         85.58         1.52 o                         
   4  11   1       2019.21       2023.97        25.14 o                         
   5  11   1         18.36         19.53         0.87 o                         
   6  11   1       1307.18       1306.32        18.94 o                         
   7  11   1         11.43         12.50         1.44 o                         
   8  11   1       1056.56       1053.26        16.51 o                         
   9  11   1          5.61          6.87         1.03 o                         
  10  11   1        491.74        511.11         5.15 o                         
 -11  12   1        624.85        660.01         6.93 o                         
 -10  12   1         28.60         29.85         1.32 o                         
  -9  12   1        636.40        632.49         8.76 o                         
  -8  12   1          9.52         10.39         1.17 o                         
  -7  12   1       1039.43       1066.21        14.02 o                         
  -6  12   1         51.30         46.04         1.16 o                         
  -5  12   1        853.99        872.80         9.90 o                         
  -4  12   1         33.17         34.15         1.17 o                         
  -3  12   1       1270.27       1303.04        13.54 o                         
  -2  12   1        233.86        229.76         3.29 o                         
  -1  12   1       1285.46       1246.63        20.26 o                         
   0  12   1         33.01         48.02         1.32 o                         
   1  12   1       1199.38       1169.94        11.18 o                         
   2  12   1        234.01        225.15         2.57 o                         
   3  12   1       1265.03       1264.19        11.50 o                         
   4  12   1         33.17         34.73         1.01 o                         
   5  12   1        887.93        908.42        10.11 o                         
   6  12   1         51.29         45.26         1.19 o                         
   7  12   1       1037.47       1067.06        15.04 o                         
   8  12   1          9.54          8.64         0.94 o                         
   9  12   1        650.51        675.53        19.63 o                         
  10  12   1         28.57         31.35         1.52 o                         
  11  12   1        594.65        570.40        28.04 o                         
 -12  13   1        176.81        170.95         9.84 o                         
 -11  13   1         13.31         13.81         1.25 o                         
 -10  13   1        610.13        636.23         6.82 o                         
  -9  13   1          0.43          1.43         0.67 o                         
  -8  13   1        797.72        800.26        14.68 o                         
  -7  13   1          8.50          8.17         0.75 o                         
  -6  13   1        627.74        646.29         7.89 o                         
  -5  13   1          6.12          5.71         0.86 o                         
  -4  13   1        733.71        755.77         7.94 o                         
  -3  13   1         34.67         33.79         0.93 o                         
  -2  13   1       1088.10       1119.23        12.68 o                         
  -1  13   1        117.00        108.11         1.37 o                         
   0  13   1        473.86        425.81         4.34 o                         
   1  13   1        116.93        109.51         1.69 o                         
   2  13   1       1071.02       1097.17         9.78 o                         
   3  13   1         34.72         33.19         0.89 o                         
   4  13   1        723.44        732.98         6.64 o                         
   5  13   1          6.13          6.49         0.72 o                         
   6  13   1        637.49        664.44         9.22 o                         
   7  13   1          8.49          6.96         1.24 o                         
   8  13   1        804.33        827.74        10.88 o                         
   9  13   1          0.42         -0.08         1.07 o                         
  10  13   1        616.36        597.12        20.47 o                         
  11  13   1         13.33         13.87         2.13 o                         
  12  13   1        193.12        187.57        10.93 o                         
 -12  14   1          2.40          2.30         1.09 o                         
 -11  14   1        260.82        238.10        13.65 o                         
 -10  14   1          5.53          5.11         1.27 o                         
  -9  14   1        499.00        448.41        24.99 o                         
  -8  14   1          0.55          0.22         0.92 o                         
  -7  14   1        568.27        585.54         5.75 o                         
  -6  14   1         28.42         30.41         1.12 o                         
  -5  14   1        576.36        602.44         6.50 o                         
  -4  14   1         14.01         13.21         1.00 o                         
  -3  14   1        566.30        576.63         6.69 o                         
  -2  14   1         35.08         33.92         1.17 o                         
  -1  14   1        803.12        838.00         6.98 o                         
   0  14   1         18.30         17.03         1.05 o                         
   1  14   1        734.80        768.47         8.64 o                         
   2  14   1         35.05         33.15         1.03 o                         
   3  14   1        573.89        586.73         4.20 o                         
   4  14   1         14.00         15.01         0.98 o                         
   5  14   1        593.53        600.36         8.44 o                         
   6  14   1         28.42         29.96         1.34 o                         
   7  14   1        541.93        535.24        10.27 o                         
   8  14   1          0.55          2.05         1.35 o                         
   9  14   1        499.32        528.63        10.82 o                         
  10  14   1          5.54          4.66         1.46 o                         
  11  14   1        258.36        245.15        17.24 o                         
  12  14   1          2.39          2.03         1.49 o                         
 -11  15   1          5.38          1.14         0.93 o                         
 -10  15   1        292.60        229.87        26.87 o                         
  -9  15   1          8.29          5.42         0.86 o                         
  -8  15   1        245.32        237.25         9.01 o                         
  -7  15   1         15.16         15.12         1.12 o                         
  -6  15   1        594.71        608.49         7.20 o                         
  -5  15   1          8.26          9.55         1.18 o                         
  -4  15   1        461.13        476.69         4.34 o                         
  -3  15   1          5.43          6.52         1.21 o                         
  -2  15   1        444.12        454.15         4.36 o                         
  -1  15   1         17.60         20.41         1.11 o                         
   0  15   1        825.54        858.86         7.88 o                         
   1  15   1         17.59         19.01         1.16 o                         
   2  15   1        419.52        428.06         4.95 o                         
   3  15   1          5.43          6.66         1.13 o                         
   4  15   1        462.71        477.63         4.68 o                         
   5  15   1          8.29          9.03         1.03 o                         
   6  15   1        569.69        576.71         9.93 o                         
   7  15   1         15.18         11.71         1.46 o                         
   8  15   1        242.65        249.70         8.05 o                         
   9  15   1          8.30          6.71         1.47 o                         
  10  15   1        292.22        269.11        20.54 o                         
  11  15   1          5.37          3.49         1.48 o                         
  -9  16   1        283.55        220.59        23.42 o                         
  -8  16   1          0.85          1.04         1.09 o                         
  -7  16   1        258.44        248.04        10.17 o                         
  -6  16   1         39.01         39.46         1.44 o                         
  -5  16   1        360.17        355.16         5.78 o                         
  -4  16   1          4.54          4.48         1.31 o                         
  -3  16   1        441.19        443.92        12.04 o                         
  -2  16   1         18.18         19.76         1.28 o                         
  -1  16   1        563.97        579.00         4.74 o                         
   0  16   1         77.89         73.20         2.53 o                         
   1  16   1        542.47        557.91         3.82 o                         
   2  16   1         18.20         20.29         1.20 o                         
   3  16   1        421.56        431.27         5.47 o                         
   4  16   1          4.56          3.99         1.05 o                         
   5  16   1        373.20        342.80         9.20 o                         
   6  16   1         38.98         41.64         2.42 o                         
   7  16   1        265.90        245.83        15.73 o                         
   8  16   1          0.85         -0.38         1.43 o                         
   9  16   1        277.68        264.06        11.82 o                         
  -7  17   1         13.84         10.52         1.27 o                         
  -6  17   1        181.06        175.22         5.23 o                         
  -5  17   1         25.76         28.94         1.37 o                         
  -4  17   1        261.16        256.31         5.62 o                         
  -3  17   1         11.06         11.36         1.40 o                         
  -2  17   1        473.47        491.79         4.45 o                         
  -1  17   1         18.42         22.84         1.42 o                         
   0  17   1        445.82        443.88         6.99 o                         
   1  17   1         18.41         21.43         1.45 o                         
   2  17   1        463.58        475.17         9.07 o                         
   3  17   1         11.05         13.09         1.28 o                         
   4  17   1        270.73        261.11         4.80 o                         
   5  17   1         25.75         25.51         1.56 o                         
   6  17   1        184.30        171.86        10.65 o                         
   7  17   1         13.85         13.49         1.67 o                         
  -5  18   1        197.47        181.47        14.08 o                         
  -4  18   1          4.00          3.26         1.53 o                         
  -3  18   1        177.48        168.02         2.64 o                         
  -2  18   1          8.63          7.37         1.55 o                         
  -1  18   1        443.17        440.05         4.07 o                         
   0  18   1         17.76         20.63         1.72 o                         
   1  18   1        442.05        422.79        14.57 o                         
   2  18   1          8.62          8.84         1.50 o                         
   3  18   1        177.11        164.08         5.55 o                         
   4  18   1          4.01          3.70         1.13 o                         
   5  18   1        190.72        173.59        17.13 o                         
   0   0   2        157.48        199.23        10.89 o                         
  -1   1   2      19094.88      19894.06       291.30 o                         
   0   1   2        306.51        303.36         4.43 o                         
   1   1   2      19992.35      20722.82       308.31 o                         
  -2   2   2      28212.37      28704.42       197.25 o                         
  -1   2   2       4004.93       4219.43        41.97 o                         
   0   2   2        235.09        200.95         2.22 o                         
   1   2   2       4004.61       4115.85        38.09 o                         
   2   2   2      28695.33      29478.86       917.91 o                         
  -3   3   2       5721.54       6366.48       144.76 o                         
  -2   3   2        755.65        746.56        10.90 o                         
  -1   3   2       4922.75       4824.12        59.36 o                         
   0   3   2       9680.45      10445.56        90.78 o                         
   1   3   2       5105.92       5116.53        48.09 o                         
   2   3   2        755.73        745.12        12.42 o                         
   3   3   2       6168.41       6451.70        88.43 o                         
  -4   4   2       3921.67       3784.03        64.86 o                         
  -3   4   2        110.02        121.33         1.97 o                         
  -2   4   2       6234.77       6134.49        68.72 o                         
  -1   4   2       1617.50       1639.77        16.26 o                         
   0   4   2      10742.18      11055.88       122.66 o                         
   1   4   2       1617.64       1657.36        17.29 o                         
   2   4   2       6471.73       6398.42        45.10 o                         
   3   4   2        110.09        129.96         1.21 o                         
   4   4   2       3785.48       3628.10        51.70 o                         
  -5   5   2       3306.73       3246.85       146.34 o                         
  -4   5   2        409.82        429.22         5.90 o                         
  -3   5   2       4947.88       4841.42        33.17 o                         
  -2   5   2        925.97       1041.92        11.38 o                         
  -1   5   2       4086.24       3977.28        43.33 o                         
   0   5   2        227.77        246.22         2.80 o                         
   1   5   2       3918.78       3850.45        40.26 o                         
   2   5   2        925.90       1077.81        10.71 o                         
   3   5   2       4858.98       4775.38        38.95 o                         
   4   5   2        409.68        424.53         5.65 o                         
   5   5   2       3323.61       3470.14        38.68 o                         
  -6   6   2       1911.53       1885.41        15.29 o                         
  -5   6   2         13.44         17.20         0.63 o                         
  -4   6   2       5972.31       6134.01        49.09 o                         
  -3   6   2        673.84        726.69         9.78 o                         
  -2   6   2       1687.25       1587.66        11.52 o                         
  -1   6   2        171.99        190.06         3.21 o                         
   0   6   2       2395.77       2242.99        21.05 o                         
   1   6   2        171.90        191.27         2.12 o                         
   2   6   2       1773.21       1705.68        12.96 o                         
   3   6   2        673.80        726.13        11.31 o                         
   4   6   2       5877.04       5975.33        76.38 o                         
   5   6   2         13.45         16.90         0.87 o                         
   6   6   2       1801.87       1759.49        39.40 o                         
  -7   7   2       2675.77       2647.16        33.36 o                         
  -6   7   2          6.89          5.74         0.79 o                         
  -5   7   2       2173.28       2028.47        28.66 o                         
  -4   7   2         37.77         42.73         0.65 o                         
  -3   7   2       2693.56       2604.81        19.77 o                         
  -2   7   2        257.63        263.89         3.15 o                         
  -1   7   2       5094.97       4980.03        72.00 o                         
   0   7   2        341.41        341.32         4.07 o                         
   1   7   2       5229.54       5234.61        47.17 o                         
   2   7   2        257.44        264.42         3.17 o                         
   3   7   2       2628.64       2533.07        21.34 o                         
   4   7   2         37.85         46.20         1.25 o                         
   5   7   2       2067.66       1956.56        23.22 o                         
   6   7   2          6.90          9.48         1.02 o                         
   7   7   2       2642.61       2611.65        42.41 o                         
  -8   8   2        221.54        245.27         4.74 o                         
  -7   8   2          7.91         10.88         0.87 o                         
  -6   8   2       1824.52       1852.62        21.21 o                         
  -5   8   2         42.09         38.55         1.25 o                         
  -4   8   2       2833.16       2790.76        30.30 o                         
  -3   8   2         50.68         52.06         1.16 o                         
  -2   8   2       2938.77       2815.89        25.74 o                         
  -1   8   2        300.78        281.00         3.50 o                         
   0   8   2       2411.40       2343.60        20.89 o                         
   1   8   2        301.02        275.21         3.90 o                         
   2   8   2       2945.05       2831.56        34.83 o                         
   3   8   2         50.68         55.14         0.97 o                         
   4   8   2       2860.27       2778.23        52.74 o                         
   5   8   2         41.96         42.48         0.99 o                         
   6   8   2       1738.92       1759.96        14.54 o                         
   7   8   2          7.91         10.14         1.03 o                         
   8   8   2        235.84        254.76         6.84 o                         
  -9   9   2       1962.27       2034.12        21.78 o                         
  -8   9   2         89.84         89.65         1.73 o                         
  -7   9   2       1097.04       1063.16         9.63 o                         
  -6   9   2        336.88        318.16         4.69 o                         
  -5   9   2       1885.93       1852.26        20.24 o                         
  -4   9   2        400.79        387.77         4.82 o                         
  -3   9   2       2223.83       2192.24        21.50 o                         
  -2   9   2        175.90        169.40         1.18 o                         
  -1   9   2       2153.28       2124.86        17.01 o                         
   0   9   2        300.75        307.68         7.50 o                         
   1   9   2       2129.13       1963.57        54.70 o                         
   2   9   2        175.78        170.55         1.35 o                         
   3   9   2       2339.96       2277.20        29.16 o                         
   4   9   2        400.60        371.57        11.25 o                         
   5   9   2       1847.53       1881.10        12.05 o                         
   6   9   2        336.61        351.06         7.73 o                         
   7   9   2       1086.93       1061.64        13.79 o                         
   8   9   2         89.86         88.79         1.65 o                         
   9   9   2       2057.44       2154.45        45.73 o                         
 -10  10   2       1344.29       1393.92        24.97 o                         
  -9  10   2         29.78         34.79         1.58 o                         
  -8  10   2       1311.57       1372.11        10.27 o                         
  -7  10   2          4.65          6.46         0.86 o                         
  -6  10   2       1922.67       1855.10        26.19 o                         
  -5  10   2        384.00        377.38         3.79 o                         
  -4  10   2       1908.00       1897.78        20.27 o                         
  -3  10   2         55.61         60.44         1.65 o                         
  -2  10   2        867.40        832.75         8.60 o                         
  -1  10   2        117.62        104.96         2.77 o                         
   0  10   2       3049.01       2988.26        25.64 o                         
   1  10   2        117.77        111.10         1.26 o                         
   2  10   2        912.29        833.08        19.07 o                         
   3  10   2         55.60         58.45         1.35 o                         
   4  10   2       1847.53       1847.92        22.88 o                         
   5  10   2        384.16        391.36         4.28 o                         
   6  10   2       2013.90       2062.54        35.24 o                         
   7  10   2          4.63          5.22         1.13 o                         
   8  10   2       1366.99       1444.88        25.97 o                         
   9  10   2         29.79         32.50         1.57 o                         
  10  10   2       1269.42       1308.19        27.45 o                         
 -11  11   2        794.32        795.70         8.25 o                         
 -10  11   2         58.93         62.76         1.50 o                         
  -9  11   2        545.92        559.44        10.29 o                         
  -8  11   2         57.98         59.95         1.82 o                         
  -7  11   2        665.01        644.54        13.37 o                         
  -6  11   2         15.20         13.66         0.98 o                         
  -5  11   2       1415.98       1380.18        35.26 o                         
  -4  11   2        104.63        105.47         1.49 o                         
  -3  11   2       1907.77       1912.44        21.28 o                         
  -2  11   2        164.68        157.62         2.65 o                         
  -1  11   2       1290.06       1242.24        28.70 o                         
   0  11   2         13.68         13.78         0.85 o                         
   1  11   2       1367.60       1326.04        13.32 o                         
   2  11   2        164.66        153.00         3.81 o                         
   3  11   2       1855.99       1767.54        25.67 o                         
   4  11   2        104.70        103.07         1.37 o                         
   5  11   2       1420.59       1372.08        23.62 o                         
   6  11   2         15.20         14.11         1.17 o                         
   7  11   2        747.07        817.95        16.53 o                         
   8  11   2         57.97         58.60         1.37 o                         
   9  11   2        515.64        540.43         6.43 o                         
  10  11   2         58.92         62.25         1.52 o                         
  11  11   2        751.55        706.38        51.00 o                         
 -12  12   2        407.62        416.29         8.54 o                         
 -11  12   2         49.40         49.95         1.75 o                         
 -10  12   2        273.53        276.33         4.02 o                         
  -9  12   2         10.32         10.72         1.33 o                         
  -8  12   2        660.47        689.78         7.28 o                         
  -7  12   2         66.67         59.97         1.54 o                         
  -6  12   2        878.66        860.08         8.81 o                         
  -5  12   2         17.41         18.63         0.83 o                         
  -4  12   2        900.72        929.94         8.77 o                         
  -3  12   2         13.68         14.42         1.35 o                         
  -2  12   2       1275.98       1296.34        10.95 o                         
  -1  12   2        182.95        178.00         1.98 o                         
   0  12   2       2335.38       2212.51        44.20 o                         
   1  12   2        183.03        174.23         3.81 o                         
   2  12   2       1253.48       1248.19        11.21 o                         
   3  12   2         13.67         14.25         0.87 o                         
   4  12   2        941.31        953.88        10.81 o                         
   5  12   2         17.40         15.18         1.04 o                         
   6  12   2        872.90        914.06        11.34 o                         
   7  12   2         66.61         68.46         1.82 o                         
   8  12   2        675.35        704.19         7.20 o                         
   9  12   2         10.35         11.26         1.40 o                         
  10  12   2        273.77        273.59         3.23 o                         
  11  12   2         49.38         45.94         1.60 o                         
  12  12   2        354.87        314.41        42.78 o                         
 -13  13   2        187.76        174.48        11.86 o                         
 -12  13   2          4.60          5.23         1.76 o                         
 -11  13   2        352.70        372.35         6.00 o                         
 -10  13   2          1.20          3.70         1.55 o                         
  -9  13   2        473.67        481.87         5.08 o                         
  -8  13   2         38.99         32.75         1.92 o                         
  -7  13   2        518.77        521.66         7.90 o                         
  -6  13   2          0.40          2.17         0.90 o                         
  -5  13   2        784.76        802.05         7.11 o                         
  -4  13   2         44.43         48.25         0.99 o                         
  -3  13   2        907.26        934.65         9.37 o                         
  -2  13   2         49.36         45.79         0.98 o                         
  -1  13   2        726.19        736.19         7.88 o                         
   0  13   2        268.50        249.19         2.81 o                         
   1  13   2        698.63        710.23         7.65 o                         
   2  13   2         49.35         47.47         1.46 o                         
   3  13   2        901.57        905.84         9.40 o                         
   4  13   2         44.43         43.69         1.45 o                         
   5  13   2        791.91        776.91        11.19 o                         
   6  13   2          0.39          0.72         1.31 o                         
   7  13   2        522.87        561.31        15.31 o                         
   8  13   2         39.03         39.21         1.73 o                         
   9  13   2        468.43        462.74        13.75 o                         
  10  13   2          1.19          1.95         1.79 o                         
  11  13   2        342.51        337.98        19.86 o                         
  12  13   2          4.60          1.87         1.71 o                         
  13  13   2        182.00        175.57        24.04 o                         
 -12  14   2        283.70        272.83        10.48 o                         
 -11  14   2          6.42          8.49         1.57 o                         
 -10  14   2        349.08        363.39         7.23 o                         
  -9  14   2          5.84          5.10         1.49 o                         
  -8  14   2        354.66        323.94        15.41 o                         
  -7  14   2          1.74          4.07         0.83 o                         
  -6  14   2        627.54        640.12         9.52 o                         
  -5  14   2         24.01         22.94         1.06 o                         
  -4  14   2        486.38        483.13         7.86 o                         
  -3  14   2         15.84         17.40         1.14 o                         
  -2  14   2        580.55        593.94         7.64 o                         
  -1  14   2         23.24         24.63         1.13 o                         
   0  14   2        434.54        442.40         5.05 o                         
   1  14   2         23.27         22.65         0.99 o                         
   2  14   2        587.44        592.54         4.47 o                         
   3  14   2         15.84         16.70         1.03 o                         
   4  14   2        461.24        453.54         7.51 o                         
   5  14   2         24.02         21.71         1.36 o                         
   6  14   2        610.24        644.36         6.76 o                         
   7  14   2          1.75          2.52         1.37 o                         
   8  14   2        363.97        375.90         6.46 o                         
   9  14   2          5.84          3.80         1.71 o                         
  10  14   2        352.73        345.66        16.27 o                         
  11  14   2          6.42          6.40         1.88 o                         
  12  14   2        294.47        284.57        14.16 o                         
 -10  15   2          0.37          2.06         1.63 o                         
  -9  15   2        347.45        357.11         7.19 o                         
  -8  15   2          9.00          7.33         1.27 o                         
  -7  15   2        367.08        336.60        14.05 o                         
  -6  15   2         24.27         24.32         1.67 o                         
  -5  15   2        490.67        495.19         7.16 o                         
  -4  15   2          1.53          1.17         1.24 o                         
  -3  15   2        323.08        328.16         7.58 o                         
  -2  15   2         16.96         16.36         1.16 o                         
  -1  15   2        724.53        754.69         9.58 o                         
   0  15   2         29.56         29.10         1.22 o                         
   1  15   2        709.15        727.86         7.16 o                         
   2  15   2         16.97         15.08         1.19 o                         
   3  15   2        316.28        314.66         5.04 o                         
   4  15   2          1.54          3.24         1.04 o                         
   5  15   2        482.68        423.27        27.03 o                         
   6  15   2         24.28         26.51         2.42 o                         
   7  15   2        361.11        377.04         6.94 o                         
   8  15   2          9.00         10.26         1.86 o                         
   9  15   2        359.27        353.12        11.49 o                         
  10  15   2          0.37         -0.63         1.96 o                         
  -9  16   2         19.60         19.47         2.05 o                         
  -8  16   2        387.36        386.15        18.46 o                         
  -7  16   2         10.26          8.80         1.40 o                         
  -6  16   2        242.07        234.60         9.76 o                         
  -5  16   2          7.55          6.26         1.27 o                         
  -4  16   2        370.40        372.90         7.33 o                         
  -3  16   2         31.10         32.47         1.37 o                         
  -2  16   2        512.77        511.31         5.05 o                         
  -1  16   2         18.77         19.81         1.30 o                         
   0  16   2        331.45        327.35         4.57 o                         
   1  16   2         18.78         19.41         1.23 o                         
   2  16   2        484.78        474.46         9.26 o                         
   3  16   2         31.14         31.25         1.36 o                         
   4  16   2        370.94        359.46        14.46 o                         
   5  16   2          7.54          6.26         1.22 o                         
   6  16   2        249.25        273.13         5.11 o                         
   7  16   2         10.28         10.34         1.49 o                         
   8  16   2        383.93        371.58        11.64 o                         
   9  16   2         19.57         15.16         2.86 o                         
  -7  17   2        203.06        174.22        12.63 o                         
  -6  17   2          1.47         -0.04         1.35 o                         
  -5  17   2        231.44        209.32         9.19 o                         
  -4  17   2          0.78          1.65         1.53 o                         
  -3  17   2        494.54        511.30         6.97 o                         
  -2  17   2         19.47         19.08         1.46 o                         
  -1  17   2        308.80        315.15         3.48 o                         
   0  17   2          2.40          3.58         1.42 o                         
   1  17   2        323.19        320.44         7.51 o                         
   2  17   2         19.44         18.77         1.43 o                         
   3  17   2        484.17        468.47        15.99 o                         
   4  17   2          0.79          2.03         1.29 o                         
   5  17   2        220.87        195.03        12.31 o                         
   6  17   2          1.47          2.38         1.81 o                         
   7  17   2        205.61        190.93         4.53 o                         
  -4  18   2        131.04        115.39         5.24 o                         
  -3  18   2          0.32         -0.96         1.54 o                         
  -2  18   2        349.74        332.26         8.01 o                         
  -1  18   2          7.54          6.27         1.60 o                         
   0  18   2        385.19        404.13        17.36 o                         
   1  18   2          7.55          5.19         1.56 o                         
   2  18   2        355.58        335.00        13.05 o                         
   3  18   2          0.32          1.41         1.01 o                         
   4  18   2        128.40        119.36         4.29 o                         
   0   1   3       5722.83       5649.12        55.85 o                         
  -1   2   3       4000.01       3792.95        65.17 o                         
   0   2   3        814.17        835.11         7.52 o                         
   1   2   3       4116.22       3905.85        99.94 o                         
  -2   3   3       5512.19       5265.00       110.89 o                         
  -1   3   3        586.39        614.66         7.67 o                         
   0   3   3       9146.73       8954.84        96.40 o                         
   1   3   3        586.23        611.63         8.81 o                         
   2   3   3       5816.94       5611.72        51.38 o                         
  -3   4   3       1547.82       1588.60        24.47 o                         
  -2   4   3        253.75        297.06         3.19 o                         
  -1   4   3       6951.22       7188.08       101.13 o                         
   0   4   3          5.16          7.19         0.89 o                         
   1   4   3       6760.76       6929.01        66.74 o                         
   2   4   3        253.77        296.45         3.04 o                         
   3   4   3       1819.10       1891.71        24.68 o                         
  -4   5   3       2822.73       2596.09        38.97 o                         
  -3   5   3        136.12        135.37         1.88 o                         
  -2   5   3       2634.74       2469.79        58.93 o                         
  -1   5   3        335.88        316.36         2.97 o                         
   0   5   3       6151.54       5974.58        45.52 o                         
   1   5   3        335.87        324.01         3.26 o                         
   2   5   3       2536.06       2425.89        27.44 o                         
   3   5   3        136.12        135.13         1.75 o                         
   4   5   3       2841.78       2701.92        41.98 o                         
  -5   6   3       2486.54       2475.67        44.02 o                         
  -4   6   3         96.12         93.05         1.64 o                         
  -3   6   3       4129.32       3978.64        41.55 o                         
  -2   6   3        226.06        241.99         4.93 o                         
  -1   6   3       4330.12       4193.58        34.62 o                         
   0   6   3        678.44        695.35         9.13 o                         
   1   6   3       4417.23       4237.10        73.09 o                         
   2   6   3        225.91        249.42         3.03 o                         
   3   6   3       4110.69       4066.15        20.82 o                         
   4   6   3         96.17         97.38         1.79 o                         
   5   6   3       2383.06       2438.02        24.40 o                         
  -6   7   3       2372.31       2284.81        56.63 o                         
  -5   7   3         16.15         16.00         0.58 o                         
  -4   7   3       2462.67       2341.03        22.06 o                         
  -3   7   3        128.06        133.23         2.95 o                         
  -2   7   3       3464.27       3381.22        36.21 o                         
  -1   7   3        127.17        115.20         1.74 o                         
   0   7   3       4639.68       4406.60        49.36 o                         
   1   7   3        127.20        120.53         1.53 o                         
   2   7   3       3398.89       3228.65        53.14 o                         
   3   7   3        128.05        134.31         2.96 o                         
   4   7   3       2343.14       2317.97        22.28 o                         
   5   7   3         16.14         15.77         0.90 o                         
   6   7   3       2339.18       2343.65        35.70 o                         
  -7   8   3       1576.55       1555.60        19.05 o                         
  -6   8   3          4.91          4.40         0.98 o                         
  -5   8   3       2029.66       2025.80        16.86 o                         
  -4   8   3        138.97        125.86         1.55 o                         
  -3   8   3       1942.64       1869.69        22.66 o                         
  -2   8   3         77.03         80.78         0.93 o                         
  -1   8   3       2665.22       2604.60        23.35 o                         
   0   8   3         58.08         55.49         0.89 o                         
   1   8   3       2568.22       2545.00        34.64 o                         
   2   8   3         76.96         84.33         1.16 o                         
   3   8   3       2058.41       1980.62        24.11 o                         
   4   8   3        138.96        132.49         1.77 o                         
   5   8   3       1974.31       1972.15        24.66 o                         
   6   8   3          4.93          2.88         1.56 o                         
   7   8   3       1497.06       1436.33        36.66 o                         
  -8   9   3       2075.81       2114.40        29.62 o                         
  -7   9   3          9.52         13.77         1.69 o                         
  -6   9   3        990.95       1022.71        13.93 o                         
  -5   9   3        188.42        196.04         2.10 o                         
  -4   9   3       1135.18       1118.49        17.77 o                         
  -3   9   3          0.43          1.98         0.68 o                         
  -2   9   3       2346.96       2288.50        20.75 o                         
  -1   9   3        196.67        191.51         2.58 o                         
   0   9   3       1343.79       1274.59        13.52 o                         
   1   9   3        196.64        185.88         3.78 o                         
   2   9   3       2344.77       2247.79        28.58 o                         
   3   9   3          0.43          2.21         0.59 o                         
   4   9   3       1263.86       1307.85        12.54 o                         
   5   9   3        188.50        202.76         2.61 o                         
   6   9   3       1031.19       1050.68        11.61 o                         
   7   9   3          9.54         10.67         1.38 o                         
   8   9   3       2152.59       2164.54        24.02 o                         
  -9  10   3       1010.43       1069.78        15.83 o                         
  -8  10   3        110.09        117.57         2.83 o                         
  -7  10   3        992.83        997.98        14.28 o                         
  -6  10   3         37.21         43.52         1.18 o                         
  -5  10   3        895.52        886.17        11.43 o                         
  -4  10   3         23.79         19.24         0.79 o                         
  -3  10   3        863.94        846.51         8.89 o                         
  -2  10   3        252.16        243.09         2.69 o                         
  -1  10   3       1791.38       1783.76        16.91 o                         
   0  10   3        865.41        880.79         7.03 o                         
   1  10   3       1896.98       1874.70        20.81 o                         
   2  10   3        252.27        248.89         2.44 o                         
   3  10   3        813.31        813.20        12.23 o                         
   4  10   3         23.80         22.65         1.45 o                         
   5  10   3        866.03        888.96         6.68 o                         
   6  10   3         37.25         43.73         1.51 o                         
   7  10   3       1049.89       1079.30         7.90 o                         
   8  10   3        110.07        108.60         1.81 o                         
   9  10   3        961.12       1001.59        13.08 o                         
 -10  11   3        444.69        454.75         5.76 o                         
  -9  11   3         71.93         80.03         1.53 o                         
  -8  11   3        679.78        719.74         7.58 o                         
  -7  11   3         27.07         26.13         1.34 o                         
  -6  11   3        890.12        894.63         9.44 o                         
  -5  11   3         47.13         47.47         1.30 o                         
  -4  11   3        948.94        953.00         7.38 o                         
  -3  11   3        182.14        180.81         2.42 o                         
  -2  11   3        779.79        777.73        12.25 o                         
  -1  11   3        165.42        170.86         3.21 o                         
   0  11   3       1655.24       1574.27        38.91 o                         
   1  11   3        165.48        169.00         2.33 o                         
   2  11   3        731.07        703.68        13.03 o                         
   3  11   3        182.22        174.33         2.74 o                         
   4  11   3        915.43        854.24        22.48 o                         
   5  11   3         47.14         49.37         1.35 o                         
   6  11   3        917.87        919.61        22.82 o                         
   7  11   3         27.07         28.62         1.73 o                         
   8  11   3        663.38        698.67         7.54 o                         
   9  11   3         71.94         81.05         1.78 o                         
  10  11   3        440.56        433.37        12.30 o                         
 -11  12   3        381.29        388.64         6.27 o                         
 -10  12   3         37.78         45.84         1.96 o                         
  -9  12   3        270.06        280.85         4.44 o                         
  -8  12   3         38.60         42.58         1.48 o                         
  -7  12   3        730.64        736.32        14.57 o                         
  -6  12   3         21.51         21.88         0.99 o                         
  -5  12   3        800.15        779.57         8.53 o                         
  -4  12   3         39.02         39.70         1.76 o                         
  -3  12   3        993.12       1031.94        14.79 o                         
  -2  12   3         45.87         39.57         1.27 o                         
  -1  12   3        977.44        995.04         9.39 o                         
   0  12   3         83.67         81.16         1.22 o                         
   1  12   3        999.75       1027.73        10.72 o                         
   2  12   3         45.90         40.90         0.80 o                         
   3  12   3        988.40        998.96        18.51 o                         
   4  12   3         38.98         34.19         1.47 o                         
   5  12   3        839.90        865.64        11.71 o                         
   6  12   3         21.50         27.35         1.98 o                         
   7  12   3        761.50        800.91         8.08 o                         
   8  12   3         38.64         41.80         1.73 o                         
   9  12   3        266.19        274.84         5.96 o                         
  10  12   3         37.79         43.21         1.72 o                         
  11  12   3        367.59        365.09         4.86 o                         
 -12  13   3        307.88        298.02         7.02 o                         
 -11  13   3          7.80          7.14         1.96 o                         
 -10  13   3        218.66        220.59         2.14 o                         
  -9  13   3         18.65         17.59         1.77 o                         
  -8  13   3        324.91        338.96         4.21 o                         
  -7  13   3         20.20         18.34         1.08 o                         
  -6  13   3        671.78        654.38        10.59 o                         
  -5  13   3          3.55          2.73         0.89 o                         
  -4  13   3        729.79        719.85        16.45 o                         
  -3  13   3          1.24          1.81         0.96 o                         
  -2  13   3       1026.38       1055.71        13.72 o                         
  -1  13   3         11.37         10.86         1.09 o                         
   0  13   3        980.43       1021.76        12.52 o                         
   1  13   3         11.36          9.79         0.89 o                         
   2  13   3       1016.20       1047.44         9.58 o                         
   3  13   3          1.23          1.67         0.64 o                         
   4  13   3        739.08        706.17        15.02 o                         
   5  13   3          3.56          1.89         1.48 o                         
   6  13   3        700.35        722.84         6.48 o                         
   7  13   3         20.21         22.04         1.77 o                         
   8  13   3        315.25        325.14         3.37 o                         
   9  13   3         18.66         19.27         1.60 o                         
  10  13   3        213.22        214.46         3.65 o                         
  11  13   3          7.80          5.86         1.76 o                         
  12  13   3        297.15        266.33        22.04 o                         
 -11  14   3        221.92        221.50         5.93 o                         
 -10  14   3          3.02          3.53         1.85 o                         
  -9  14   3        292.08        309.83         4.97 o                         
  -8  14   3          0.57         -1.29         1.61 o                         
  -7  14   3        343.49        280.09        21.09 o                         
  -6  14   3          0.13         -0.05         0.80 o                         
  -5  14   3        719.62        733.33        12.33 o                         
  -4  14   3          1.78          0.43         1.13 o                         
  -3  14   3        607.84        613.49         7.66 o                         
  -2  14   3          1.78          0.42         1.17 o                         
  -1  14   3        827.80        858.55        10.82 o                         
   0  14   3         42.46         41.22         1.18 o                         
   1  14   3        833.58        827.48        10.85 o                         
   2  14   3          1.77          1.00         0.94 o                         
   3  14   3        594.47        571.98        12.97 o                         
   4  14   3          1.77          2.18         0.80 o                         
   5  14   3        706.04        745.47         6.82 o                         
   6  14   3          0.13          2.94         1.61 o                         
   7  14   3        354.92        358.41         5.46 o                         
   8  14   3          0.58         -1.21         1.84 o                         
   9  14   3        289.85        295.57         3.38 o                         
  10  14   3          3.01          4.04         2.13 o                         
  11  14   3        235.56        234.26        11.94 o                         
 -10  15   3        247.50        249.47         4.73 o                         
  -9  15   3          5.98          7.19         1.77 o                         
  -8  15   3        326.34        347.35         4.63 o                         
  -7  15   3          4.19          3.40         1.13 o                         
  -6  15   3        374.89        349.70        17.79 o                         
  -5  15   3          8.01          7.51         1.14 o                         
  -4  15   3        404.27        410.50         8.22 o                         
  -3  15   3          3.79          5.32         1.23 o                         
  -2  15   3        533.62        543.52         5.98 o                         
  -1  15   3          7.08          7.52         1.18 o                         
   0  15   3        539.15        533.49         9.72 o                         
   1  15   3          7.09          7.58         1.11 o                         
   2  15   3        510.90        492.95        11.62 o                         
   3  15   3          3.78          4.09         1.13 o                         
   4  15   3        397.63        313.64        35.24 o                         
   5  15   3          8.02          6.35         1.69 o                         
   6  15   3        377.74        399.88         4.35 o                         
   7  15   3          4.19          4.59         1.95 o                         
   8  15   3        327.53        343.37         3.54 o                         
   9  15   3          5.99          2.72         2.17 o                         
  10  15   3        243.77        233.30         8.18 o                         
  -8  16   3          9.03          8.12         1.82 o                         
  -7  16   3        265.46        243.33        20.41 o                         
  -6  16   3         35.82         32.30         2.54 o                         
  -5  16   3        226.24        214.79         8.57 o                         
  -4  16   3          3.31          4.81         1.39 o                         
  -3  16   3        479.27        500.66         8.34 o                         
  -2  16   3          0.96          1.99         1.34 o                         
  -1  16   3        294.46        302.72         3.20 o                         
   0  16   3          0.18          1.99         1.17 o                         
   1  16   3        311.03        306.03         8.52 o                         
   2  16   3          0.96          1.78         0.99 o                         
   3  16   3        453.38        429.37        21.28 o                         
   4  16   3          3.32          3.32         1.01 o                         
   5  16   3        217.64        228.30         2.82 o                         
   6  16   3         35.82         39.44         2.15 o                         
   7  16   3        260.45        253.41         6.66 o                         
   8  16   3          9.05          6.99         2.20 o                         
  -6  17   3        146.33        113.97        11.80 o                         
  -5  17   3         10.22          8.00         1.45 o                         
  -4  17   3        352.12        343.98        12.84 o                         
  -3  17   3         17.43         18.60         1.93 o                         
  -2  17   3        228.91        228.62         3.29 o                         
  -1  17   3          8.71          8.75         1.43 o                         
   0  17   3        145.84        144.63         4.06 o                         
   1  17   3          8.72          4.32         1.27 o                         
   2  17   3        221.45        208.38         8.78 o                         
   3  17   3         17.43         15.33         1.51 o                         
   4  17   3        340.53        316.67        22.49 o                         
   5  17   3         10.21          8.35         2.13 o                         
   6  17   3        150.82        136.73         6.75 o                         
  -2  18   3         35.11         31.67         1.69 o                         
  -1  18   3        101.53         99.83         3.19 o                         
   0  18   3         73.59         76.03         3.25 o                         
   1  18   3         97.63         92.98         4.26 o                         
   2  18   3         35.13         25.55         2.93 o                         
   0   0   4       2806.11       2926.36       104.29 o                         
  -1   1   4        407.88        369.87         4.23 o                         
   0   1   4          5.04         10.56         0.53 o                         
   1   1   4        418.89        381.64         5.98 o                         
  -2   2   4        962.76        924.76        11.78 o                         
  -1   2   4        110.25        105.72         1.38 o                         
   0   2   4       3861.54       3836.04        66.02 o                         
   1   2   4        110.27        107.95         1.52 o                         
   2   2   4       1022.36        970.99        14.53 o                         
  -3   3   4       4136.48       3796.96        70.66 o                         
  -2   3   4        261.94        284.22         3.78 o                         
  -1   3   4       5980.86       5919.32        49.75 o                         
   0   3   4          3.34          3.29         0.59 o                         
   1   3   4       5868.20       5495.28        99.32 o                         
   2   3   4        261.92        282.96         4.31 o                         
   3   3   4       4120.97       3822.27        39.60 o                         
  -4   4   4       3210.50       3039.88        41.76 o                         
  -3   4   4        582.02        583.13         9.27 o                         
  -2   4   4       3944.97       3858.60        43.36 o                         
  -1   4   4       1704.15       1797.01        10.99 o                         
   0   4   4       5740.61       5576.35        54.22 o                         
   1   4   4       1704.05       1803.85        21.02 o                         
   2   4   4       3889.81       3790.60        27.28 o                         
   3   4   4        581.96        594.46        11.24 o                         
   4   4   4       3385.52       3151.07       152.11 o                         
  -5   5   4       2802.36       2941.73        32.01 o                         
  -4   5   4         24.82         29.53         0.56 o                         
  -3   5   4       2622.81       2388.30        48.58 o                         
  -2   5   4        259.55        253.92         2.32 o                         
  -1   5   4       4660.32       4756.96        46.36 o                         
   0   5   4        971.32        991.44        10.99 o                         
   1   5   4       4788.67       4755.05        71.80 o                         
   2   5   4        259.41        250.22         2.41 o                         
   3   5   4       2667.02       2494.05        24.35 o                         
   4   5   4         24.82         30.41         0.86 o                         
   5   5   4       2752.08       2727.09        99.53 o                         
  -6   6   4        943.24        889.61         5.44 o                         
  -5   6   4         14.45         15.23         1.11 o                         
  -4   6   4       2263.69       2197.22        28.14 o                         
  -3   6   4        481.50        478.22         3.76 o                         
  -2   6   4       4045.94       3915.05        46.57 o                         
  -1   6   4        122.17        124.19         1.65 o                         
   0   6   4       1997.64       1773.21        25.87 o                         
   1   6   4        122.28        124.71         1.40 o                         
   2   6   4       3992.76       4000.58        42.07 o                         
   3   6   4        480.99        478.38         5.40 o                         
   4   6   4       2196.58       2184.16        31.12 o                         
   5   6   4         14.43         13.78         0.92 o                         
   6   6   4       1024.36       1006.15         8.87 o                         
  -7   7   4        986.19       1009.93         9.44 o                         
  -6   7   4         29.64         31.42         1.09 o                         
  -5   7   4       1425.23       1405.60         7.28 o                         
  -4   7   4         72.73         82.41         1.22 o                         
  -3   7   4       1984.23       1917.99        20.66 o                         
  -2   7   4        280.18        282.61         3.46 o                         
  -1   7   4       1098.87       1030.63        10.93 o                         
   0   7   4        249.78        258.89         2.21 o                         
   1   7   4       1155.73       1125.62         5.29 o                         
   2   7   4        280.17        284.96         2.93 o                         
   3   7   4       1968.62       1917.23        15.03 o                         
   4   7   4         72.67         80.08         1.53 o                         
   5   7   4       1407.27       1405.47        16.24 o                         
   6   7   4         29.60         28.79         1.09 o                         
   7   7   4       1025.69       1022.92        26.52 o                         
  -8   8   4       1839.73       1804.14        22.93 o                         
  -7   8   4          6.40          4.56         1.20 o                         
  -6   8   4       1546.29       1600.40        14.57 o                         
  -5   8   4         51.57         47.44         1.00 o                         
  -4   8   4        892.23        866.31        10.52 o                         
  -3   8   4        200.66        190.52         2.41 o                         
  -2   8   4       1476.03       1424.07        10.76 o                         
  -1   8   4        263.11        244.99         2.54 o                         
   0   8   4       1321.11       1257.82        16.19 o                         
   1   8   4        263.02        242.27         2.99 o                         
   2   8   4       1438.35       1387.03        11.47 o                         
   3   8   4        200.61        186.40         4.04 o                         
   4   8   4        932.75        953.38        10.07 o                         
   5   8   4         51.51         47.34         1.81 o                         
   6   8   4       1516.33       1513.33        22.61 o                         
   7   8   4          6.40          4.30         1.21 o                         
   8   8   4       1844.66       1797.23        25.95 o                         
  -9   9   4       1340.84       1373.59        22.80 o                         
  -8   9   4         16.23         20.00         1.76 o                         
  -7   9   4       1111.50       1133.38        11.08 o                         
  -6   9   4         20.28         20.30         1.28 o                         
  -5   9   4        620.20        625.52         6.14 o                         
  -4   9   4         80.48         77.35         1.35 o                         
  -3   9   4       1745.69       1721.33        19.09 o                         
  -2   9   4        106.90        103.36         1.23 o                         
  -1   9   4       1798.85       1754.79        19.09 o                         
   0   9   4         34.50         32.09         0.75 o                         
   1   9   4       1673.22       1595.25        15.54 o                         
   2   9   4        106.90        103.98         1.37 o                         
   3   9   4       1715.60       1583.69        28.78 o                         
   4   9   4         80.49         81.66         1.35 o                         
   5   9   4        662.80        668.03        17.30 o                         
   6   9   4         20.30         18.24         1.28 o                         
   7   9   4       1086.60       1076.80        24.72 o                         
   8   9   4         16.23         20.34         1.35 o                         
   9   9   4       1312.76       1357.15        16.92 o                         
 -10  10   4        358.74        365.00         4.38 o                         
  -9  10   4         23.46         27.34         1.52 o                         
  -8  10   4       1202.77       1228.82        12.47 o                         
  -7  10   4         16.87         17.57         1.42 o                         
  -6  10   4        447.09        460.67         6.68 o                         
  -5  10   4         29.53         26.07         0.75 o                         
  -4  10   4        851.43        802.10        18.20 o                         
  -3  10   4         86.85         89.81         1.19 o                         
  -2  10   4       2380.20       2353.30        17.59 o                         
  -1  10   4          0.03          0.71         0.83 o                         
   0  10   4        806.27        797.01        10.77 o                         
   1  10   4          0.03          1.51         0.79 o                         
   2  10   4       2423.95       2384.87        21.74 o                         
   3  10   4         86.81         84.28         2.16 o                         
   4  10   4        829.02        813.11        14.38 o                         
   5  10   4         29.49         27.70         1.37 o                         
   6  10   4        446.56        478.64         3.43 o                         
   7  10   4         16.86         20.29         1.46 o                         
   8  10   4       1200.42       1222.13        15.70 o                         
   9  10   4         23.46         23.39         1.63 o                         
  10  10   4        352.14        361.63         7.52 o                         
 -11  11   4        542.34        554.97         4.32 o                         
 -10  11   4          6.82          7.57         1.75 o                         
  -9  11   4        375.14        401.26         5.93 o                         
  -8  11   4         24.39         26.58         1.65 o                         
  -7  11   4       1065.28       1061.68        26.69 o                         
  -6  11   4          3.69          2.46         0.78 o                         
  -5  11   4       1038.01        967.47        20.33 o                         
  -4  11   4         82.64         80.51         2.20 o                         
  -3  11   4        501.41        511.67         4.82 o                         
  -2  11   4        239.95        226.71         4.04 o                         
  -1  11   4       1528.88       1526.56        11.72 o                         
   0  11   4        212.83        208.69         2.26 o                         
   1  11   4       1552.13       1540.50        30.14 o                         
   2  11   4        239.99        228.90         2.29 o                         
   3  11   4        486.28        481.69         9.90 o                         
   4  11   4         82.63         85.33         1.42 o                         
   5  11   4       1084.60       1099.11         9.07 o                         
   6  11   4          3.69          3.07         1.42 o                         
   7  11   4       1073.46       1076.36        27.51 o                         
   8  11   4         24.40         26.84         1.72 o                         
   9  11   4        357.17        369.82         4.04 o                         
  10  11   4          6.83         11.70         1.65 o                         
  11  11   4        559.12        557.54         7.06 o                         
 -12  12   4        423.99        432.92         5.24 o                         
 -11  12   4         41.55         47.98         2.13 o                         
 -10  12   4        342.98        353.51         5.27 o                         
  -9  12   4         23.65         25.68         1.65 o                         
  -8  12   4        361.35        360.37        18.04 o                         
  -7  12   4          1.28         -0.35         1.59 o                         
  -6  12   4        648.14        658.45        13.31 o                         
  -5  12   4          4.10          6.04         0.72 o                         
  -4  12   4        895.48        876.36        11.55 o                         
  -3  12   4          3.64          4.20         0.89 o                         
  -2  12   4        695.35        707.53         5.78 o                         
  -1  12   4        175.05        178.63         2.67 o                         
   0  12   4        546.80        560.94         6.35 o                         
   1  12   4        175.01        178.70         2.57 o                         
   2  12   4        650.54        653.87         9.33 o                         
   3  12   4          3.65          4.64         0.85 o                         
   4  12   4        917.33        942.60        13.91 o                         
   5  12   4          4.09          7.01         1.57 o                         
   6  12   4        678.31        714.46         7.97 o                         
   7  12   4          1.29          1.76         1.61 o                         
   8  12   4        336.86        355.52         5.26 o                         
   9  12   4         23.64         27.79         1.77 o                         
  10  12   4        357.51        369.64         4.91 o                         
  11  12   4         41.55         48.76         1.89 o                         
  12  12   4        424.32        425.79         7.39 o                         
 -12  13   4          8.99          6.43         7.51 o                         
 -11  13   4        138.95        145.19         3.98 o                         
 -10  13   4          1.66          2.17         1.87 o                         
  -9  13   4        203.68        206.02        10.45 o                         
  -8  13   4         20.70         22.35         1.91 o                         
  -7  13   4        387.85        395.90         5.32 o                         
  -6  13   4         10.08          9.21         1.27 o                         
  -5  13   4        356.75        346.86         7.73 o                         
  -4  13   4         29.06         30.09         1.11 o                         
  -3  13   4        820.46        837.56         8.45 o                         
  -2  13   4         12.02         14.71         1.14 o                         
  -1  13   4        699.58        719.56         7.65 o                         
   0  13   4         34.03         37.22         1.14 o                         
   1  13   4        671.94        679.77         8.41 o                         
   2  13   4         12.02         12.03         0.87 o                         
   3  13   4        840.28        809.22        18.16 o                         
   4  13   4         29.08         33.06         1.59 o                         
   5  13   4        351.47        362.03         4.47 o                         
   6  13   4         10.09          8.31         1.79 o                         
   7  13   4        383.04        395.13         5.44 o                         
   8  13   4         20.70         22.87         1.79 o                         
   9  13   4        221.95        225.96         4.25 o                         
  10  13   4          1.66          0.03         1.98 o                         
  11  13   4        135.46        128.64         4.45 o                         
 -10  14   4        216.04        219.28        12.65 o                         
  -9  14   4          5.11          5.14         2.13 o                         
  -8  14   4        128.25        127.29         2.95 o                         
  -7  14   4          8.10          6.91         1.74 o                         
  -6  14   4        385.51        348.83        22.41 o                         
  -5  14   4         10.76          9.63         0.93 o                         
  -4  14   4        479.83        487.20         7.74 o                         
  -3  14   4          7.67          9.68         1.12 o                         
  -2  14   4        547.37        573.83         7.76 o                         
  -1  14   4          2.36          3.10         1.25 o                         
   0  14   4        722.35        736.78         5.48 o                         
   1  14   4          2.36          3.96         0.94 o                         
   2  14   4        540.85        524.18         9.29 o                         
   3  14   4          7.67          8.39         1.06 o                         
   4  14   4        467.46        471.75         5.52 o                         
   5  14   4         10.74         10.33         1.90 o                         
   6  14   4        409.16        442.48         7.33 o                         
   7  14   4          8.12          8.28         1.99 o                         
   8  14   4        132.53        143.48         2.26 o                         
   9  14   4          5.11          2.22         2.12 o                         
  10  14   4        194.45        189.87         4.90 o                         
  -9  15   4        158.17        157.24         3.41 o                         
  -8  15   4         36.98         40.82         2.51 o                         
  -7  15   4        208.67        215.17         4.27 o                         
  -6  15   4          5.22          5.94         1.71 o                         
  -5  15   4        367.14        350.74        15.92 o                         
  -4  15   4         26.15         28.23         1.71 o                         
  -3  15   4        320.44        316.55        12.49 o                         
  -2  15   4          4.68          4.19         1.32 o                         
  -1  15   4        406.97        424.59         3.76 o                         
   0  15   4          6.98          6.20         1.35 o                         
   1  15   4        400.30        388.88         9.89 o                         
   2  15   4          4.67          4.58         0.78 o                         
   3  15   4        305.07        228.71        25.67 o                         
   4  15   4         26.19         29.73         1.81 o                         
   5  15   4        365.96        386.98         4.37 o                         
   6  15   4          5.20          7.34         2.00 o                         
   7  15   4        209.46        220.86         3.87 o                         
   8  15   4         36.97         38.18         2.44 o                         
   9  15   4        148.21        138.85         4.99 o                         
  -7  16   4          0.92          1.17         2.05 o                         
  -6  16   4        203.78        181.96        11.34 o                         
  -5  16   4          1.93          3.33         1.11 o                         
  -4  16   4        352.05        342.83        13.46 o                         
  -3  16   4          1.84          3.42         1.37 o                         
  -2  16   4        307.39        321.21         4.92 o                         
  -1  16   4          0.87          2.61         1.56 o                         
   0  16   4        220.57        205.11         7.46 o                         
   1  16   4          0.87          0.99         1.15 o                         
   2  16   4        311.60        276.82        19.11 o                         
   3  16   4          1.84          0.37         0.99 o                         
   4  16   4        345.36        358.08         5.10 o                         
   5  16   4          1.94          0.53         2.04 o                         
   6  16   4        191.57        190.91         3.12 o                         
   7  16   4          0.91          0.44         2.21 o                         
  -4  17   4          2.18          2.92         1.53 o                         
  -3  17   4        261.62        245.05         7.54 o                         
  -2  17   4         10.60          7.15         1.68 o                         
  -1  17   4        130.93        125.13         4.52 o                         
   0  17   4          1.90          1.71         1.40 o                         
   1  17   4        128.35        121.52         5.62 o                         
   2  17   4         10.60          6.43         1.73 o                         
   3  17   4        257.27        226.49        16.64 o                         
   4  17   4          2.19          1.58         2.33 o                         
   0   1   5        795.74        744.95         4.98 o                         
  -1   2   5       2745.89       2610.29        23.25 o                         
   0   2   5         55.62         68.92         0.91 o                         
   1   2   5       2710.95       2587.94        17.05 o                         
  -2   3   5       2821.39       2669.56        44.45 o                         
  -1   3   5          7.73         12.51         1.04 o                         
   0   3   5       2547.66       2499.46        18.48 o                         
   1   3   5          7.74         14.17         0.80 o                         
   2   3   5       2712.26       2498.87        27.73 o                         
  -3   4   5       2383.12       2266.80        32.18 o                         
  -2   4   5        177.55        174.29         2.25 o                         
  -1   4   5       3545.65       3428.50        30.17 o                         
   0   4   5        308.58        319.41         5.61 o                         
   1   4   5       3584.72       3434.48        25.30 o                         
   2   4   5        177.45        170.48         3.08 o                         
   3   4   5       2329.29       2258.05        23.29 o                         
  -4   5   5       2025.68       1923.00        51.15 o                         
  -3   5   5         98.70         98.87         2.22 o                         
  -2   5   5       3402.90       3456.35        30.60 o                         
  -1   5   5         91.70        100.00         1.77 o                         
   0   5   5       2223.03       2203.56        19.12 o                         
   1   5   5         91.65        102.90         1.33 o                         
   2   5   5       3472.87       3492.19        23.50 o                         
   3   5   5         98.58        101.06         1.45 o                         
   4   5   5       1999.11       1953.59        19.99 o                         
  -5   6   5        643.68        594.47        11.85 o                         
  -4   6   5         53.65         46.47         1.51 o                         
  -3   6   5       2009.05       1978.33        17.23 o                         
  -2   6   5        147.97        152.53         2.56 o                         
  -1   6   5       1905.86       1768.30        57.24 o                         
   0   6   5         30.23         33.20         0.99 o                         
   1   6   5       2038.95       2061.48        19.42 o                         
   2   6   5        148.01        147.59         2.16 o                         
   3   6   5       1956.46       1880.43        42.91 o                         
   4   6   5         53.73         47.94         0.83 o                         
   5   6   5        631.11        565.48         9.49 o                         
  -6   7   5       1434.20       1385.56         9.49 o                         
  -5   7   5          3.43          3.62         0.59 o                         
  -4   7   5       1230.26       1196.68        16.25 o                         
  -3   7   5        251.79        247.29         3.52 o                         
  -2   7   5        861.12        859.33         7.83 o                         
  -1   7   5          1.17          1.29         0.76 o                         
   0   7   5       2106.54       2061.64        38.06 o                         
   1   7   5          1.16          0.86         0.77 o                         
   2   7   5        965.13        975.92         9.68 o                         
   3   7   5        251.82        249.97         5.48 o                         
   4   7   5       1193.14       1168.05        15.37 o                         
   5   7   5          3.42          4.87         1.08 o                         
   6   7   5       1494.74       1466.88        22.04 o                         
  -7   8   5        704.66        744.91         8.34 o                         
  -6   8   5         16.76         15.63         0.90 o                         
  -5   8   5        905.46        937.21         7.75 o                         
  -4   8   5         37.32         42.16         0.92 o                         
  -3   8   5       1006.83       1003.19         9.99 o                         
  -2   8   5        371.68        327.43         3.31 o                         
  -1   8   5       1456.53       1410.53        12.19 o                         
   0   8   5        309.75        299.92         3.20 o                         
   1   8   5       1400.69       1333.71        14.20 o                         
   2   8   5        371.75        336.52         3.54 o                         
   3   8   5       1002.89        999.58         9.84 o                         
   4   8   5         37.33         42.99         1.21 o                         
   5   8   5        926.88        971.93        14.04 o                         
   6   8   5         16.77         17.56         1.25 o                         
   7   8   5        737.29        748.02        21.42 o                         
  -8   9   5       1138.68       1185.55        12.57 o                         
  -7   9   5          5.95          7.16         1.60 o                         
  -6   9   5        786.64        801.21        17.80 o                         
  -5   9   5         26.59         26.48         1.04 o                         
  -4   9   5        735.88        722.93         9.56 o                         
  -3   9   5         80.12         84.67         1.63 o                         
  -2   9   5       1452.85       1438.29        10.67 o                         
  -1   9   5        170.41        174.63         2.25 o                         
   0   9   5        757.61        727.07        17.46 o                         
   1   9   5        170.48        172.54         3.75 o                         
   2   9   5       1425.88       1403.69        15.47 o                         
   3   9   5         80.10         80.00         1.32 o                         
   4   9   5        725.13        746.78        10.22 o                         
   5   9   5         26.59         24.90         1.50 o                         
   6   9   5        732.69        742.42        24.72 o                         
   7   9   5          5.95          4.95         1.42 o                         
   8   9   5       1141.09       1179.92        10.08 o                         
  -9  10   5        477.35        492.41         7.74 o                         
  -8  10   5         24.90         24.29         1.70 o                         
  -7  10   5       1095.21       1139.87        11.74 o                         
  -6  10   5          3.86          3.81         0.80 o                         
  -5  10   5        559.16        557.32        14.06 o                         
  -4  10   5         29.56         26.97         0.92 o                         
  -3  10   5        875.08        832.14        11.94 o                         
  -2  10   5         40.33         39.45         1.42 o                         
  -1  10   5        941.83        943.41         7.41 o                         
   0  10   5        366.05        365.23         3.54 o                         
   1  10   5        964.26        941.91        21.20 o                         
   2  10   5         40.39         41.33         1.09 o                         
   3  10   5        888.98        860.53        14.36 o                         
   4  10   5         29.57         27.73         1.88 o                         
   5  10   5        569.24        581.08         5.68 o                         
   6  10   5          3.85          3.01         1.42 o                         
   7  10   5       1083.89       1125.19        11.21 o                         
   8  10   5         24.91         25.46         1.58 o                         
   9  10   5        491.89        503.40         5.74 o                         
 -10  11   5        427.42        448.99         6.65 o                         
  -9  11   5         14.39         12.42         1.84 o                         
  -8  11   5        308.70        318.74         3.75 o                         
  -7  11   5          2.76          3.28         1.63 o                         
  -6  11   5        672.08        677.54         7.51 o                         
  -5  11   5          0.99          2.69         1.08 o                         
  -4  11   5        642.54        626.20         7.44 o                         
  -3  11   5          9.76         11.31         1.00 o                         
  -2  11   5        647.18        658.60         6.66 o                         
  -1  11   5         15.23         17.44         1.01 o                         
   0  11   5       1439.94       1499.37        18.15 o                         
   1  11   5         15.23         18.37         0.89 o                         
   2  11   5        699.78        718.34         7.62 o                         
   3  11   5          9.74         10.05         0.76 o                         
   4  11   5        645.10        656.59         5.77 o                         
   5  11   5          0.99          3.38         1.47 o                         
   6  11   5        667.87        703.76         7.43 o                         
   7  11   5          2.76          1.83         1.59 o                         
   8  11   5        297.87        301.46         5.46 o                         
   9  11   5         14.39         16.37         1.76 o                         
  10  11   5        437.94        445.79         5.21 o                         
 -11  12   5        178.98        180.41         2.54 o                         
 -10  12   5         15.46         13.68         2.21 o                         
  -9  12   5        257.93        269.41        10.71 o                         
  -8  12   5         47.67         45.65         2.85 o                         
  -7  12   5        466.82        493.25         6.47 o                         
  -6  12   5         13.08         12.06         1.34 o                         
  -5  12   5        427.39        433.73         4.93 o                         
  -4  12   5         15.46         17.37         0.94 o                         
  -3  12   5        650.54        655.80         7.76 o                         
  -2  12   5         27.03         29.75         1.04 o                         
  -1  12   5        792.52        817.38         8.44 o                         
   0  12   5         81.78         86.45         1.55 o                         
   1  12   5        758.89        757.50        10.14 o                         
   2  12   5         27.02         30.22         1.27 o                         
   3  12   5        660.17        640.88        16.99 o                         
   4  12   5         15.49         15.03         1.49 o                         
   5  12   5        412.49        423.89         5.27 o                         
   6  12   5         13.08         13.62         1.64 o                         
   7  12   5        423.47        449.14         5.52 o                         
   8  12   5         47.69         49.81         1.90 o                         
   9  12   5        271.28        284.40         4.00 o                         
  10  12   5         15.46         15.62         1.96 o                         
  11  12   5        182.65        180.99         4.09 o                         
 -11  13   5          0.14          1.30         3.80 o                         
 -10  13   5        164.75        156.35         8.29 o                         
  -9  13   5          5.73          4.33         2.14 o                         
  -8  13   5        245.78        259.68        12.44 o                         
  -7  13   5         33.67         34.17         2.06 o                         
  -6  13   5        351.90        244.50        35.10 o                         
  -5  13   5          7.26          5.68         1.34 o                         
  -4  13   5        472.88        452.57        11.11 o                         
  -3  13   5          2.01          3.35         1.12 o                         
  -2  13   5        494.90        508.62         6.07 o                         
  -1  13   5         14.86         16.41         1.05 o                         
   0  13   5        446.37        443.09        15.74 o                         
   1  13   5         14.84         16.40         1.24 o                         
   2  13   5        493.01        482.96        10.12 o                         
   3  13   5          2.01          4.11         0.98 o                         
   4  13   5        465.10        451.31        19.70 o                         
   5  13   5          7.25          6.47         1.74 o                         
   6  13   5        326.84        350.62         5.11 o                         
   7  13   5         33.71         36.39         1.99 o                         
   8  13   5        257.25        270.86         5.24 o                         
   9  13   5          5.73          5.79         2.12 o                         
  10  13   5        165.22        164.02         2.59 o                         
  11  13   5          0.14          1.52         4.01 o                         
  -9  14   5        180.97        169.26         8.07 o                         
  -8  14   5          0.05         -1.38         2.10 o                         
  -7  14   5        160.22        178.61         5.52 o                         
  -6  14   5         10.00          5.78         1.23 o                         
  -5  14   5        393.66        379.07        16.61 o                         
  -4  14   5          4.11          3.79         1.07 o                         
  -3  14   5        291.34        290.84         3.59 o                         
  -2  14   5         10.65         10.68         1.41 o                         
  -1  14   5        451.01        467.00         7.45 o                         
   0  14   5          2.39          2.30         1.12 o                         
   1  14   5        446.40        452.06         8.33 o                         
   2  14   5         10.64          9.99         1.16 o                         
   3  14   5        301.42        303.70         6.35 o                         
   4  14   5          4.11          7.45         1.85 o                         
   5  14   5        379.40        400.66         4.80 o                         
   6  14   5         10.02         10.87         2.07 o                         
   7  14   5        173.40        187.47         3.28 o                         
   8  14   5          0.05         -1.54         2.13 o                         
   9  14   5        181.33        167.18         5.51 o                         
  -8  15   5        155.45        151.43        10.86 o                         
  -7  15   5         13.92         11.55         2.23 o                         
  -6  15   5        221.59        203.19        17.57 o                         
  -5  15   5          5.24          3.04         1.38 o                         
  -4  15   5        284.73        259.62        16.21 o                         
  -3  15   5          4.85          4.34         1.30 o                         
  -2  15   5        397.20        427.02         3.98 o                         
  -1  15   5          6.70          5.09         1.32 o                         
   0  15   5        232.00        223.48         6.08 o                         
   1  15   5          6.69          5.76         1.07 o                         
   2  15   5        415.74        360.61        30.09 o                         
   3  15   5          4.86          3.15         1.69 o                         
   4  15   5        282.90        274.33         7.18 o                         
   5  15   5          5.26          5.46         2.13 o                         
   6  15   5        217.47        230.05         3.64 o                         
   7  15   5         13.90         11.25         2.27 o                         
   8  15   5        167.85        164.20         3.31 o                         
  -5  16   5        235.20        215.60        17.48 o                         
  -4  16   5          3.91          1.93         1.28 o                         
  -3  16   5        234.24        231.14         9.59 o                         
  -2  16   5         16.58         17.52         1.50 o                         
  -1  16   5        179.55        174.19         5.62 o                         
   0  16   5          4.83          2.99         1.28 o                         
   1  16   5        186.17        156.98         8.40 o                         
   2  16   5         16.57         12.62         1.78 o                         
   3  16   5        244.96        254.02         5.08 o                         
   4  16   5          3.92          2.44         2.05 o                         
   5  16   5        243.88        239.70         5.90 o                         
  -1  17   5          7.59          6.41         2.74 o                         
   0  17   5        158.80        145.30         5.13 o                         
   1  17   5          7.59          5.89         1.52 o                         
   0   0   6        334.84        343.75        10.72 o                         
  -1   1   6       2669.89       2700.87        30.82 o                         
   0   1   6          8.96         11.85         0.74 o                         
   1   1   6       2549.51       2532.60        64.67 o                         
  -2   2   6       2051.59       1957.13       107.54 o                         
  -1   2   6        137.46        150.34         4.00 o                         
   0   2   6       2771.96       2697.35        25.25 o                         
   1   2   6        137.53        152.90         2.87 o                         
   2   2   6       1946.89       1942.43        19.21 o                         
  -3   3   6       1190.32       1151.69        18.74 o                         
  -2   3   6         32.41         28.70         0.89 o                         
  -1   3   6       1510.21       1481.77        13.60 o                         
   0   3   6          4.38          3.21         0.76 o                         
   1   3   6       1509.51       1480.88        12.95 o                         
   2   3   6         32.44         31.04         0.81 o                         
   3   3   6       1153.85       1098.17        33.33 o                         
  -4   4   6       1190.77       1167.94        27.77 o                         
  -3   4   6          3.74          5.83         1.26 o                         
  -2   4   6       1871.30       1837.90        12.20 o                         
  -1   4   6        106.46         99.13         1.59 o                         
   0   4   6        852.27        829.09         5.29 o                         
   1   4   6        106.44        101.83         1.44 o                         
   2   4   6       1803.56       1744.70        15.29 o                         
   3   4   6          3.74          6.75         0.93 o                         
   4   4   6       1198.83       1132.51        53.52 o                         
  -5   5   6        592.68        567.28        12.76 o                         
  -4   5   6         11.17         14.09         0.73 o                         
  -3   5   6       1345.92       1356.55         8.99 o                         
  -2   5   6         21.89         24.35         1.34 o                         
  -1   5   6       1360.17       1294.59        18.54 o                         
   0   5   6          0.49          2.55         0.82 o                         
   1   5   6       1344.13       1316.25        13.27 o                         
   2   5   6         21.85         22.92         0.97 o                         
   3   5   6       1317.74       1309.42        13.12 o                         
   4   5   6         11.18         16.12         1.00 o                         
   5   5   6        637.16        610.42        11.01 o                         
  -6   6   6       1153.24       1110.28        18.30 o                         
  -5   6   6         40.19         37.13         1.28 o                         
  -4   6   6        898.51        883.32        10.23 o                         
  -3   6   6         75.98         76.83         1.14 o                         
  -2   6   6       1464.39       1461.69        11.77 o                         
  -1   6   6        164.04        165.19         1.88 o                         
   0   6   6       1928.08       1902.58        42.16 o                         
   1   6   6        164.01        163.58         2.32 o                         
   2   6   6       1597.23       1580.91        30.84 o                         
   3   6   6         75.92         80.92         1.15 o                         
   4   6   6        841.99        822.58         9.90 o                         
   5   6   6         40.16         35.46         0.99 o                         
   6   6   6       1205.77       1152.82        24.70 o                         
  -7   7   6        760.45        764.91        19.28 o                         
  -6   7   6          8.27          6.49         0.62 o                         
  -5   7   6       1165.39       1163.32        19.47 o                         
  -4   7   6         74.82         75.30         1.48 o                         
  -3   7   6        810.99        791.82        10.20 o                         
  -2   7   6          5.67          8.69         0.96 o                         
  -1   7   6       2115.49       2116.64        24.91 o                         
   0   7   6         57.34         60.05         1.40 o                         
   1   7   6       2065.73       2059.76        20.95 o                         
   2   7   6          5.66          7.94         0.81 o                         
   3   7   6        826.00        817.66        10.58 o                         
   4   7   6         74.74         76.19         1.47 o                         
   5   7   6       1176.03       1104.62        24.09 o                         
   6   7   6          8.25          7.48         1.32 o                         
   7   7   6        790.86        815.88        11.60 o                         
  -8   8   6        300.02        333.85         9.05 o                         
  -7   8   6          0.98          0.66         1.53 o                         
  -6   8   6        931.34        914.65        11.88 o                         
  -5   8   6          8.55          8.35         1.24 o                         
  -4   8   6        890.72        827.12        26.85 o                         
  -3   8   6        217.66        216.30         4.46 o                         
  -2   8   6        621.25        615.16        10.19 o                         
  -1   8   6        345.26        336.97         4.67 o                         
   0   8   6       2488.80       2585.42        29.55 o                         
   1   8   6        345.13        334.76         2.37 o                         
   2   8   6        575.37        577.68        10.08 o                         
   3   8   6        217.67        223.86         3.22 o                         
   4   8   6        908.73        884.78        16.25 o                         
   5   8   6          8.52          7.99         0.85 o                         
   6   8   6        955.71        976.07         9.33 o                         
   7   8   6          0.98         -0.58         1.49 o                         
   8   8   6        293.19        326.58         2.92 o                         
  -9   9   6        487.08        514.61        11.26 o                         
  -8   9   6          7.45          7.14         1.65 o                         
  -7   9   6        671.45        697.99         6.33 o                         
  -6   9   6         39.27         36.25         0.95 o                         
  -5   9   6        644.44        615.59        13.44 o                         
  -4   9   6          6.45          5.50         0.73 o                         
  -3   9   6        604.96        593.43         8.97 o                         
  -2   9   6         42.27         43.70         0.94 o                         
  -1   9   6        655.13        652.15         7.94 o                         
   0   9   6         53.31         56.62         1.39 o                         
   1   9   6        697.21        704.94         6.46 o                         
   2   9   6         42.24         43.80         1.24 o                         
   3   9   6        620.50        593.72         9.62 o                         
   4   9   6          6.46          6.68         1.06 o                         
   5   9   6        635.99        667.62         5.59 o                         
   6   9   6         39.27         38.45         1.48 o                         
   7   9   6        669.20        706.68         5.71 o                         
   8   9   6          7.45          7.73         1.66 o                         
   9   9   6        498.23        526.13        12.46 o                         
 -10  10   6        298.68        318.26         6.53 o                         
  -9  10   6         22.62         25.02         1.97 o                         
  -8  10   6        461.89        489.31         5.86 o                         
  -7  10   6          8.99          7.15         1.69 o                         
  -6  10   6        632.76        617.55        12.82 o                         
  -5  10   6         22.36         24.70         1.11 o                         
  -4  10   6        419.47        402.55         8.55 o                         
  -3  10   6         24.09         23.20         0.85 o                         
  -2  10   6        486.12        497.76         6.41 o                         
  -1  10   6         29.75         33.30         0.99 o                         
   0  10   6        392.42        399.92         6.84 o                         
   1  10   6         29.82         32.19         0.94 o                         
   2  10   6        457.27        471.33         5.45 o                         
   3  10   6         24.11         22.81         0.93 o                         
   4  10   6        436.24        453.30         6.17 o                         
   5  10   6         22.33         25.89         1.41 o                         
   6  10   6        615.62        631.27         5.72 o                         
   7  10   6          8.98          6.30         1.66 o                         
   8  10   6        452.44        480.25         5.46 o                         
   9  10   6         22.61         23.85         1.85 o                         
  10  10   6        300.10        319.28         3.88 o                         
 -11  11   6        263.30        277.36         3.92 o                         
 -10  11   6          5.53          5.52         2.12 o                         
  -9  11   6        216.26        231.71         3.41 o                         
  -8  11   6          1.41          2.42         1.78 o                         
  -7  11   6        307.99        328.11         6.04 o                         
  -6  11   6          7.65          4.71         0.88 o                         
  -5  11   6        474.80        491.63         6.14 o                         
  -4  11   6         26.22         26.85         1.07 o                         
  -3  11   6        309.58        292.11         8.13 o                         
  -2  11   6         16.49         16.47         0.94 o                         
  -1  11   6        586.15        575.80        13.38 o                         
   0  11   6         35.44         34.67         1.08 o                         
   1  11   6        600.65        607.36         6.83 o                         
   2  11   6         16.50         15.45         0.93 o                         
   3  11   6        301.54        297.28         5.32 o                         
   4  11   6         26.20         32.35         1.82 o                         
   5  11   6        454.49        466.72         4.85 o                         
   6  11   6          7.65          6.75         1.56 o                         
   7  11   6        278.78        285.41         4.42 o                         
   8  11   6          1.41          2.91         1.75 o                         
   9  11   6        220.05        235.22         3.01 o                         
  10  11   6          5.52          6.40         2.00 o                         
  11  11   6        285.49        288.62        10.34 o                         
 -10  12   6        236.06        227.50         3.87 o                         
  -9  12   6          7.52          6.27         2.20 o                         
  -8  12   6        188.14        193.49         4.58 o                         
  -7  12   6         22.70         20.34         1.94 o                         
  -6  12   6        295.10        186.20        33.18 o                         
  -5  12   6          9.47          9.88         1.20 o                         
  -4  12   6        419.40        407.35         9.21 o                         
  -3  12   6         12.18         13.98         1.09 o                         
  -2  12   6        402.04        404.26         5.15 o                         
  -1  12   6         39.53         42.18         1.10 o                         
   0  12   6        995.52       1002.15        15.24 o                         
   1  12   6         39.54         40.87         1.81 o                         
   2  12   6        420.38        417.40         6.53 o                         
   3  12   6         12.20         10.69         1.13 o                         
   4  12   6        418.19        440.34         8.00 o                         
   5  12   6          9.47          9.74         1.72 o                         
   6  12   6        275.39        283.80         2.98 o                         
   7  12   6         22.71         21.82         1.93 o                         
   8  12   6        183.68        179.75         2.67 o                         
   9  12   6          7.51          6.55         2.10 o                         
  10  12   6        250.03        241.42         2.85 o                         
  -9  13   6        309.21        316.48         5.92 o                         
  -8  13   6         24.28         31.35         2.18 o                         
  -7  13   6        170.06        179.31         3.61 o                         
  -6  13   6          5.95          3.44         1.12 o                         
  -5  13   6        278.36        260.03        14.58 o                         
  -4  13   6         13.59         13.01         1.08 o                         
  -3  13   6        506.95        499.70         7.59 o                         
  -2  13   6         22.28         26.18         1.26 o                         
  -1  13   6        395.80        407.78         4.75 o                         
   0  13   6        114.91        114.16         2.58 o                         
   1  13   6        382.20        371.56         8.97 o                         
   2  13   6         22.30         21.93         1.76 o                         
   3  13   6        512.64        526.80         6.94 o                         
   4  13   6         13.59         14.29         2.05 o                         
   5  13   6        275.76        292.15         3.35 o                         
   6  13   6          5.96          7.57         1.81 o                         
   7  13   6        174.90        186.26         2.69 o                         
   8  13   6         24.26         25.77         2.03 o                         
   9  13   6        302.68        304.46         7.20 o                         
  -8  14   6        244.08        241.93         5.68 o                         
  -7  14   6         13.08         11.17         2.16 o                         
  -6  14   6        227.08        235.19         3.19 o                         
  -5  14   6         19.58         17.24         2.12 o                         
  -4  14   6        266.72        254.44        14.21 o                         
  -3  14   6         29.30         30.16         1.84 o                         
  -2  14   6        350.83        354.43         7.46 o                         
  -1  14   6          5.42          2.47         1.10 o                         
   0  14   6        238.74        246.06         5.63 o                         
   1  14   6          5.40          3.46         1.10 o                         
   2  14   6        358.29        294.70        27.60 o                         
   3  14   6         29.30         32.36         2.31 o                         
   4  14   6        268.02        283.86         4.30 o                         
   5  14   6         19.60         21.97         2.13 o                         
   6  14   6        215.52        226.58         2.93 o                         
   7  14   6         13.08         10.17         2.31 o                         
   8  14   6        251.59        243.66         5.71 o                         
  -6  15   6         25.14         22.90         2.37 o                         
  -5  15   6        267.63        244.32        12.75 o                         
  -4  15   6          3.79          2.46         1.15 o                         
  -3  15   6        241.55        233.42         9.90 o                         
  -2  15   6          1.65          1.50         1.48 o                         
  -1  15   6        214.49        205.97         9.80 o                         
   0  15   6          1.19          1.14         1.23 o                         
   1  15   6        236.66        210.51        11.86 o                         
   2  15   6          1.66         -1.06         1.06 o                         
   3  15   6        245.12        249.75         6.88 o                         
   4  15   6          3.79          2.79         2.06 o                         
   5  15   6        270.98        261.02         4.27 o                         
   6  15   6         25.15         16.65         2.45 o                         
  -2  16   6        176.55        167.39         8.70 o                         
  -1  16   6          0.03         -0.59         1.57 o                         
   0  16   6         96.16         83.55         6.71 o                         
   1  16   6          0.03          0.60         1.35 o                         
   2  16   6        177.19        165.19         6.68 o                         
   0   1   7       1564.50       1589.46        20.57 o                         
  -1   2   7       1145.55       1134.73        20.17 o                         
   0   2   7          0.00         -0.08         0.96 o                         
   1   2   7       1077.76       1051.06        15.09 o                         
  -2   3   7       1078.67       1036.05        15.91 o                         
  -1   3   7         25.12         25.60         1.02 o                         
   0   3   7       1263.63       1266.53        11.43 o                         
   1   3   7         25.09         25.07         1.03 o                         
   2   3   7       1054.49       1036.71         7.36 o                         
  -3   4   7       1635.36       1621.28        23.69 o                         
  -2   4   7         90.69         93.01         1.62 o                         
  -1   4   7        736.16        690.23        10.91 o                         
   0   4   7         78.09         78.75         1.21 o                         
   1   4   7        705.92        678.82         5.37 o                         
   2   4   7         90.68         98.53         1.62 o                         
   3   4   7       1624.29       1616.04        13.21 o                         
  -4   5   7        766.84        782.23        11.24 o                         
  -3   5   7          3.11          2.08         0.98 o                         
  -2   5   7       1225.82       1156.19        41.50 o                         
  -1   5   7         52.70         58.87         1.28 o                         
   0   5   7        288.41        281.98         2.06 o                         
   1   5   7         52.66         59.06         1.93 o                         
   2   5   7       1183.69       1148.67        18.48 o                         
   3   5   7          3.11          3.04         0.93 o                         
   4   5   7        799.14        787.94        10.14 o                         
  -5   6   7        625.83        596.13        18.42 o                         
  -4   6   7         40.49         36.21         1.36 o                         
  -3   6   7        736.08        735.48         7.65 o                         
  -2   6   7         61.59         60.99         2.00 o                         
  -1   6   7        898.79        910.16         9.03 o                         
   0   6   7         55.00         54.28         1.23 o                         
   1   6   7        859.56        855.44        20.33 o                         
   2   6   7         61.64         60.27         1.43 o                         
   3   6   7        756.43        744.40        11.44 o                         
   4   6   7         40.44         38.81         1.05 o                         
   5   6   7        642.04        653.25         7.04 o                         
  -6   7   7        470.82        470.36        13.23 o                         
  -5   7   7          3.75          4.40         0.78 o                         
  -4   7   7        568.04        533.44        17.80 o                         
  -3   7   7          5.90          7.26         0.94 o                         
  -2   7   7        557.60        553.61         9.53 o                         
  -1   7   7        116.25        116.87         1.29 o                         
   0   7   7       1199.28       1257.62        10.87 o                         
   1   7   7        116.20        121.46         1.42 o                         
   2   7   7        534.69        540.91        10.09 o                         
   3   7   7          5.90          6.47         0.99 o                         
   4   7   7        575.62        543.89        13.49 o                         
   5   7   7          3.77          4.70         0.94 o                         
   6   7   7        480.24        465.08        13.82 o                         
  -7   8   7        290.41        304.18         4.20 o                         
  -6   8   7         22.08         18.99         1.51 o                         
  -5   8   7        913.75        910.08        13.24 o                         
  -4   8   7          1.71          2.61         1.00 o                         
  -3   8   7        329.56        338.66         5.01 o                         
  -2   8   7         90.72         92.77         1.37 o                         
  -1   8   7        608.89        635.93         5.54 o                         
   0   8   7         66.52         68.06         1.35 o                         
   1   8   7        599.22        611.48         7.59 o                         
   2   8   7         90.69         93.25         1.30 o                         
   3   8   7        346.69        361.96         5.32 o                         
   4   8   7          1.72          0.78         0.80 o                         
   5   8   7        922.48        864.98        21.37 o                         
   6   8   7         22.07         22.25         1.55 o                         
   7   8   7        290.99        305.44         4.06 o                         
  -8   9   7        290.77        310.39         4.05 o                         
  -7   9   7          4.38          3.16         1.78 o                         
  -6   9   7        405.26        375.64        13.65 o                         
  -5   9   7         75.01         76.25         1.79 o                         
  -4   9   7        614.18        618.91         9.54 o                         
  -3   9   7         30.04         30.89         1.54 o                         
  -2   9   7        677.05        691.51         7.52 o                         
  -1   9   7         22.17         23.70         1.13 o                         
   0   9   7        272.61        290.39         4.51 o                         
   1   9   7         22.23         26.00         1.09 o                         
   2   9   7        661.93        676.96         8.83 o                         
   3   9   7         30.04         31.98         0.93 o                         
   4   9   7        643.67        614.63        13.87 o                         
   5   9   7         74.99         76.26         1.86 o                         
   6   9   7        416.20        433.45         4.47 o                         
   7   9   7          4.39          4.22         1.76 o                         
   8   9   7        278.63        301.53         4.04 o                         
  -9  10   7        118.59        122.77         2.74 o                         
  -8  10   7         10.61          7.81         1.93 o                         
  -7  10   7        304.20        311.83         6.39 o                         
  -6  10   7          1.64          1.36         1.02 o                         
  -5  10   7        413.36        354.21        23.20 o                         
  -4  10   7         43.74         33.03         3.07 o                         
  -3  10   7        623.06        635.39         7.93 o                         
  -2  10   7         51.77         50.62         1.21 o                         
  -1  10   7        480.25        482.12         7.01 o                         
   0  10   7         21.88         20.24         1.09 o                         
   1  10   7        489.08        484.66         8.36 o                         
   2  10   7         51.80         53.22         1.38 o                         
   3  10   7        602.57        591.14         8.52 o                         
   4  10   7         43.77         42.75         1.52 o                         
   5  10   7        403.40        427.86         3.59 o                         
   6  10   7          1.64          3.34         1.74 o                         
   7  10   7        287.79        289.76         7.83 o                         
   8  10   7         10.62         10.54         1.93 o                         
   9  10   7        119.70        124.12         2.50 o                         
 -10  11   7        204.76        204.58         5.33 o                         
  -9  11   7          1.57         -0.60         2.38 o                         
  -8  11   7        213.70        213.76         6.02 o                         
  -7  11   7          6.96          4.48         2.12 o                         
  -6  11   7        333.54        233.84        37.21 o                         
  -5  11   7         21.24         24.73         1.76 o                         
  -4  11   7        427.25        414.93         9.69 o                         
  -3  11   7         21.16         21.33         1.01 o                         
  -2  11   7        403.35        402.07         4.60 o                         
  -1  11   7         12.19         14.46         1.18 o                         
   0  11   7        363.08        366.20         4.35 o                         
   1  11   7         12.19         12.99         1.10 o                         
   2  11   7        397.02        375.74        13.88 o                         
   3  11   7         21.17         19.78         1.35 o                         
   4  11   7        404.80        434.80         5.67 o                         
   5  11   7         21.25         21.61         1.70 o                         
   6  11   7        323.41        344.36         3.30 o                         
   7  11   7          6.96          4.25         1.88 o                         
   8  11   7        209.85        217.58         2.51 o                         
   9  11   7          1.57          2.02         2.14 o                         
  10  11   7        209.45        214.35         2.88 o                         
  -9  12   7        281.88        269.90         5.96 o                         
  -8  12   7          2.29          2.15         2.31 o                         
  -7  12   7        150.51        157.72         2.47 o                         
  -6  12   7          2.61          1.36         1.10 o                         
  -5  12   7        283.33        261.95        16.55 o                         
  -4  12   7          6.39          3.99         1.30 o                         
  -3  12   7        270.72        272.89         5.79 o                         
  -2  12   7         23.55         20.62         1.41 o                         
  -1  12   7        305.77        305.81         5.44 o                         
   0  12   7          7.02          6.43         1.15 o                         
   1  12   7        309.59        299.02         7.80 o                         
   2  12   7         23.52         22.67         1.36 o                         
   3  12   7        272.73        297.78         3.44 o                         
   4  12   7          6.40          7.06         1.78 o                         
   5  12   7        283.59        307.14         3.11 o                         
   6  12   7          2.60          3.49         1.85 o                         
   7  12   7        152.75        146.18         5.52 o                         
   8  12   7          2.30          2.82         2.23 o                         
   9  12   7        277.20        261.98         7.95 o                         
  -7  13   7         12.90         10.60         2.30 o                         
  -6  13   7         98.96         98.41         2.35 o                         
  -5  13   7          2.91          1.03         1.33 o                         
  -4  13   7        222.56        210.35        10.75 o                         
  -3  13   7          6.00          4.97         1.22 o                         
  -2  13   7        269.53        241.37        12.27 o                         
  -1  13   7          9.31         10.37         1.23 o                         
   0  13   7        248.26        248.50         7.90 o                         
   1  13   7          9.33          7.63         1.17 o                         
   2  13   7        272.46        235.68        15.99 o                         
   3  13   7          5.99          3.85         2.08 o                         
   4  13   7        232.94        253.06         2.98 o                         
   5  13   7          2.91          3.18         2.08 o                         
   6  13   7        100.37        105.34         2.67 o                         
   7  13   7         12.90          9.34         2.40 o                         
  -5  14   7        138.52        119.99         8.05 o                         
  -4  14   7          9.31          5.24         1.10 o                         
  -3  14   7        234.98        220.21        11.32 o                         
  -2  14   7          9.54          8.36         1.43 o                         
  -1  14   7        142.73        137.60         7.25 o                         
   0  14   7          2.57          2.73         1.28 o                         
   1  14   7        159.00        152.15         7.86 o                         
   2  14   7          9.55          6.84         1.54 o                         
   3  14   7        238.16        243.30         3.86 o                         
   4  14   7          9.30          8.02         2.18 o                         
   5  14   7        137.90        134.15         3.45 o                         
  -2  15   7        125.76        112.88         6.70 o                         
  -1  15   7          4.26          4.42         1.56 o                         
   0  15   7        108.99         99.99         6.50 o                         
   1  15   7          4.26          2.73         1.15 o                         
   2  15   7        128.22        127.89         3.65 o                         
   0   0   8       1761.36       1823.34        33.65 o                         
  -1   1   8       1096.47       1105.42        12.60 o                         
   0   1   8          0.76          1.53         1.10 o                         
   1   1   8       1042.63       1025.50        39.21 o                         
  -2   2   8        458.15        470.84         9.59 o                         
  -1   2   8          9.50          8.87         1.11 o                         
   0   2   8        902.33        868.24        16.45 o                         
   1   2   8          9.49         10.21         1.15 o                         
   2   2   8        488.99        483.87        10.79 o                         
  -3   3   8        665.77        691.27        11.04 o                         
  -2   3   8         16.68         18.01         1.07 o                         
  -1   3   8        631.06        619.57        11.28 o                         
   0   3   8          0.76          1.74         1.09 o                         
   1   3   8        668.88        672.79         5.49 o                         
   2   3   8         16.68         19.06         1.12 o                         
   3   3   8        628.65        642.18         7.96 o                         
  -4   4   8        591.93        584.03        27.38 o                         
  -3   4   8         15.26         15.44         1.14 o                         
  -2   4   8        720.50        742.11        10.03 o                         
  -1   4   8         29.09         30.97         1.14 o                         
   0   4   8        460.82        465.09         4.74 o                         
   1   4   8         29.11         29.55         1.32 o                         
   2   4   8        696.02        668.81        28.94 o                         
   3   4   8         15.25         15.58         1.09 o                         
   4   4   8        620.77        620.66        22.73 o                         
  -5   5   8        284.24        292.85         5.71 o                         
  -4   5   8         11.66         11.74         1.21 o                         
  -3   5   8       1033.00       1008.89        29.63 o                         
  -2   5   8         17.40         20.18         1.22 o                         
  -1   5   8        379.43        378.47         6.64 o                         
   0   5   8          1.58          0.47         1.20 o                         
   1   5   8        380.39        383.94         4.22 o                         
   2   5   8         17.36         17.69         1.17 o                         
   3   5   8       1019.23       1062.99         9.20 o                         
   4   5   8         11.66         12.19         1.07 o                         
   5   5   8        294.57        309.13         7.10 o                         
  -6   6   8        410.35        431.31         4.71 o                         
  -5   6   8         56.32         55.66         1.25 o                         
  -4   6   8        430.42        439.44         5.31 o                         
  -3   6   8         30.69         32.82         1.17 o                         
  -2   6   8        541.42        561.62         4.02 o                         
  -1   6   8         14.09         12.82         1.14 o                         
   0   6   8        461.65        485.46         4.99 o                         
   1   6   8         14.11         13.81         1.16 o                         
   2   6   8        509.52        538.27         5.13 o                         
   3   6   8         30.68         28.87         1.11 o                         
   4   6   8        433.45        423.75         7.43 o                         
   5   6   8         56.31         55.73         1.65 o                         
   6   6   8        410.82        420.06         8.56 o                         
  -7   7   8        321.76        263.77        32.84 o                         
  -6   7   8          3.38          3.41         0.83 o                         
  -5   7   8        495.49        501.08         8.98 o                         
  -4   7   8         59.16         59.70         1.22 o                         
  -3   7   8        224.33        229.05         2.98 o                         
  -2   7   8         63.64         68.83         1.39 o                         
  -1   7   8        428.97        442.46         7.02 o                         
   0   7   8         75.78         80.87         1.29 o                         
   1   7   8        423.05        433.85        10.53 o                         
   2   7   8         63.62         65.57         1.23 o                         
   3   7   8        257.57        259.67         3.89 o                         
   4   7   8         59.11         57.35         1.24 o                         
   5   7   8        486.83        490.00         8.06 o                         
   6   7   8          3.38          2.38         1.00 o                         
   7   7   8        324.31        339.29         4.60 o                         
  -8   8   8        262.94        278.94         6.19 o                         
  -7   8   8          0.46         -0.12         0.96 o                         
  -6   8   8        255.28        195.13        18.60 o                         
  -5   8   8          8.30          9.56         0.93 o                         
  -4   8   8        483.06        505.48         6.16 o                         
  -3   8   8          6.39          4.17         1.17 o                         
  -2   8   8        475.47        487.49         7.02 o                         
  -1   8   8         11.84         10.35         1.15 o                         
   0   8   8        171.21        180.08         1.90 o                         
   1   8   8         11.83          9.90         1.19 o                         
   2   8   8        495.13        500.07        11.44 o                         
   3   8   8          6.40          5.06         1.15 o                         
   4   8   8        494.01        489.75        10.84 o                         
   5   8   8          8.29          9.39         1.23 o                         
   6   8   8        251.96        203.32        19.54 o                         
   7   8   8          0.46         -1.18         1.79 o                         
   8   8   8        260.40        264.56         4.30 o                         
  -9   9   8         51.15         54.27         3.78 o                         
  -8   9   8          3.96          7.40         2.30 o                         
  -7   9   8        213.98        226.37         2.71 o                         
  -6   9   8          8.32          5.13         1.19 o                         
  -5   9   8        288.70        187.95        25.52 o                         
  -4   9   8          9.31          8.62         1.14 o                         
  -3   9   8        524.21        536.98        12.79 o                         
  -2   9   8         42.68         41.90         1.27 o                         
  -1   9   8        409.84        414.60         5.34 o                         
   0   9   8          0.81          0.05         1.24 o                         
   1   9   8        421.96        432.09         9.38 o                         
   2   9   8         42.70         44.16         1.61 o                         
   3   9   8        506.19        515.55         9.25 o                         
   4   9   8          9.32          6.71         0.95 o                         
   5   9   8        291.54        256.97        13.22 o                         
   6   9   8          8.32          9.65         1.84 o                         
   7   9   8        213.91        223.58         6.82 o                         
   8   9   8          3.96          1.76         2.06 o                         
   9   9   8         50.27         57.78         3.34 o                         
  -9  10   8          2.17          0.16         2.45 o                         
  -8  10   8        119.75        119.83         2.44 o                         
  -7  10   8          3.06          3.00         2.21 o                         
  -6  10   8        244.69        208.89        22.46 o                         
  -5  10   8          7.35          5.18         1.27 o                         
  -4  10   8        288.97        242.99        19.48 o                         
  -3  10   8         22.01         21.28         1.33 o                         
  -2  10   8        503.44        512.18         4.91 o                         
  -1  10   8          6.98          7.26         1.23 o                         
   0  10   8        308.02        316.45         3.45 o                         
   1  10   8          6.97          6.33         1.28 o                         
   2  10   8        520.49        483.08        11.82 o                         
   3  10   8         21.98         18.62         1.32 o                         
   4  10   8        275.88        177.97        31.32 o                         
   5  10   8          7.36          6.08         1.91 o                         
   6  10   8        234.52        255.02         2.75 o                         
   7  10   8          3.06          1.35         2.08 o                         
   8  10   8        132.49        130.31         3.39 o                         
   9  10   8          2.17          3.56         2.34 o                         
  -8  11   8          7.65          3.03         2.33 o                         
  -7  11   8        189.55        206.32         3.11 o                         
  -6  11   8         20.88         17.52         3.01 o                         
  -5  11   8        186.07        166.87        14.65 o                         
  -4  11   8          0.90          1.46         1.26 o                         
  -3  11   8        379.21        329.84        20.01 o                         
  -2  11   8         13.99         14.14         1.27 o                         
  -1  11   8        191.67        189.64         3.45 o                         
   0  11   8         14.88         13.73         1.28 o                         
   1  11   8        187.32        183.10         6.28 o                         
   2  11   8         14.01         12.03         1.12 o                         
   3  11   8        380.88        296.62        30.66 o                         
   4  11   8          0.89         -0.74         1.96 o                         
   5  11   8        182.43        197.64         3.02 o                         
   6  11   8         20.88         24.59         2.26 o                         
   7  11   8        190.57        199.59         3.88 o                         
   8  11   8          7.65          6.60         2.36 o                         
  -7  12   8          8.19          8.58         3.42 o                         
  -6  12   8        157.73        127.29        11.70 o                         
  -5  12   8          4.10          3.24         1.64 o                         
  -4  12   8        189.44        162.26        10.04 o                         
  -3  12   8         49.94         48.51         2.89 o                         
  -2  12   8        139.23        137.16         6.24 o                         
  -1  12   8          9.01          8.43         1.32 o                         
   0  12   8        161.04        161.05         4.88 o                         
   1  12   8          8.99          7.67         1.26 o                         
   2  12   8        142.39        126.98        10.04 o                         
   3  12   8         49.98         44.85         2.79 o                         
   4  12   8        175.50        179.25         2.53 o                         
   5  12   8          4.09          2.61         2.14 o                         
   6  12   8        158.53        158.80         4.40 o                         
   7  12   8          8.19          7.63         3.35 o                         
  -4  13   8         22.34         15.54         2.67 o                         
  -3  13   8        102.50         93.65         5.15 o                         
  -2  13   8          4.46          3.06         1.19 o                         
  -1  13   8        150.16        134.99         6.88 o                         
   0  13   8          2.31          2.94         1.41 o                         
   1  13   8        155.21        139.03         9.23 o                         
   2  13   8          4.45          2.09         1.03 o                         
   3  13   8        113.07        117.14         5.02 o                         
   4  13   8         22.35         20.41         2.38 o                         
   0   1   9        676.20        680.84         9.65 o                         
  -1   2   9        631.48        653.33         7.46 o                         
   0   2   9         28.36         30.67         1.29 o                         
   1   2   9        645.66        684.61         8.22 o                         
  -2   3   9        231.12        232.16         2.06 o                         
  -1   3   9         14.39         13.54         1.29 o                         
   0   3   9        395.48        417.73         4.88 o                         
   1   3   9         14.38         13.57         1.30 o                         
   2   3   9        255.09        253.76         4.00 o                         
  -3   4   9        308.28        315.53         7.22 o                         
  -2   4   9          0.45         -0.39         1.26 o                         
  -1   4   9        320.36        328.81         4.68 o                         
   0   4   9         10.76         10.76         1.31 o                         
   1   4   9        346.10        359.81         3.86 o                         
   2   4   9          0.45          1.14         1.21 o                         
   3   4   9        276.31        295.03         2.88 o                         
  -4   5   9        240.89        247.12         3.93 o                         
  -3   5   9         13.71         14.62         1.49 o                         
  -2   5   9        388.25        391.96         7.33 o                         
  -1   5   9         17.00         15.85         1.37 o                         
   0   5   9        349.06        351.44         4.03 o                         
   1   5   9         17.01         19.12         1.35 o                         
   2   5   9        373.57        393.37         4.02 o                         
   3   5   9         13.71         16.30         1.32 o                         
   4   5   9        248.78        260.73         2.64 o                         
  -5   6   9        332.53        334.74         9.29 o                         
  -4   6   9         34.78         33.49         1.27 o                         
  -3   6   9        286.04        278.19         5.36 o                         
  -2   6   9         17.26         17.97         1.43 o                         
  -1   6   9        313.02        329.18         4.38 o                         
   0   6   9         11.90         13.92         1.33 o                         
   1   6   9        302.13        323.65         3.18 o                         
   2   6   9         17.25         18.26         1.32 o                         
   3   6   9        294.32        298.81         3.30 o                         
   4   6   9         34.76         35.95         1.36 o                         
   5   6   9        338.59        336.84         5.94 o                         
  -6   7   9        299.51        262.61        15.73 o                         
  -5   7   9          3.68          5.01         1.22 o                         
  -4   7   9        379.04        384.66         5.70 o                         
  -3   7   9          6.82          7.20         1.30 o                         
  -2   7   9        249.83        262.03         3.30 o                         
  -1   7   9          5.12          6.54         1.28 o                         
   0   7   9        311.23        316.70         5.99 o                         
   1   7   9          5.12          5.55         1.28 o                         
   2   7   9        262.14        273.15         3.48 o                         
   3   7   9          6.80          6.16         1.35 o                         
   4   7   9        379.76        378.31         7.02 o                         
   5   7   9          3.69          3.25         1.26 o                         
   6   7   9        300.28        252.96        19.87 o                         
  -7   8   9        165.94        123.29        18.74 o                         
  -6   8   9          1.53          0.37         0.95 o                         
  -5   8   9        187.16        168.58        11.26 o                         
  -4   8   9          4.38          3.62         1.28 o                         
  -3   8   9        358.24        368.75         5.99 o                         
  -2   8   9          6.87          4.92         1.39 o                         
  -1   8   9        319.03        332.06         5.51 o                         
   0   8   9          8.41          8.66         1.40 o                         
   1   8   9        324.57        338.35         3.13 o                         
   2   8   9          6.86          7.31         1.40 o                         
   3   8   9        354.49        337.95        16.24 o                         
   4   8   9          4.39          3.14         1.28 o                         
   5   8   9        180.60        168.31        10.38 o                         
   6   8   9          1.53          1.03         1.08 o                         
   7   8   9        161.41        162.12         3.21 o                         
  -8   9   9         78.88         73.89         2.71 o                         
  -7   9   9          2.85          2.84         1.40 o                         
  -6   9   9        164.65        109.41        18.57 o                         
  -5   9   9          3.13          1.37         1.00 o                         
  -4   9   9        212.60        199.29        13.32 o                         
  -3   9   9         30.24         32.75         1.51 o                         
  -2   9   9        219.53        224.48         3.41 o                         
  -1   9   9          6.25          4.76         1.57 o                         
   0   9   9        297.33        305.36         4.25 o                         
   1   9   9          6.26          7.08         1.49 o                         
   2   9   9        223.77        217.29         6.02 o                         
   3   9   9         30.23         27.62         1.70 o                         
   4   9   9        199.37        170.64        16.04 o                         
   5   9   9          3.13          1.03         0.81 o                         
   6   9   9        161.08        164.35         4.01 o                         
   7   9   9          2.85          2.42         2.31 o                         
   8   9   9         76.69         74.37         2.64 o                         
  -7  10   9        135.60        136.18         3.00 o                         
  -6  10   9          1.54          2.43         1.42 o                         
  -5  10   9         98.63         86.42         6.37 o                         
  -4  10   9         25.09         18.22         2.56 o                         
  -3  10   9        240.11        208.65        12.24 o                         
  -2  10   9          0.70          0.76         1.43 o                         
  -1  10   9        118.31        129.55         2.45 o                         
   0  10   9          0.51          1.40         1.39 o                         
   1  10   9        123.37        131.49         4.22 o                         
   2  10   9          0.70          0.14         1.34 o                         
   3  10   9        237.66        204.75        15.16 o                         
   4  10   9         25.07         15.10         2.77 o                         
   5  10   9        102.16        100.76         4.56 o                         
   6  10   9          1.54          2.99         2.16 o                         
   7  10   9        139.80        148.98         2.82 o                         
  -5  11   9         17.92         10.82         2.26 o                         
  -4  11   9        125.89        113.53         5.15 o                         
  -3  11   9         27.20         20.22         1.73 o                         
  -2  11   9        143.65        123.82         7.64 o                         
  -1  11   9          2.73          3.62         1.47 o                         
   0  11   9        129.56        123.91         4.32 o                         
   1  11   9          2.72          1.16         1.37 o                         
   2  11   9        143.30        131.71         8.79 o                         
   3  11   9         27.24         14.79         2.49 o                         
   4  11   9        131.11        122.95         5.12 o                         
   5  11   9         17.91         15.61         2.36 o                         
  -2  12   9          4.80          2.15         1.42 o                         
  -1  12   9        139.46        121.25         7.77 o                         
   0  12   9          1.92          1.29         1.53 o                         
   1  12   9        131.59        113.66         7.47 o                         
   2  12   9          4.81          3.03         1.23 o                         
   0   0  10        143.28        150.57         4.01 o                         
  -1   1  10        201.06        200.56         2.54 o                         
   0   1  10          0.72          0.03         1.48 o                         
   1   1  10        189.33        202.37         3.55 o                         
  -2   2  10        377.00        380.40         6.90 o                         
  -1   2  10          3.97          4.07         1.42 o                         
   0   2  10        227.73        249.45         4.36 o                         
   1   2  10          3.97          2.39         1.55 o                         
   2   2  10        383.31        395.58         7.40 o                         
  -3   3  10        143.39        141.02         4.54 o                         
  -2   3  10         16.58         16.32         1.56 o                         
  -1   3  10        380.70        396.05         5.36 o                         
   0   3  10          0.97          0.61         1.53 o                         
   1   3  10        396.27        420.41         8.37 o                         
   2   3  10         16.57         12.79         1.63 o                         
   3   3  10        147.43        148.76         3.23 o                         
  -4   4  10        246.85        258.11         4.92 o                         
  -3   4  10          0.90          0.44         1.56 o                         
  -2   4  10        205.95        208.84         4.00 o                         
  -1   4  10         44.79         47.71         1.78 o                         
   0   4  10        209.23        212.90         5.04 o                         
   1   4  10         44.76         46.06         2.27 o                         
   2   4  10        214.44        221.02         3.19 o                         
   3   4  10          0.90         -0.48         1.50 o                         
   4   4  10        231.44        245.80         5.05 o                         
  -5   5  10        185.81        181.65         8.66 o                         
  -4   5  10          0.63         -1.61         1.61 o                         
  -3   5  10        170.79        175.23         3.27 o                         
  -2   5  10         14.45         15.69         1.53 o                         
  -1   5  10        170.83        175.77         2.57 o                         
   0   5  10          0.00         -1.50         1.50 o                         
   1   5  10        158.70        161.50         3.22 o                         
   2   5  10         14.46         13.35         1.55 o                         
   3   5  10        172.14        182.85         2.81 o                         
   4   5  10          0.63          1.23         1.54 o                         
   5   5  10        199.74        180.72        11.13 o                         
  -6   6  10        187.31        174.67        14.10 o                         
  -5   6  10         15.36         10.10         1.34 o                         
  -4   6  10        218.99        224.44         3.76 o                         
  -3   6  10          1.96          2.74         1.54 o                         
  -2   6  10        124.22        130.62         1.75 o                         
  -1   6  10          1.68          1.49         1.58 o                         
   0   6  10        165.41        169.85         2.80 o                         
   1   6  10          1.68          2.99         1.55 o                         
   2   6  10        124.04        129.61         2.21 o                         
   3   6  10          1.96          2.97         1.53 o                         
   4   6  10        229.50        224.30         8.15 o                         
   5   6  10         15.37          9.55         1.60 o                         
   6   6  10        183.24        178.88        12.50 o                         
  -7   7  10         28.24         13.53         4.06 o                         
  -6   7  10         12.73          8.50         1.29 o                         
  -5   7  10        225.02        206.70        13.99 o                         
  -4   7  10          3.77          3.49         1.56 o                         
  -3   7  10        235.90        238.81         3.12 o                         
  -2   7  10          4.58          4.54         1.58 o                         
  -1   7  10        148.41        145.18         3.58 o                         
   0   7  10          4.48          5.15         1.58 o                         
   1   7  10        142.91        146.83         3.24 o                         
   2   7  10          4.58          5.54         1.57 o                         
   3   7  10        234.74        227.88         9.91 o                         
   4   7  10          3.78          4.01         1.64 o                         
   5   7  10        215.65        210.85         9.45 o                         
   6   7  10         12.73          7.60         1.50 o                         
   7   7  10         28.94         15.43         4.44 o                         
  -6   8  10         68.62         45.01         6.54 o                         
  -5   8  10          7.45          4.90         1.67 o                         
  -4   8  10        149.51        145.85         5.36 o                         
  -3   8  10          4.16          6.27         1.70 o                         
  -2   8  10        182.98        184.79         4.09 o                         
  -1   8  10          1.23          0.88         1.62 o                         
   0   8  10        158.96        159.90         4.22 o                         
   1   8  10          1.22          1.69         1.55 o                         
   2   8  10        180.49        177.14         5.43 o                         
   3   8  10          4.16          3.02         1.61 o                         
   4   8  10        141.44        146.86         7.10 o                         
   5   8  10          7.44          3.51         1.50 o                         
   6   8  10         68.47         48.51         5.51 o                         
  -4   9  10          6.13          4.34         1.77 o                         
  -3   9  10        131.19        125.52         5.38 o                         
  -2   9  10          1.25          1.12         1.72 o                         
  -1   9  10        118.13        117.13         3.08 o                         
   0   9  10         23.61         22.02         1.78 o                         
   1   9  10        122.08        120.71         4.16 o                         
   2   9  10          1.25          0.04         1.63 o                         
   3   9  10        129.12        118.94         7.50 o                         
   4   9  10          6.13          3.06         1.43 o                         
  -2  10  10         84.40         82.09         2.90 o                         
  -1  10  10          6.00          3.35         1.71 o                         
   0  10  10        127.79        120.54         4.06 o                         
   1  10  10          6.01          3.48         1.64 o                         
   2  10  10         80.71         63.19         9.69 o                         
   0   1  11         93.82         95.02         2.59 o                         
  -1   2  11        132.80        143.34         2.08 o                         
   0   2  11         16.28         15.94         1.89 o                         
   1   2  11        125.00        130.24         3.00 o                         
  -2   3  11        166.49        169.80         2.58 o                         
  -1   3  11         14.07         12.12         1.77 o                         
   0   3  11        208.60        219.48         7.34 o                         
   1   3  11         14.07         13.58         1.74 o                         
   2   3  11        174.63        176.18         2.16 o                         
  -3   4  11        102.91        103.80         3.61 o                         
  -2   4  11          5.17          5.61         1.76 o                         
  -1   4  11        161.18        158.67         4.88 o                         
   0   4  11          4.23          3.56         1.91 o                         
   1   4  11        169.11        179.90         3.14 o                         
   2   4  11          5.16          4.29         1.89 o                         
   3   4  11        106.44        105.69         2.11 o                         
  -4   5  11        106.38         96.28         2.01 o                         
  -3   5  11          0.30         -1.81         1.81 o                         
  -2   5  11         79.64         83.79         2.20 o                         
  -1   5  11          0.32          0.00         1.77 o                         
   0   5  11        124.87        128.69         4.88 o                         
   1   5  11          0.32          1.43         1.81 o                         
   2   5  11         79.13         85.94         1.95 o                         
   3   5  11          0.30          0.08         1.72 o                         
   4   5  11        111.72        100.46         5.28 o                         
  -4   6  11          2.40         -0.37         2.77 o                         
  -3   6  11        102.32        103.09         3.16 o                         
  -2   6  11          2.29          2.07         1.88 o                         
  -1   6  11        106.85        107.70         4.32 o                         
   0   6  11          3.41          2.23         1.89 o                         
   1   6  11        102.17        104.37         2.46 o                         
   2   6  11          2.30          0.31         1.90 o                         
   3   6  11        105.16        100.39         4.63 o                         
   4   6  11          2.40          3.34         3.45 o                         
  -1   7  11         10.99          9.60         1.97 o                         
   0   7  11         57.31         50.26         2.03 o                         
   1   7  11         10.98          5.84         1.89 o                         
   2   7  11        135.42        148.27         7.84 o                         
                                                                                
